# Supplementary material for: Gene Expression Divergence in Eugenia uniflora Highlights Adaptation across Contrasting Atlantic Forest Ecosystems
Source: Plants (Basel). 2024 Sep 28;13(19):2719. doi: 10.3390/plants13192719 (PMC11478965; doi:10.3390/plants13192719)
Supplement: Supplementary file 1 [file plants-13-02719-s001.zip › Table S1.xlsx]

## Sheet: All Clusters
Supplementary Table 3. List of genes with values of differential expression among groups
Locus	Gene ontology		RFN	RFC	REC	REN		RFN	RFC	REC	REN
g29578	1,2-dihydroxy-3-keto-5-methylthiopentene dioxygenase 1		2353	3118	3444	13185		a	a	a	B
g23562	2-alkenal reductase (NADP(+)-dependent)-like		341	385	350	2792		a	a	a	B
g14513	3-hydroxy-3-methylglutaryl-coenzyme A reductase 1-like		287	166	204	2011		a	a	a	B
g7599	3-oxoacyl-[acyl-carrier-protein] synthase 3 A, chloroplastic-like		1433	1576	1815	3262		a	a	a	B
g25184	40S ribosomal protein S21-2		1	5	0	210		a	a	a	B
g30271	4-hydroxy-3-methylbut-2-en-1-yl diphosphate synthase (ferredoxin), chloroplastic		4948	4189	5172	11485		a	a	a	B
g5619	AAA+ ATPase domain containing protein		758	549	692	1602		a	a	a	B
g14829	AAA-ATPase ASD, mitochondrial-like		89	70	46	1578		a	a	a	B
g35858	AAA-ATPase At3g28580-like		34	13	12	766		a	a	a	B
g25933	acetyl-CoA-benzylalcohol acetyltransferase-like		5	1	18	215		a	a	a	B
g17749	acetyltransferase NATA1-like		228	124	126	1865		a	a	a	B
g9451	acistron-splicing factor, AAR		680	689	739	1577		a	a	a	B
g15819	aconitate hydratase, cytoplasmic		4	5	9	183		a	a	a	B
g13636	ACT domain-containing protein ACR12		478	447	495	1713		a	a	a	B
g24384	Actin cross-linking protein		49	76	46	276		a	a	a	B
g18902	actin-histidine N-methyltransferase		373	409	445	698		a	a	a	B
g19011	activator of 90 kDa heat shock protein ATPase homolog 1-like		759	444	524	11172		a	a	a	B
g11334	adenine/guanine permease AZG1		158	225	194	1787		a	a	a	B
g4790	adenylate kinase 7, mitochondrial		322	363	189	1104		a	a	a	B
g10768	aldo-keto reductase isoform X1		5	26	94	152		a	a	a	B
g13512	alpha/Beta hydrolase fold containing protein		154	99	129	1057		a	a	a	B
g9868	alpha/beta-Hydrolases superfamily protein		268	258	268	482		a	a	a	B
g22362	amino acid transporter AVT3B-like		419	425	441	805		a	a	a	B
g20766	aminotransferase ACS10		237	249	233	599		a	a	a	B
g15191	ammonium transporter 3 member 1-like isoform X1		1	3	4	236		a	a	a	B
g34403	aquaporin PIP1-3-like		62	6	54	971		a	a	a	B
g21610	ARM REPEAT PROTEIN INTERACTING WITH ABF2-like		226	147	281	724		a	a	a	B
g7677	ASC1-like protein		540	610	457	1177		a	a	a	B
g5485	ATP-binding cassette sub-family D member 4,		6	1	9	62		a	a	a	B
g363	ATP-dependent 6-phosphofructokinase 4, chloroplastic		780	585	552	1706		a	a	a	B
g17427	ATP-dependent zinc metalloprotease FTSH 6, chloroplastic		75	8	11	2205		a	a	a	B
g30345	bax inhibitor 1-like		3702	2708	2539	16827		a	a	a	B
g26906	berberine bridge enzyme-like 26		5	0	0	250		a	a	a	B
g22345	bifunctional epoxide hydrolase 2		471	536	584	1030		a	a	a	B
g18935	bifunctional nitrilase/nitrile hydratase NIT4B		460	465	386	1729		a	a	a	B
g32625.1	BRASSINOSTEROID INSENSITIVE 1-associated receptor kinase 1-like		8	4	0	106		a	a	a	B
g7188	BTB/POZ domain and ankyrin repeat-containing protein NPR1-like		402	348	315	1701		a	a	a	B
g30713	C2-DOMAIN ABA-RELATED 4-like		758	669	721	1957		a	a	a	B
g13689	calcium/calmodulin-regulated receptor-like kinase 1		140	134	108	369		a	a	a	B
g4924	calcium-binding protein CML21		616	751	642	1730		a	a	a	B
g29562	calcium-binding protein CML27		10	12	25	232		a	a	a	B
g754	calcyclin-binding protein		2113	1527	1832	9838		a	a	a	B
g11839	CANDIDATE G- COUPLED RECEPTOR		1124	849	596	3104		a	a	a	B
g21861	carboxylesterase 1-like		74	83	181	474		a	a	a	B
g2213	carboxyl-terminal-processing peptidase 3, chloroplastic isoform X1		1371	1291	1200	4156		a	a	a	B
g28876	CASP-like protein 1D1		3078	3725	5459	15656		a	a	a	B
g1334	catalase isozyme 1		5113	2677	3968	17755		a	a	a	B
g1335	catalase isozyme 1		9630	5234	7335	26641		a	a	a	B
g29672	CBL-interacting serine/threonine-protein kinase 6		760	1007	1144	3025		a	a	a	B
g35087	chaperone protein ClpB1		246	30	127	4828		a	a	a	B
g17633	chaperone protein ClpB3, mitochondrial		270	128	168	2699		a	a	a	B
g6792	chaperone protein ClpBisoform X1		980	208	432	13927		a	a	a	B
g14597	CHAPERONE-LIKE OF POR1, chloroplastic		1948	2411	2287	5242		a	a	a	B
g19940	chaperonin-like RbcX protein 2, chloroplastic		1227	2274	1698	4304		a	a	a	B
g9762	chlorophyll a-b binding protein 7, chloroplastic		306	286	279	625		a	a	a	B
g9858	chromatin remodeling protein SHL-like		376	323	281	687		a	a	a	B
g17089	Chromosome_seg domain-containing protein/DUF4210 domain-containing protein		561	403	359	2812		a	a	a	B
g16254	cinnamyl alcohol dehydrogenase 1		681	316	461	2363		a	a	a	B
g16255	cinnamyl alcohol dehydrogenase 1		378	165	215	1260		a	a	a	B
g8818	clathrin interactor EPSIN 2-like		595	648	827	2120		a	a	a	B
g32879	crocetin glucosyltransferase 3-like		22	44	54	250		a	a	a	B
g33400	crocetin glucosyltransferase, chloroplastic		185	408	471	1428		a	a	a	B
g16434	C-type lectin receptor-like tyrosine-protein kinase At1g52310		296	235	237	500		a	a	a	B
g20450	cysteine-rich receptor-like protein kinase 10		427	280	367	1769		a	a	a	B
g32186	cytochrome P450 71A1-like		161	61	122	884		a	a	a	B
g25009	cytochrome P450 71A1-like isoform X2		1158	466	1108	5582		a	a	a	B
g33963	cytochrome P450 94A1-like		11	5	46	385		a	a	a	B
g32632	cytokinin riboside 5'-monophosphate phosphoribohydrolase LOG8		5	25	57	735		a	a	a	B
g35842	DEAD-box ATP-dependent RNA helicase 33		290	229	284	559		a	a	a	B
g10169	dehydration-responsive element-binding protein 2A-like		252	223	129	1473		a	a	a	B
g2711	dehydrodolichyl diphosphate synthase complex subunit nus1		261	218	204	476		a	a	a	B
g19093	DETOXIFICATION 24-like		164	171	211	502		a	a	a	B
g29697	DETOXIFICATION 27		178	209	237	622		a	a	a	B
g31709	Developmental and secondary metabolism regulator veA like		401	403	448	963		a	a	a	B
g210	diacylglycerol O-acyltransferase 2D-like		288	162	199	1541		a	a	a	B
g4967	diacylglycerol O-acyltransferase 2D-like		279	243	230	699		a	a	a	B
g33868	dihydrofolate reductase		1751	1789	2019	6964		a	a	a	B
g31088	DIM 1-like protein		929	936	863	2671		a	a	a	B
g20934	DMR6-LIKE OXYGENASE		5	0	2	189		a	a	a	B
g11685	dnaJ homolog subfamily B member 13 isoform X2		405	349	426	2070		a	a	a	B
g18615	dnaJ homolog subfamily B member 3-like		174	51	144	8077		a	a	a	B
g95	dnaJ homolog subfamily B member 4-like		471	78	86	11857		a	a	a	B
g24775.2	dnaJ homolog subfamily B member 9-like		110	66	134	336		a	a	a	B
g10454	dnaJ protein ERDJ3B		817	613	570	2388		a	a	a	B
g14954	dnaJ protein homolog ANJ1		3974	2274	1531	23464		a	a	a	B
g25103	DOWNY MILDEW RESISTANCE 6-like		193	100	207	4855		a	a	a	B
g18956.1	DUF1295 domain-containing protein		582	365	424	1144		a	a	a	B
g15547	dynein light chain, cytoplasmic-like		54	30	27	251		a	a	a	B
g19640	E3 ubiquitin-protein ligase ATL31-like		42	46	49	197		a	a	a	B
g34505	E3 ubiquitin-protein ligase CHIP		73	68	67	357		a	a	a	B
g1000	E3 ubiquitin-protein ligase MARCHisoform X1		176	138	214	666		a	a	a	B
g26849	E3 ubiquitin-protein ligase RGLG2-like		2	3	1	207		a	a	a	B
g27064	ELC-like		9	2	9	92		a	a	a	B
g29723	elicitor-responsive protein 3		124	134	132	415		a	a	a	B
g16713	ENHANCED DOWNY MILDEW 2 isoform X2		2	4	3	70		a	a	a	B
g15016	equilibrative nucleotide transporter 1		500	395	534	827		a	a	a	B
g1510	ER lumen protein-retaining receptor B-like		258	205	259	497		a	a	a	B
g7834	ERAD-associated E3 ubiquitin-protein ligase HRD1B-like		537	443	567	1313		a	a	a	B
g9989	Erythroid differentiation-related factor 1		334	249	412	1629		a	a	a	B
g15713	exocyst complex component EXO70A1-like		1476	856	793	3283		a	a	a	B
g35146	exocyst complex component EXO70H1-like		31	23	40	704		a	a	a	B
g18007	FAM32A-like isoform X1		44	36	10	1028		a	a	a	B
g2890	fatty acid desaturase 4, chloroplastic		145	40	30	963		a	a	a	B
g996	F-box domain containing protein		123	191	80	737		a	a	a	B
g29509	F-box protein PP2-B11-like		186	208	195	570		a	a	a	B
g10707	F-box protein SKIP8-like		222	203	189	432		a	a	a	B
g18849	F-box/LRR-repeat protein At3g18150 isoform X12		324	280	333	677		a	a	a	B
g4897	fe(2+) transport protein 1-like - IRT1		1607	1534	1515	6535		a	a	a	B
g6547	ferredoxin--NADP reductase, leaf-type isozyme, chloroplastic		23074	21576	22436	38054		a	a	a	B
g7306	ferric reduction oxidase 7, chloroplastic-like		5506	4799	4317	28836		a	a	a	B
g14235	FK506-binding protein 5-like isoform X1		70	36	61	267		a	a	a	B
g14892	frataxin, mitochondrial		175	165	136	551		a	a	a	B
g13793	fructose-bisphosphate aldolase, cytoplasmic isozyme 1		2276	2316	1996	9573		a	a	a	B
g18689	G patch domain-containing 3		432	306	118	1247		a	a	a	B
g10175	galactinol synthase 1-like isoform X2		15862	18243	15294	62416		a	a	a	B
g9078	germin-like protein subfamily T member 2		101	99	156	631		a	a	a	B
g9882	glucan endo-1,3-beta-glucosidase A6		181	92	172	649		a	a	a	B
g16377	glutamine synthetase cytosolic isozyme 2		3097	2894	3828	21627		a	a	a	B
g7132	glutamine synthetase nodule isozyme-like		11254	14858	13865	30418		a	a	a	B
g7390	glutaredoxin 48		297	102	214	1313		a	a	a	B
g20200	glutathione S-transferase L3-like		0	0	1	25		a	a	a	B
g30774	glutathione S-transferase parA		2575	2867	6457	29342		a	a	a	B
g23193	glutathione S-transferase U25		216	268	400	3298		a	a	a	B
g5296	glycosyltransferase BC10-like		131	83	56	307		a	a	a	B
g11410	GTP-binding nuclear protein Ran1A-like		9	2	14	84		a	a	a	B
g3069	guanylyl cyclase isoform X1		182	179	165	404		a	a	a	B
g29976	heat shock 70 kDa protein 8		70	11	37	1207		a	a	a	B
g15782	heat shock 70 kDa protein, mitochondrial-like		725	219	280	4869		a	a	a	B
g7469	heat shock cognate 70 kDa protein 2-like		4580	2519	2903	24579		a	a	a	B
g5905	heat shock factor protein HSF24		68	28	64	888		a	a	a	B
g19438	heat shock protein 83-like		200	8	38	9009		a	a	a	B
g3873	heat stress transcription factor A-6b		290	204	332	2977		a	a	a	B
g5363	heat stress transcription factor B-2a-like		156	93	83	1235		a	a	a	B
g26904	HEAT-STRESS-ASSOCIATED 32		469	334	226	2311		a	a	a	B
g886	HEG like		861	877	916	1995		a	a	a	B
g31593	heme-binding-like protein At3g10130, chloroplastic		82	112	78	639		a	a	a	B
g21710	heterogeneous nuclear ribonucleoprotein A1-like 2		530	448	528	1020		a	a	a	B
g22907	hexose carrier protein HEX6-like		144	46	115	867		a	a	a	B
g30509	high affinity nitrate transporter 2		11	4	25	494		a	a	a	B
g532	Hikeshi		75	41	52	505		a	a	a	B
g30964	histone-lysine N-methyltransferase SETD1A-like		1	1	4	55		a	a	a	B
g7638	Homeobox-leucine zipper protein ATHB-15		49	37	17	538		a	a	a	B
g5762	hsp70 nucleotide exchange factor fes1-like		690	393	328	7030		a	a	a	B
g29391	hsp70-Hsp90 organizing protein 3-like		3020	1836	1857	19228		a	a	a	B
g33018	Hypothetical predicted protein		681	386	511	2452		a	a	a	B
g11339	hypothetical protein		556	624	781	3818		a	a	a	B
g33891	hypothetical protein		6	4	1	99		a	a	a	B
g13581	isoeugenol synthase 1-like		19	8	4	92		a	a	a	B
g22190	isoflavone 3'-hydroxylase-like isoform X1		6	4	19	529		a	a	a	B
g33512	isoflavone reductase homolog		4	3	0	139		a	a	a	B
g15053	isopentenyl-diphosphate Delta-isomerase I		1745	2324	1333	6031		a	a	a	B
g4461	JASON-like isoform X3		25	9	15	173		a	a	a	B
g16036	KAT8 regulatory NSL complex subunit like		311	338	393	811		a	a	a	B
g14707	kunitz trypsin inhibitor 5-like		3	1	1	118		a	a	a	B
g10649	late embryogenesis abundant protein At1g64065-like		10	8	10	109		a	a	a	B
g17497	lecithin-cholesterol acyltransferase-like 4		301	345	269	601		a	a	a	B
g32381	leucine-rich repeat receptor-like serine/threonine-protein kinase At2g24130		283	20	12	21239		a	a	a	B
g27770	LIFEGUARD 2-like		168	118	173	813		a	a	a	B
g24768	linoleate 9S-lipoxygenase 5 isoform X2		22	11	9	160		a	a	a	B
g20545	Lipase		375	318	377	839		a	a	a	B
g12721	LOB domain-containing protein 4-like		12	6	7	125		a	a	a	B
g20477	LRR receptor-like serine/threonine-protein kinase At2g24230		3	3	9	61		a	a	a	B
g7246	lysophospholipase BODYGUARD 4 isoform X2		39	11	10	433		a	a	a	B
g6111	lysophospholipid acyltransferase 1-like		801	436	557	1798		a	a	a	B
g29355	MACPF domain-containing protein At1g14780		58	88	60	647		a	a	a	B
g19091	MACPF domain-containing protein NSL1		276	283	275	570		a	a	a	B
g1075	magnesium transporter NIPA2		18	35	53	126		a	a	a	B
g7732	MAINTENANCE OF PSII UNDER HIGH LIGHT isoform X1		2765	2313	2787	7948		a	a	a	B
g12835	major facilitator superfamily domain-containing protein 12-like		277	296	319	621		a	a	a	B
g14733	MDIS1-interacting receptor like kinase 2		6	3	4	73		a	a	a	B
g6215	mediator of RNA polymerase II transcription subunit 37c		4351	2984	3711	60717		a	a	a	B
g3538	mitochondrial carnitine/acylcarnitine carrier-like protein		1318	1526	1821	3701		a	a	a	B
g3922	monodehydroascorbate reductase 4, peroxisomal		2378	1347	2008	3990		a	a	a	B
g27447	multiprotein-bridging factor 1c		542	411	440	11847		a	a	a	B
g727	myosin-binding protein 7-like isoform X2		22	42	55	170		a	a	a	B
g15554	NA		406	51	7	35610		a	a	a	B
g1976	NA		679	72	420	38516		a	a	a	B
g12056	NA		49	52	39	387		a	a	a	B
g12930	NA		198	175	210	660		a	a	a	B
g13276	NA		11	9	3	202		a	a	a	B
g15670	NA		20	21	20	836		a	a	a	B
g15821	NA		47	108	74	416		a	a	a	B
g16628	NA		262	477	175	3070		a	a	a	B
g18585	NA		182	147	161	442		a	a	a	B
g23823.2	NA		28	32	10	217		a	a	a	B
g25094	NA		263	141	114	2674		a	a	a	B
g26460	NA		989	676	579	3471		a	a	a	B
g28999	NA		1	1	1	44		a	a	a	B
g4923	NA		116	136	144	277		a	a	a	B
g598	NA		1	0	1	58		a	a	a	B
g6214	NA		60	33	62	580		a	a	a	B
g7300	NA		58	55	42	198		a	a	a	B
g7695	NA		6	4	13	79		a	a	a	B
g5473	NAC domain-containing protein 2-like		342	391	273	1419		a	a	a	B
g11800	N-acetyltransferase protein		788	1021	609	2658		a	a	a	B
g32021	NEGATIVE REGULATOR OF RESISTANCE-like		6	7	4	131		a	a	a	B
g17053	NEP1-interacting protein-like 2		6	8	9	180		a	a	a	B
g2768	neutral/alkaline invertase 3, chloroplastic-like		2055	1722	2152	3950		a	a	a	B
g19568	nicotinamidase 1		256	271	242	953		a	a	a	B
g31089	nicotinamidase 2-like		212	106	170	1907		a	a	a	B
g26788	N-lysine methyltransferase METTL21A		156	59	63	420		a	a	a	B
g30709	non-classical arabinogalactan protein 31-like		467	324	700	5597		a	a	a	B
g9110	NRT1/ PTR FAMILY 2		286	314	657	2520		a	a	a	B
g6139	NRT1/ PTR FAMILY 8		42	20	68	247		a	a	a	B
g8709	orotidine 5'-phosphate decarboxylase		1635	3863	2446	9286		a	a	a	B
g2395	peptide methionine sulfoxide reductase B5-like		330	281	414	894		a	a	a	B
g15466	peptidyl-prolyl cis-trans isomerase FKBP42		659	563	704	2727		a	a	a	B
g26810	peptidyl-prolyl cis-trans isomerase FKBP62-like isoform X2		2841	218	799	31977		a	a	a	B
g9881	peptidyl-prolyl cis-trans isomerase FKBP62-like isoform X3		3977	1848	2316	21780		a	a	a	B
g18325	peroxidase 27		65	97	133	1243		a	a	a	B
g23131	peroxisomal (S)-2-hydroxy-acid oxidase		13539	18624	17371	33341		a	a	a	B
g22524	peroxisomal membrane protein 13		710	646	668	1432		a	a	a	B
g8214	phenylalanine--tRNA ligase, chloroplastic/mitochondrial		1134	934	749	2467		a	a	a	B
g19528	pheophytinase, chloroplastic		629	431	332	1618		a	a	a	B
g10513	Phospholipase A2 2 precursor		1452	1072	738	3137		a	a	a	B
g3089	pleiotropic drug resistance protein 1-like		40	14	30	404		a	a	a	B
g22528	poly(A) polymerase I-like isoform X1		6	2	1	41		a	a	a	B
g4594	polyubiquitin 3		4221	1781	1371	27791		a	a	a	B
g11045	PRAfamily protein A1		267	338	337	882		a	a	a	B
g3586	prostaglandin E synthase 2-like		336	312	329	1005		a	a	a	B
g21869	protease HtpX homolog		1376	1560	1321	2868		a	a	a	B
g3578	protein phosphatase 2C 27		170	233	205	673		a	a	a	B
g11472	protein S-acyltransferase 15		163	155	154	310		a	a	a	B
g29294	psbP domain-containing protein 4, chloroplastic		660	685	779	1888		a	a	a	B
g28774	pyridoxal 5'-phosphate synthase subunit PDX1		1601	644	927	5027		a	a	a	B
g948	pyridoxal 5'-phosphate synthase subunit PDX1		310	158	223	1770		a	a	a	B
g3885	pyridoxal 5'-phosphate synthase-like subunit PDX1		450	204	230	12643		a	a	a	B
g16271	pyruvate kinase isozyme A, chloroplastic		173	199	229	1125		a	a	a	B
g4015	ras-related protein Rab7		211	137	174	636		a	a	a	B
g11641	ras-related protein RABB1b		352	293	278	669		a	a	a	B
g12840	RETICULATA-RELATED 4, chloroplastic-like		3915	4531	5195	10409		a	a	a	B
g11422	RETICULATA-RELATED 5, chloroplastic-like isoform X1		539	476	384	1079		a	a	a	B
g27356	retinitis pigmentosa 1-like protein isoform X1		82	26	25	8133		a	a	a	B
g19774	REVEILLE 7-like		224	782	632	3217		a	a	a	B
g668	rhomboid-like protein 20		232	223	222	493		a	a	a	B
g7775	riboflavin synthase		599	534	385	1697		a	a	a	B
g16769	RINGv domain-containing protein		76	64	71	224		a	a	a	B
g993	RNA pseudouridine synthase 3, mitochondrial isoform X1		313	256	242	682		a	a	a	B
g13082	rust resistance kinase Lr10-like		354	274	142	2395		a	a	a	B
g25347	S-adenosylmethionine synthase 1		100	43	24	918		a	a	a	B
g27346	sec14 cytosolic factor isoform X1		683	681	423	1508		a	a	a	B
g14137	sedoheptulose-1,7-bisphosphatase, chloroplastic isoform X1		11530	7666	13072	26418		a	a	a	B
g30986	senescence-associated carboxylesterase 101-like isoform X2		77	72	23	761		a	a	a	B
g13174	senescence-associated protein AAF, chlorolplastic		365	515	530	1438		a	a	a	B
g34153	serine/arginine-rich SC35-like splicing factor SCL33 isoform X2		350	159	211	1730		a	a	a	B
g15301	serine/arginine-rich splicing factor RS31-like isoform X2		530	271	472	2768		a	a	a	B
g7219	serine/arginine-rich splicing factor SR30-like isoform X2		920	581	678	2671		a	a	a	B
g7226	sigma factor binding protein 1, chloroplastic-like		171	71	63	674		a	a	a	B
g30793	S-linalool synthase-like		0	0	0	48		a	a	a	B
g25981	SNF1-related protein kinase regulatory subunit beta-3		86	95	108	253		a	a	a	B
g12376	solanesyl diphosphate synthase 3, chloroplastic/mitochondrial isoform X2		169	179	171	331		a	a	a	B
g12483	SRC2 homolog		554	298	467	1886		a	a	a	B
g32004.2	SRC2 homolog		115	112	32	578		a	a	a	B
g23242	SRG1-like		1188	732	753	3183		a	a	a	B
g14835	STE20-like serine/threonine-protein kinase		175	171	224	1371		a	a	a	B
g14144	stemmadenine O-acetyltransferase-like		27	16	24	566		a	a	a	B
g13249	STICHEL-like 4		10	3	3	49		a	a	a	B
g3070	store-operated calcium entry-associated regulatory factor		41	116	45	694		a	a	a	B
g29116	stress enhanced protein 2, chloroplastic		560	275	575	1982		a	a	a	B
g7355	sugar transport protein 13-like isoform X2		54	19	48	391		a	a	a	B
g5753	TATA-box-binding protein 2		335	345	357	772		a	a	a	B
g3261	taurochenodeoxycholic 6 alpha-hydroxylase-like isoform X1		712	876	894	1632		a	a	a	B
g33116	tetraspanin-20-like		305	262	284	896		a	a	a	B
g268	thermosome subunit gamma		1685	1541	1204	2998		a	a	a	B
g7617	thioredoxin-like 2, chloroplastic		467	492	569	1430		a	a	a	B
g9045	thioredoxin-like protein CDSP32, chloroplastic isoform X2		6357	8336	7248	18144		a	a	a	B
g597	thioredoxin-like protein HCF164, chloroplastic		586	338	545	1628		a	a	a	B
g28165	TIC55-IV :: protochlorophyllide-dependent translocon component 52, chloroplastic		3988	4002	3760	9294		a	a	a	B
g13212	TPR repeat-containing thioredoxin TDX		717	692	872	1865		a	a	a	B
g19423	transcription factor HY5		120	123	131	446		a	a	a	B
g19056	transcription termination factor 4		225	261	284	607		a	a	a	B
g21951	translocase subunit SECA2, chloroplastic isoform X3		290	213	207	581		a	a	a	B
g14972	transmembrane protein 120 homolog isoform X1		775	715	805	1267		a	a	a	B
g2663	transmembrane protein 230		172	199	230	607		a	a	a	B
g13092	transmembrane protein 45A-like		4	2	2	75		a	a	a	B
g2715	UDP-galactose transporter 1		595	642	546	1006		a	a	a	B
g21783	UDP-galactose/UDP-glucose transporter 3		640	553	477	2719		a	a	a	B
g16787	UDP-glucosyltransferase 29-like		7	8	15	85		a	a	a	B
g16696	unc-13 homolog		689	530	578	3302		a	a	a	B
g12869	uncharacterized J domain-containing protein C1071		316	273	305	751		a	a	a	B
g12538	uncharacterized protein At1g32220, chloroplastic		113	208	352	1269		a	a	a	B
g12943	uncharacterized protein At5g19025-like		273	151	100	820		a	a	a	B
g10915	uncharacterized protein LOC104420975		41	65	27	284		a	a	a	B
g35892	uncharacterized protein LOC115671988		107	86	84	411		a	a	a	B
g13556	uncharacterized protein LOC115672824		309	477	416	1231		a	a	a	B
g13787	uncharacterized protein LOC115675781		23	26	14	281		a	a	a	B
g15048	uncharacterized protein LOC115676375 isoform X1		408	554	530	1517		a	a	a	B
g22851	uncharacterized protein LOC115728147		769	837	702	1638		a	a	a	B
g9456	uncharacterized protein LOC115735105		39	87	26	364		a	a	a	B
g17035	uncharacterized protein LOC115736005		344	314	532	2540		a	a	a	B
g22248	uncharacterized protein LOC115739443 isoform X1		195	184	201	543		a	a	a	B
g20079	uncharacterized protein LOC115739996		2095	2351	2533	4297		a	a	a	B
g13686	uncharacterized protein LOC115742403		39	84	79	276		a	a	a	B
g19592	uncharacterized protein LOC115742825		874	512	400	1730		a	a	a	B
g2307	uncharacterized protein LOC115744669		225	218	126	681		a	a	a	B
g13069	uncharacterized protein LOC115750418		124	151	158	420		a	a	a	B
g27818	uncharacterized protein LOC115752955		2	3	2	45		a	a	a	B
g32576	universal stress protein A-like protein		997	988	948	2284		a	a	a	B
g10019	universal stress protein PHOS32		18	12	35	105		a	a	a	B
g1455	UV-B-induced protein At3g17800, chloroplastic isoform X2		3432	2425	4083	13688		a	a	a	B
g16440	vacuolar protein sorting-associated protein 2 homolog 3		683	894	888	1901		a	a	a	B
g1975.2	vesicle-associated protein 1-1-like		623	578	451	2563		a	a	a	B
g26243	WD and tetratricopeptide repeats protein isoform X3		449	313	307	1816		a	a	a	B
g33270	WPP domain-interacting protein 1-like		434	443	550	1780		a	a	a	B
g6036	WRKY transcription factor 51		46	62	80	695		a	a	a	B
g31193	WRKY transcription factor 65		462	380	568	1354		a	a	a	B
g10534	WRKY transcription factor 75 isoform X1		67	62	63	548		a	a	a	B
g32947	Zim17-type zinc finger protein		463	881	860	1815		a	a	a	B
g6725	zinc finger CCCH domain-containing protein 11-like		125	101	88	1127		a	a	a	B
g2991	Zinc finger, FYVE/PHD-type		154	139	144	488		a	a	a	B
g4226	Zinc finger, RING/FYVE/PHD-type		281	304	339	660		a	a	a	B
g3104	beta-xylosidase/alpha-L-arabinofuranosidase 2-like		6	1	57	62		a	a	B	B
g29539	2 40S ribosomal protein S25-2		1	3	46	42		a	a	B	B
g26523	50S ribosomal protein L21, chloroplastic - RPL21		516	460	1673	2237		a	a	B	B
g18774	abscisic-aldehyde oxidase		12	6	166	151		a	a	B	B
g28147	acetate/butyrate--CoA ligase AAE7, peroxisomal-like		609	597	2253	1891		a	a	B	B
g1142	ATPase 8, plasma membrane-type-like		199	163	648	1970		a	a	B	B
g28997	cytochrome P450 82G1-like isoform X1		0	1	30	22		a	a	B	B
g9339	DMP2-like		200	37	584	1242		a	a	B	B
g31985	DNA-directed RNA polymerases II, IV and V subunit 10		2	0	411	70		a	a	B	B
g19184	DnaJ domain containing protein		8	14	181	133		a	a	B	B
g5717	F-box protein SKIP22-like		0	0	15	28		a	a	B	B
g2960	gamma-glutamylcyclotransferase At3g02910		0	0	16	29		a	a	B	B
g3404	glutamine synthetase leaf isozyme, chloroplastic isoform X5		0	1	76	59		a	a	B	B
g12262	GPI inositol-deacylase isoform X2		3	5	39	51		a	a	B	B
g12263.2	GPI inositol-deacylase isoform X2		5	8	84	75		a	a	B	B
g15105	hypothetical protein		7	21	299	751		a	a	B	B
g21586	Ketol-acid reductoisomerase		700	1008	2679	2714		a	a	B	B
g26795	NA		0	0	31	90		a	a	B	B
g31147	NA		0	0	163	91		a	a	B	B
g31148	NA		0	0	148	189		a	a	B	B
g11477	organ-specific protein S2-like		0	0	72	76		a	a	B	B
g27847	peroxisome biogenesis protein 22 isoform X1		1	9	57	118		a	a	B	B
g7142	PIN-LIKES 3-like		2	3	35	181		a	a	B	B
g11086	plastid translation initiation factor 1 - eIF1		0	1	74	79		a	a	B	B
g10496	RETICULATA-RELATED 4, chloroplastic-like		94	222	603	443		a	a	B	B
g30814	ribulose bisphosphate carboxylase small chain, chloroplastic-like		1866	1579	18703	29597		a	a	B	B
g27503	scopoletin glucosyltransferase-like		126	104	7	9		a	a	B	B
g19525	secoisolariciresinol dehydrogenase-like		4	58	685	333		a	a	B	B
g29649	serine/threonine-protein kinase Cx32, chloroplastic isoform X2		4	5	133	335		a	a	B	B
g31490	serine/threonine-protein kinase RIO1-like isoform X1		145	140	320	366		a	a	B	B
g19269	serine/threonine-protein phosphatase 7 long form homolog		0	0	53	72		a	a	B	B
g18696	traB domain-containing protein-like isoform X1		11	31	224	239		a	a	B	B
g34862	UDP-glucose 6-dehydrogenase 1		1	1	54	86		a	a	B	B
g30222	uncharacterized protein LOC115741425		13	8	59	112		a	a	B	B
g26609.2	uncharacterized protein LOC115744514		44	20	180	172		a	a	B	B
g445	very-long-chain enoyl-CoA reductase - VLC CoA reductase		592	768	1474	1485		a	a	B	B
g1547	zinc finger protein ZAT10-like		11	10	51	45		a	a	B	B
g15009	2 protein PHLOEM PROTEIN 2-LIKE A1		143	356	196	505		a	ab	ab	B
g13350.2	3-ketoacyl-CoA synthase 1		52	81	85	134		a	ab	ab	B
g6504	4-hydroxy-3-methylbut-2-enyl diphosphate reductase, chloroplastic		6862	12495	11731	17505		a	ab	ab	B
g15229	ABC transporter C family member 4		408	573	519	1659		a	ab	ab	B
g17879	ABC transporter F family member 5		2804	3416	3031	6193		a	ab	ab	B
g9797	ABC transporter G family member 5		78	279	170	374		a	ab	ab	B
g10168	abscisic acid receptor PYL4-like		35	84	277	276		a	ab	ab	B
g6786	acetyl-coenzyme A carboxylase carboxyl transferase subunit alpha, chloroplastic		1012	1433	1216	2324		a	ab	ab	B
g1459	ADP,ATP carrier protein ER-ANT1		162	178	250	349		a	ab	ab	B
g1513	ADP-ribosylation factor		523	564	581	893		a	ab	ab	B
g3924	ADP-ribosylation factor isoform X1		2029	3114	3189	4128		a	ab	ab	B
g7349	Alpha/beta hydrolase related protein		54	95	112	175		a	ab	ab	B
g7831	altered inheritance rate of mitochondria protein 25 isoform X2		0	12	13	51		a	ab	ab	B
g20762	anthocyanidin 5,3-O-glucosyltransferase-like		26	139	65	156		a	ab	ab	B
g25961	AP-4 complex subunit sigma		108	188	137	268		a	ab	ab	B
g9911	aquaporin PIP2-3-like		381	1904	825	2238		a	ab	ab	B
g13901	aspartate aminotransferase, mitochondrial		383	464	485	800		a	ab	ab	B
g2433	autophagy protein 5		251	298	311	582		a	ab	ab	B
g18599	auxin-responsive protein SAUR36		51	105	127	221		a	ab	ab	B
g21797	basic 7S globulin 2		13	69	23	112		a	ab	ab	B
g19636	B-box zinc finger protein 18 isoform X1		263	677	722	1353		a	ab	ab	B
g3962	bfr2-like		330	1540	1499	1024		a	ab	ab	B
g26014	C2-DOMAIN ABA-RELATED 4-like		76	141	287	618		a	ab	ab	B
g1421	calcineurin B-like protein 4 isoform X2		69	294	56	435		a	ab	ab	B
g23352	calcium-binding protein CP1		103	158	206	360		a	ab	ab	B
g35273	calcium-binding protein PBP1		16	43	39	100		a	ab	ab	B
g29141.2	calmodulin-binding protein		117	213	337	342		a	ab	ab	B
g5973.1	Calmodulin-related protein		2019	3097	2672	3506		a	ab	ab	B
g21860	carboxylesterase 1-like		3	39	22	135		a	ab	ab	B
g10411	carboxylesterase 2		76	177	120	299		a	ab	ab	B
g10756	cardiolipin synthase (CMP-forming), mitochondrial		170	147	114	231		a	ab	ab	B
g29775	cation/calcium exchanger 1		46	81	93	161		a	ab	ab	B
g9770	CAX-interacting protein 4		613	956	915	2461		a	ab	ab	B
g5974	CBL-interacting serine/threonine-protein kinase 3		445	467	530	1007		a	ab	ab	B
g8689	CBS domain-containing protein CBSX2, chloroplastic-like		478	922	670	1117		a	ab	ab	B
g18545	CCR4-associated factor homolog 11		61	144	226	333		a	ab	ab	B
g27144.2	CCR4-associated factor homolog 6		420	748	580	885		a	ab	ab	B
g28750	chaperonin 1, 10Kda - chloroplastic-like		2554	4235	3428	8078		a	ab	ab	B
g7346	chlorophyll a-b binding protein CP29		6041	7627	7498	13258		a	ab	ab	B
g31049	chlorophyllase-2, chloroplastic-like		239	367	311	567		a	ab	ab	B
g12894.1	COPSUPPRESSOR 2		439	551	553	775		a	ab	ab	B
g10271	CRS2-associated factor 1, chloroplastic isoform X1		311	334	188	612		a	ab	ab	B
g19696	Cupin_5 domain-containing protein		219	371	299	757		a	ab	ab	B
g10584	cysteine-rich receptor-like protein kinase 8 isoform X4		433	164	391	2291		a	ab	ab	B
g18080	cytochrome b6-f complex iron-sulfur subunit, chloroplastic		5763	9509	9653	12186		a	ab	ab	B
g10810	cytochrome P450 81Q32-like		88	64	38	123		a	ab	ab	B
g31301	cytochrome P450 89A2-like		19	55	98	301		a	ab	ab	B
g15340	cytochrome P450 CYP736A12		69	372	323	972		a	ab	ab	B
g7417	DEAD-box ATP-dependent RNA helicase 13		274	389	365	511		a	ab	ab	B
g5916	DELLA protein RGL2		1	9	7	30		a	ab	ab	B
g30976	Detected protein of confused Function		147	228	195	338		a	ab	ab	B
g28451	DETOXIFICATION 27-like isoform X2		58	145	139	449		a	ab	ab	B
g21199	DEVIL-like protein		12	70	51	178		a	ab	ab	B
g32609	disease resistance protein TAO1-like		9	113	32	162		a	ab	ab	B
g34984	E3 ubiquitin-protein ligase ATL6-like		76	191	145	301		a	ab	ab	B
g10289	E3 ubiquitin-protein ligase CIP8		781	1142	1143	1352		a	ab	ab	B
g8957	E3 ubiquitin-protein ligase RHC2A		485	679	610	1253		a	ab	ab	B
g7697	E3 ubiquitin-protein ligase SIRP1-like		217	465	281	503		a	ab	ab	B
g25797	E3 ubiquitin-protein like		165	265	176	297		a	ab	ab	B
g13550	ER lumen protein-retaining receptor erd-2		632	711	678	1059		a	ab	ab	B
g4128	ethylene-responsive transcription factor ERF113-like		7	23	22	54		a	ab	ab	B
g2301	F-box protein At1g65770		944	1187	1146	1512		a	ab	ab	B
g9665.1	F-box protein At5g49610		84	130	126	187		a	ab	ab	B
g35735	F-box protein At5g52880		71	162	89	225		a	ab	ab	B
g16837	F-box protein PP2-B15-like		8	70	161	83		a	ab	ab	B
g23953	F-box/LRR-repeat protein At1g67190		182	211	196	325		a	ab	ab	B
g20526	galacturonosyltransferase 12		254	339	345	587		a	ab	ab	B
g22733	GDSL esterase/lipase 1-like		37	112	232	503		a	ab	ab	B
g18198	GEM-like protein isoform X1		32	141	130	456		a	ab	ab	B
g547	glucose-induced degradation protein 8 homolog		259	266	355	402		a	ab	ab	B
g26827	glutaredoxin domain-containing cysteine-rich protein CG12206		551	1137	1280	1902		a	ab	ab	B
g22093	glutathione S-transferase F9-like		907	1456	1056	1738		a	ab	ab	B
g27171	Gly_transf_sug domain-containing protein/Gb3_synth domain-containing protein		56	137	91	189		a	ab	ab	B
g16880.1	G-patch domain containing protein		207	293	247	437		a	ab	ab	B
g29491	G-type lectin S-receptor-like serine/threonine-protein kinase At4g27290		4	16	9	44		a	ab	ab	B
g15484	G-type lectin S-receptor-like serine/threonine-protein kinase SD1-isoform X2		90	147	49	272		a	ab	ab	B
g33894	G-type lectin S-receptor-like serine/threonine-protein kinase SD1-isoform X6		86	295	348	464		a	ab	ab	B
g9609	heat stress transcription factor B-2b-like		136	338	322	525		a	ab	ab	B
g17421	hexokinase-3		174	198	187	441		a	ab	ab	B
g28418	His_Phos_domain-containing protein		103	117	83	227		a	ab	ab	B
g23686	homeotic protein female sterile		211	339	309	543		a	ab	ab	B
g31778	homogentisate solanesyltransferase, chloroplastic		196	280	233	410		a	ab	ab	B
g23322	hypersensitive-induced reaction protein		2838	4698	6149	6197		a	ab	ab	B
g26109	loganic acid O-methyltransferase-like		130	460	156	664		a	ab	ab	B
g20625	long chain acyl-CoA synthetase 6, peroxisomal-like		36	80	53	134		a	ab	ab	B
g23710	long-chain-alcohol O-fatty-acyltransferase-like isoform X1		26	34	36	99		a	ab	ab	B
g26802	LRR receptor-like serine/threonine-protein kinase RKF3 isoform X1		80	159	162	248		a	ab	ab	B
g28528	L-type lectin-domain containing receptor kinase S		281	373	511	776		a	ab	ab	B
g28301	MACPF domain-containing protein CAD1-like		397	443	451	1066		a	ab	ab	B
g8238	MACPF domain-containing protein CAD1-like		7	22	8	37		a	ab	ab	B
g10114	mannitol dehydrogenase		785	2423	3085	6389		a	ab	ab	B
g6809	MATH domain and coiled-coil domain-containing protein At3g58410-like isoform X1		8	38	27	83		a	ab	ab	B
g10921	mediator of RNA polymerase II transcription subunit 31		408	362	234	679		a	ab	ab	B
g5304	membrin-11-like		218	447	584	551		a	ab	ab	B
g25891	mitochondrial pyruvate carrier 3-like		1	19	2	55		a	ab	ab	B
g1	mitogen-activated protein kinase kinase kinase 18		5	10	9	48		a	ab	ab	B
g14368	MLO-like protein 3		25	139	57	213		a	ab	ab	B
g13761	NA		6	76	22	61		a	ab	ab	B
g17890	NA		15	97	47	455		a	ab	ab	B
g23303	NA		2	34	22	69		a	ab	ab	B
g33145.2	NA		47	101	64	110		a	ab	ab	B
g35017	NA		1	14	7	24		a	ab	ab	B
g6083	NADH-ubiquinone oxidoreductase chain		128	191	172	324		a	ab	ab	B
g24930	non-functional NADPH-dependent codeinone reductase 2		17	7	48	192		a	ab	ab	B
g3363	nuclear transcription factor Y subunit A-7-like		758	1518	1184	1753		a	ab	ab	B
g29337	pectate lyase 8		2	9	6	38		a	ab	ab	B
g4695	pentatricopeptide repeat-containing protein At3g12770		76	156	100	168		a	ab	ab	B
g4630	pheophytinase, chloroplastic		806	1385	1235	2465		a	ab	ab	B
g15051	phosphatase 2C 33		201	272	231	371		a	ab	ab	B
g14598	phosphatase 2C 60		535	802	827	1067		a	ab	ab	B
g5532	phosphatidylinositol 4-kinase gamma 4-like		361	526	417	586		a	ab	ab	B
g21658	phosphoglycolate phosphatase 1B, chloroplastic-like		4915	5973	7205	9925		a	ab	ab	B
g29665	phosphomevalonate kinase, peroxisomal isoform X2		5	26	27	96		a	ab	ab	B
g23093	PLASTID MOVEMENT IMPAIRED 2		6	30	10	50		a	ab	ab	B
g4062	polyol transporter isoform X		225	524	320	934		a	ab	ab	B
g18376	protease Do-like 14		272	430	407	676		a	ab	ab	B
g9059	pyruvate dehydrogenase Ecomponent subunit alpha-3, chloroplastic-like		259	447	304	593		a	ab	ab	B
g34449	ras-related protein RABB1c		237	274	327	906		a	ab	ab	B
g14238	ras-related protein RABB1c-like		506	617	566	832		a	ab	ab	B
g12814	receptor homology region, transmembrane domain- and RING domain-containing protein 2-like		629	775	698	1163		a	ab	ab	B
g15724	receptor like protein kinase S		34	243	117	366		a	ab	ab	B
g9541	receptor-like protein kinase At4g00960		145	672	623	1777		a	ab	ab	B
g12620	reticulon-like protein B16		53	66	87	186		a	ab	ab	B
g28903	reticulon-like protein B22 isoform X1		160	247	195	314		a	ab	ab	B
g16767	rho-N domain-containing protein 1, chloroplastic		37	179	326	384		a	ab	ab	B
g21806	RINT1-like protein MAG2L		61	176	98	212		a	ab	ab	B
g26236	ripening-related protein-like		391	993	1167	1232		a	ab	ab	B
g33831	rust resistance kinase Lr10-like		4	24	15	169		a	ab	ab	B
g2900.1	S-adenosyl-L-methionine-dependent methyltransferase		115	292	153	292		a	ab	ab	B
g26407	SCY1-like protein 2		395	493	481	720		a	ab	ab	B
g10869	serine/arginine-rich splicing factor SC35		1467	2365	1916	2937		a	ab	ab	B
g22424	Signal transduction response regulator		1391	1892	2216	3707		a	ab	ab	B
g24969	small ribosomal subunit biogenesis GTPase RsgA 1, mitochondrial-like		22	67	33	60		a	ab	ab	B
g3105	splicing factor U2af small subunit B-like		1039	1322	1073	2160		a	ab	ab	B
g21289	stress-response A/B barrel domain-containing protein UP3-like		215	363	392	988		a	ab	ab	B
g2343	sulfate transporter 3		4	43	39	47		a	ab	ab	B
g14001	SUPPRESSOR OF K(+) TRANSPORT GROWTH DEFECT 1		1332	1539	1565	2012		a	ab	ab	B
g6017	SUPPRESSOR OF npr1-1, CONSTITUTIVE 1-like		37	156	60	277		a	ab	ab	B
g12565	syntaxin-43-like isoform X1		186	239	291	302		a	ab	ab	B
g2217	target of rapamycin complex subunit LST8		699	1027	1063	1099		a	ab	ab	B
g6173	Tetratricopeptide-like helical		597	1432	693	1529		a	ab	ab	B
g2073	transcription factor IBH1-like		536	981	1052	1187		a	ab	ab	B
g1847	transcription factor SRM1-like		358	989	627	887		a	ab	ab	B
g15262	transcriptional corepressor LEUNIG_HOMOLOG-like isoform X3		32	68	50	144		a	ab	ab	B
g29322	triacylglycerol lipase SDP1-like		13	37	1	35		a	ab	ab	B
g23486	tRNA-dihydrouridine(20) synthase [NAD(P)+]-like isoform X2		69	159	165	212		a	ab	ab	B
g5136	ubiquitin-like		52	216	153	349		a	ab	ab	B
g19564	U-box domain-containing protein 8		105	133	133	328		a	ab	ab	B
g14005	UDP-glycosyltransferase 84B2-like isoform X2		436	1080	621	1504		a	ab	ab	B
g34370	UDP-glycosyltransferase 90A1-like		40	126	103	251		a	ab	ab	B
g6688	UDP-N-acetylglucosamine transporter UGNT1-like		107	138	136	200		a	ab	ab	B
g9422	UNC93-like protein 1		96	164	163	472		a	ab	ab	B
g19294	uncharacterized protein At3g27210		1129	1417	1403	2177		a	ab	ab	B
g4685	uncharacterized protein LOC115674140		106	639	302	543		a	ab	ab	B
g17044	uncharacterized protein LOC115682253 isoform X1		386	771	632	1081		a	ab	ab	B
g13148	uncharacterized protein LOC115688478		427	1888	1559	2177		a	ab	ab	B
g10065	uncharacterized protein LOC115692375		808	2950	774	2964		a	ab	ab	B
g7468	uncharacterized protein LOC115726154		363	444	431	619		a	ab	ab	B
g16375	uncharacterized protein LOC115734818		39	55	117	176		a	ab	ab	B
g23266	uncharacterized protein LOC115736283 isoform X2		458	780	625	805		a	ab	ab	B
g25733	uncharacterized protein LOC115740912		20	149	76	113		a	ab	ab	B
g4190	uncharacterized protein LOC115741426		61	139	146	163		a	ab	ab	B
g34030	uncharacterized protein LOC115744396		1895	1977	3229	5078		a	ab	ab	B
g2019	uncharacterized protein LOC115746260		11	58	38	109		a	ab	ab	B
g9877	uncharacterized protein LOC115750906		125	425	217	809		a	ab	ab	B
g35149	uncharacterized protein LOC115751115		89	128	138	224		a	ab	ab	B
g26593	uncharacterized protein LOC115752569		59	78	139	208		a	ab	ab	B
g13065	uncharacterized protein LOC115755646 isoform X1		672	894	802	1154		a	ab	ab	B
g29127	uncharacterized protein YKR070W-like		77	196	285	321		a	ab	ab	B
g9954	uncharacterized protein LOC115687481		127	247	142	392		a	ab	ab	B
g29236	uncharacterized vacuolar membrane protein YML018C		263	418	343	554		a	ab	ab	B
g2908	universal stress protein PHOS34		201	443	310	500		a	ab	ab	B
g26409	UPF0496 protein 4-like		270	446	508	855		a	ab	ab	B
g6945	vacuolar protein sorting-associated protein 60		1119	1385	1584	1865		a	ab	ab	B
g20248	VAMP-like protein YKT61		498	739	710	969		a	ab	ab	B
g8309	vesicle-associated membrane protein 722-like		966	1615	1392	2129		a	ab	ab	B
g31349	WRKY transcription factor 1-like		740	806	799	1121		a	ab	ab	B
g13693	yacP		220	263	343	360		a	ab	ab	B
g13612	zinc finger protein ZAT5-like isoform X2		29	89	92	246		a	ab	ab	B
g14335	Zinc finger, CCHC-type		706	1289	1196	1644		a	ab	ab	B
g34787	ZINC INDUCED FACILITATOR-LIKE 1-like isoform X1		19	55	73	86		a	ab	ab	B
g20986	(+)-neomenthol dehydrogenase		32	454	611	153		a	B	B	a
g4961	2-oxoglutarate-dependent dioxygenase DAO-like		626	3862	3760	1332		a	B	B	a
g7092	3-ketoacyl-CoA synthase 10		134	941	700	13		a	B	B	a
g21677	ABC transporter G family member 15-like isoform X1		1064	3122	3082	973		a	B	B	a
g15349	acidic endochitinase-like		46	300	317	52		a	B	B	a
g29593	ankyrin repeat domain-containing protein 65-like isoform X1		57	246	303	61		a	B	B	a
g29673	AP2/ERF and B3 domain-containing transcription factor At1g50680-like		43	214	360	47		a	B	B	a
g13555	aquaporin-like		2	69	105	3		a	B	B	a
g15576	auxin-repressed 12		5300	21342	21885	2025		a	B	B	a
g14898	auxin-responsive protein SAUR76		4	83	293	1		a	B	B	a
g19677	B3 domain-containing protein At5g06250-like		1	21	17	1		a	B	B	a
g10001	B-box zinc finger protein 20-like isoform X2		7	31	29	1		a	B	B	a
g22664	bidirectional sugar transporter SWEET2-like		96	315	270	85		a	B	B	a
g11022	CBL-interacting serine/threonine-protein kinase 1-like		277	902	970	1312		a	B	B	B
g15569	cellulose synthase A catalytic subunit 7 [UDP-forming] isoform X1		7	302	257	2		a	B	B	a
g13771	chlorophyll a-b binding protein of LHCII type 1		71	17972	16329	20		a	B	B	a
g13772	chlorophyll a-b binding protein of LHCII type 1		2302	13479	14389	5734		a	B	B	a
g36476	CLAVATA3/ESR (CLE)-related protein 6-like		95	491	702	43		a	B	B	a
g27035	COBRA-like protein 4		5	97	140	5		a	B	B	a
g12073	copper methylamine oxidase-like		240	1844	1324	174		a	B	B	a
g20067	cucumisin-like		3132	12010	10938	1483		a	B	B	a
g12842	cycloartenol-C-24-methyltransferase-like		28	1243	2099	31		a	B	B	a
g34830	Demethylmenaquinone methyltransferase		32	123	111	22		a	B	B	a
g15503	DETOXIFICATION 12-like		4	127	106	3		a	B	B	a
g24250	DETOXIFICATION 12-like		25	311	966	4		a	B	B	a
g19709	DNA-3-methyladenine glycosylase isoform X1		1	75	75	1		a	B	B	a
g21787	E3 ubiquitin-protein ligase XERICO		11	302	149	1		a	B	B	a
g18989	ethylene-responsive transcription factor ERF106		62	3091	4408	724		a	B	B	a
g1028	fasciclin-like arabinogalactan protein 11		3	116	168	2		a	B	B	a
g17773	FKBP-type peptidyl-prolyl cis-trans isomerase family protein		72	292	356	85		a	B	B	a
g4539	fructose-bisphosphate aldolase, cytoplasmic isozyme-like		15	68	47	2		a	B	B	a
g27069	GDSL esterase/lipase 1-like isoform X4		57	1021	1362	46		a	B	B	a
g18807	gibberellin 20 oxidase 2-like		176	561	883	12		a	B	B	a
g956	gibberellin 2-beta-dioxygenase 6		8	90	106	2		a	B	B	a
g20194	glycine-rich cell wall structural protein 1		78	408	881	78		a	B	B	a
g19433	heavy metal-associated isoprenylated plant protein 39-like		22	1	1	41		a	B	B	a
g1235	homeobox-leucine zipper protein ATHB-13-like		72	387	432	7		a	B	B	a
g7740	homeobox-leucine zipper protein MERISTEM L1		4	147	75	1		a	B	B	a
g15491	hypothetical protein		823	3293	2030	679		a	B	B	a
g25250	indole-3-acetic acid-amido synthetase GH3		453	2548	2538	636		a	B	B	a
g29818	IRX15-LIKE-like		5	143	224	5		a	B	B	a
g4565	laccase-4-like		1	82	55	1		a	B	B	a
g22499	late embryogenesis abundant protein At1g64065-like		765	3987	5270	526		a	B	B	a
g11388	Late embryogenesis abundant protein, LEA-14		206	1248	1188	40		a	B	B	a
g25444	lipid-binding protein At4g00165		14	431	770	28		a	B	B	a
g8629	long chain acyl-CoA synthetase 1-like isoform X1		2024	7286	7028	1774		a	B	B	a
g21705	long-chain-alcohol oxidase FAO2		9	1120	2208	24		a	B	B	a
g16372	LRR receptor-like serine/threonine-protein kinase At4g37250		15	98	71	7		a	B	B	a
g10569	LRR receptor-like serine/threonine-protein kinase FLS2		7	77	218	2		a	B	B	a
g1389	lysine histidine transporter-like 8		431	3203	2799	198		a	B	B	a
g24909	magnesium transporter MRS2-F-like		29	180	203	19		a	B	B	a
g12777	NA		89	2241	1565	115		a	B	B	a
g1524	NA		2	81	57	3		a	B	B	a
g2211	NA		1	192	79	0		a	B	B	a
g35736	NA		38	169	169	37		a	B	B	a
g4707	NA		8	295	209	2		a	B	B	a
g9446	NA		4	106	96	15		a	B	B	a
g775	non-specific lipid-transfer protein 4		4	52	63	2		a	B	B	a
g15472	NPC intracellular cholesterol transporter isoform X1		141	1047	1256	205		a	B	B	a
g31421	NUCLEAR FUSION DEFECTIVE 4-like		3	123	170	5		a	B	B	a
g26902	oxygen-evolving enhancer protein 3-2, chloroplastic-like		12651	48405	40617	24754		a	B	B	a
g17368	patatin-like protein 7		40	170	226	39		a	B	B	a
g11499	phosphatidylinositol 4-phosphate 5-kinase MSS4-like protein		23	308	248	20		a	B	B	a
g8012	photosystem II 10 kDa polypeptide, chloroplastic-like isoform X1		2902	206694	107465	165		a	B	B	a
g9843	piriformospora indica-insensitive protein 2-like		13	88	68	2		a	B	B	a
g18206	PYRICULARIA ORYZAE RESISTANCE 21-like isoform X3		417	2620	2586	127		a	B	B	a
g9831	receptor-like protein kinase At1g80640		26	103	76	11		a	B	B	a
g9704	Regulator of rDNA transcription protein 15		11274	45198	46983	6052		a	B	B	a
g4205	remorin 4		43	320	271	38		a	B	B	a
g17899	retrovirus-related Pol polyprotein from transposon TNT 1-94		6	163	222	4		a	B	B	a
g23308	root phototropism protein 2-like		156	6834	5469	541		a	B	B	a
g9876	scarecrow-like protein 32		21	272	292	63		a	B	B	a
g26254	serine carboxypeptidase-like 25		1	33	45	1		a	B	B	a
g36242	serine/threonine-protein kinase PBL11		0	48	59	0		a	B	B	a
g12903	stem-specific protein TSJT1-like		14	307	257	23		a	B	B	a
g15267	sugar transporter ERD6-like 5		4	166	135	3		a	B	B	a
g15266	sugar transporter ERD6-like 5 isoform X1		5	279	340	5		a	B	B	a
g23146	tetraketide alpha-pyrone reductase 2-like		84	419	429	68		a	B	B	a
g27199	tetrapyrrole-binding protein, chloroplastic		639	1244	1115	507		a	B	B	a
g9880	transcription factor bHLH62-like		3	14	16	1		a	B	B	a
g16220	transcription factor EGL1-like isoform X1		55	210	149	16		a	B	B	a
g25115	transcription factor MYB59-like isoform X2		36	182	243	48		a	B	B	a
g1954	transcription repressor OFP15		3	30	63	1		a	B	B	a
g9839	transmembrane ascorbate ferrireductase 4 isoform X2		42	236	269	2		a	B	B	a
g18859	trichome birefringence-like 19		58	919	928	5		a	B	B	a
g24532	trichome birefringence-like 19		40	635	250	7		a	B	B	a
g7264	trihelix transcription factor GT-2-like		379	886	948	287		a	B	B	a
g29218	ubiquitin-conjugating enzyme E2 10		2547	9119	5688	3401		a	B	B	a
g10086	uncharacterized endoplasmic reticulum membrane protein C16E8		5	45	37	16		a	B	B	a
g21080	uncharacterized protein DDB_G0271670-like		136	1562	1252	214		a	B	B	a
g31020	uncharacterized protein LOC104436357		9	66	57	14		a	B	B	a
g26758	uncharacterized protein LOC115676434		30	285	223	33		a	B	B	a
g15938	uncharacterized protein LOC115736884		120	456	359	162		a	B	B	a
g183	uncharacterized protein LOC115738676 isoform X1		78	1712	636	93		a	B	B	a
g20559	uncharacterized protein LOC115756830		27	253	138	5		a	B	B	a
g18359	uncharacterized serine-rich protein C215		57	1206	928	89		a	B	B	a
g9514	WD repeat-containing protein 44-like isoform X1		2849	20639	19550	1194		a	B	B	a
g3956	xyloglucan glycosyltransferase 5		44	228	211	20		a	B	B	a
g15333	ycf68		380	2320	1643	389		a	B	B	a
g7422	YLS3-like		288	1274	1225	170		a	B	B	a
g2225	zinc finger CCCH domain-containing protein 18-like isoform X4		295	745	697	274		a	B	B	a
g8180	zinc finger protein CONSTANS-LIKE 4-like		1606	3701	4202	1670		a	B	B	a
g10826	Zinc transporter like		385	2354	1693	114		a	B	B	a
g17411	3-oxoacyl-[acyl-carrier-protein] synthase II, chloroplastic-like isoform X2		291	979	981	1067		a	B	B	B
g20009	Acyl-CoA N-acyltransferases (NAT) superfamily protein,		43	571	591	696		a	B	B	B
g21097	alanine--tRNA ligase		130	453	708	620		a	B	B	B
g14345.1	AP-2 complex subunit alpha-isoform X2		0	36	91	158		a	B	B	B
g11615	BTB/POZ domain-containing protein DOT3 isoform X1		52	692	388	402		a	B	B	B
g25413	calcium-binding protein CML28		1	77	19	18		a	B	B	B
g23101	calmodulin-like protein 5		30	297	817	1102		a	B	B	B
g16939	chaperone protein dnaJ 11, chloroplastic-like		7	1209	495	379		a	B	B	B
g4893	chlorophyll a-b binding protein 13, chloroplastic		3476	22503	25459	15559		a	B	B	B
g28776	chlorophyll a-b binding protein 4, chloroplastic		4750	13075	15869	13073		a	B	B	B
g4619	chlorophyll a-b binding protein CP26, chloroplastic		26188	46802	64033	68812		a	B	B	B
g15374	CRAL-TRIO domain-containing protein C23B6		619	3474	3558	1953		a	B	B	B
g1949	early nodulin-20-like		2	18	17	14		a	B	B	B
g6879	Erythronate-4-phosphate dehydrogenase family protein		369	1516	1475	2334		a	B	B	B
g8043	glutamyl-tRNA reductase 1, chloroplastic-like		975	3374	3087	2220		a	B	B	B
g24600	GPI mannosyltransferase 3 isoform X2		2	29	83	23		a	B	B	B
g27576	haloacid dehalogenase-like hydrolase domain-containing protein 3		1223	6827	4915	5369		a	B	B	B
g2757	hippocampus abundant transcript-like protein 1		113	613	1137	563		a	B	B	B
g33878	magnesium-protoporphyrin IX monomethyl ester [oxidative] cyclase, chloroplastic		9878	20406	22544	19885		a	B	B	B
g35700	NA		120	575	652	356		a	B	B	B
g9025.3	NA		2	15	52	22		a	B	B	B
g6739	nuclear pore complex protein NUP58		357	1255	1282	1147		a	B	B	B
g9257	outer envelope protein 64, chloroplastic isoform X1		21	140	89	136		a	B	B	B
g16244	oxygen-evolving enhancer protein 1, chloroplastic		32120	79655	92211	75755		a	B	B	B
g9822	ALP1-like		13	237	108	207		a	B	B	B
g4046	LNK3 isoform X2		82	417	712	1078		a	B	B	B
g12942	RADIALIS-like isoform X2		103	2130	1284	1761		a	B	B	B
g31160	SLOW GREEN 1, chloroplastic		563	5125	3569	2303		a	B	B	B
g7343	rho GDP-dissociation inhibitor 1-like		171	413	702	801		a	B	B	B
g14913	serine/arginine repetitive matrix protein 2-like		276	2107	2508	1305		a	B	B	B
g16859	sister chromatid cohesion protein PDS5 homolog A		237	745	807	887		a	B	B	B
g18451	thioredoxin F2, chloroplastic-like		1567	3931	3777	4662		a	B	B	B
g30236	thymidylate kinase		129	261	296	201		a	B	B	B
g12232.2	trans-resveratrol di-O-methyltransferase-like		12	685	2755	3184		a	B	B	B
g23321	uncharacterized protein LOC115678751		1259	4095	3500	2915		a	B	B	B
g28013	uncharacterized protein LOC115726827 isoform X1		2	98	88	94		a	B	B	B
g15910	uncharacterized protein LOC115756340		93	645	393	653		a	B	B	B
g15887	vinorine synthase		4	74	383	88		a	B	B	B
g3481	zinc finger protein CONSTANS-LIKE 2		106	708	379	664		a	B	B	B
g11237	amino acid permease 3-like		588	166	101	131		B	a	a	a
g20272	annexin D1-like isoform X1		1028	246	21	23		B	a	a	a
g17049	ATP-dependent zinc metalloprotease FTSH 9, chloroplastic-like		7213	3338	2946	2920		B	a	a	a
g22516	beta-amylase 3, chloroplastic		4280	943	886	1287		B	a	a	a
g7723	chalcone synthase 2-like		328	51	1	0		B	a	a	a
g20795	cilia- and flagella-associated protein 251-like		535	267	199	257		B	a	a	a
g17824	cytochrome P450 90B1		861	266	144	224		B	a	a	a
g3570	DExH-box ATP-dependent RNA helicase DExH6		610	398	337	273		B	a	a	a
g18212	Di-heme cytochrome, transmembrane		1052	129	67	925		B	a	a	a
g27474	disease resistance protein RGA3		107	31	4	2		B	a	a	a
g13345	disease resistance-like protein DSC2		308	13	9	2		B	a	a	a
g25032	EARLY FLOWERING 3		1876	411	321	400		B	a	a	a
g33644	FCS-Like Zinc finger 2		833	195	192	123		B	a	a	a
g383	GDSL esterase/lipase 4-like		2017	1122	764	233		B	a	a	a
g27891	granule-bound starch synthase 1		29372	2655	3009	482		B	a	a	a
g23509	hydroxyproline O-arabinosyltransferase 3		856	277	261	440		B	a	a	a
g30453	isoflavone reductase-like protein		5109	839	895	788		B	a	a	a
g5234	leucine-rich repeat receptor-like serine/threonine-protein kinase At2g19230 isoform X13		73	11	0	0		B	a	a	a
g31147	Limkain-b1		0	0	163	91		B	a	a	a
g31148	Meiosis arrest female protein 1		0	0	148	189		B	a	a	a
g11816	myb-related protein 308-like		195	74	22	23		B	a	a	a
g11237	NA		-130.667	-36.3333	59.3056	54.1667		B	a	a	a
g123	NA		0	0	55	92		B	a	a	a
g26795	NA		0	0	31	90		B	a	a	a
g622	NA		0	55	40	104		B	a	a	a
g11831	NAC domain-containing protein 71-like		511	58	118	40		B	a	a	a
g776	potassium transporter 17 isoform X1		615	109	84	72		B	a	a	a
g10171	protein NRT1/ PTR FAMILY 4		57	0	0	0		B	a	a	a
g30474	pyruvate kinase, cytosolic isozyme-like		105	23	24	42		B	a	a	a
g9654	rust resistance kinase Lr10-like isoform X1		0	7	15	208		B	a	a	a
g28893	seed maturation protein 18 kDa		633	11	25	17		B	a	a	a
g14589	sesquiterpene synthase		1593	378	264	97		B	a	a	a
g15899	sesquiterpene synthase		589	192	23	9		B	a	a	a
g5677	sodium/calcium exchanger NCL-like		289	65	61	69		B	a	a	a
g1787	sodium/proton antiporter isoform X1		597	251	181	194		B	a	a	a
g1809	thioredoxin H2-like		3316	148	655	59		B	a	a	a
g25490	transcription factor PIF3-like		1037	15	7	295		B	a	a	a
g2331	Transducin/WD40 repeat superfamily protein		1154	396	643	223		B	a	a	a
g18336.3	uncharacterized protein LOC115675182		0	0	98	101		B	a	a	a
g6805	uncharacterized protein LOC115757272		0	0	29	74		B	a	a	a
g28848.2	uncharacterized WD repeat-containing protein C2A9		3187	1283	1397	1545		B	a	a	a
g14053	zinc finger protein CONSTANS-LIKE 9		329	30	36	42		B	a	a	a
g4229	(6-4)DNA photolyase		140	24	9	584		B	a	a	B
g10857	agamous-like MADS-box protein AGL19		565	255	136	607		B	a	a	B
g12413	ammonium transporter 3 member 1-like		379	45	13	1613		B	a	a	B
g28466	anthocyanidin 3-O-glucosyltransferase 7-like isoform X1		260	17	33	581		B	a	a	B
g24429	BAG family molecular chaperone regulator 6 isoform X1		1578	33	214	13054		B	a	a	B
g28883	beta-glucosidase 18-like		455	84	169	509		B	a	a	B
g15432	cytokinin dehydrogenase 5-like		646	41	217	891		B	a	a	B
g6904	dehydroascorbate reductase 2		4889	719	869	2440		B	a	a	B
g12353	DNA-repair protein, UmuC-like protein		468	228	246	409		B	a	a	B
g19748	early light-induced protein 1, chloroplastic-like		2723	4	1	6897		B	a	a	B
g30158	early light-induced protein 1, chloroplastic-like		116	1	1	293		B	a	a	B
g25428	early light-induced protein 1, chloroplastic-like isoform X1		4291	69	75	35065		B	a	a	B
g9008	ferric reduction oxidase 2-like		658	76	99	568		B	a	a	B
g14239	galactinol--sucrose galactosyltransferase 2		428	53	65	883		B	a	a	B
g31019	galactinol--sucrose galactosyltransferase 2		401	39	32	462		B	a	a	B
g23844	glucan endo-1,3-beta-glucosidase, basic isoform-like		400	23	35	599		B	a	a	B
g19193	G-type lectin S-receptor-like serine/threonine-protein kinase At4g03230 isoform X1		107	22	28	125		B	a	a	B
g22551	G-type lectin S-receptor-like serine/threonine-protein kinase SD1-13		288	49	36	408		B	a	a	B
g9322	heat shock protein 83-like		6076	402	598	109600		B	a	a	B
g4665	MADS-box protein AGL42-like isoform X3		257	1	1	161		B	a	a	B
g4666.2	MADS-box protein AGL42-like isoform X3		624	1	1	886		B	a	a	B
g7663	MADS-box protein AGL42-like isoform X3		926	1	1	765		B	a	a	B
g14303	MADS-box protein SOC1		1410	109	158	1241		B	a	a	B
g19307	MADS-box protein SOC1-like isoform X2		893	1	1	958		B	a	a	B
g29982	MADS-box protein SOC1-like isoform X3		149	1	1	153		B	a	a	B
g4647	metal transporter Nramp5-like - blasP da com NRAMP6 de arabidopsis!		1022	23	29	3926		B	a	a	B
g1661	methylsterol monooxygenase 1-1-like isoform X1		422	206	136	373		B	a	a	B
g18212	NA		1052	129	67	925		B	a	a	B
g25490	NA		1037	15	7	295		B	a	a	B
g4627	NA		846	1	3	11067		B	a	a	B
g20150	nuclear transcription factor Y subunit A-10		332	92	120	339		B	a	a	B
g30035	nuclear transcription factor Y subunit A-10-like		254	53	61	201		B	a	a	B
g25641	pathogenesis-related genes transcriptional activator PTI5-like		31	3	2	82		B	a	a	B
g10385	EARLY FLOWERING 4-like isoform X1		682	207	145	456		B	a	a	B
g8831	NRT1/ PTR FAMILY 2		2816	852	789	3199		B	a	a	B
g11378	NRT1/ PTR FAMILY 5		1051	392	278	2312		B	a	a	B
g5971	sesquiterpene synthase		2212	16	1	4019		B	a	a	B
g10034	synaptotagmin-5 isoform X1		900	345	381	1081		B	a	a	B
g25159	thaumatin-like protein 1b		21	1	1	189		B	a	a	B
g30795	transcription factor PosF21		1003	96	110	951		B	a	a	B
g21887	transcription factor TGA9-like isoform X2		81	6	6	103		B	a	a	B
g24630	tropinone reductase homolog At5g06060-like isoform X2		572	91	138	1036		B	a	a	B
g7664	uncharacterized protein LOC115742899		27	1	1	41		B	a	a	B
g769	14-3-3-like protein GF14 iota		21	10	7	1		B	ab	ab	a
g9913	2kDa protein		33	4	10	1		B	ab	ab	a
g16214	3-hydroxy-3-methylglutaryl-coenzyme A reductase 1		160	59	66	38		B	ab	ab	a
g25453	3-isopropylmalate dehydratase small subunit 3-like		1102	741	996	607		B	ab	ab	a
g13848	alpha-glucan phosphorylase, H isozyme		7773	5524	3823	3306		B	ab	ab	a
g18156	alpha-glucosidase 2		3749	2471	1892	1955		B	ab	ab	a
g21850	amidase isoform X3		86	19	52	12		B	ab	ab	a
g16967	anthocyanidin reductase ((2S)-flavan-3-ol-forming)		3843	2556	1526	582		B	ab	ab	a
g9130	aspartic proteinase oryzasin-1-like isoform X2		967	265	312	162		B	ab	ab	a
g9253	auxin efflux carrier component 1-like		76	29	36	11		B	ab	ab	a
g18094	AUXIN RESPONSE 4		342	287	299	168		B	ab	ab	a
g26228	auxin-induced in root cultures protein 12-like		104	37	50	14		B	ab	ab	a
g25064	auxin-responsive protein SAUR72		43	4	22	2		B	ab	ab	a
g3036	BROdomain containing protein		856	475	447	283		B	ab	ab	a
g24871	calcium-binding protein KRP1-like		109	29	44	9		B	ab	ab	a
g24922	calcium-binding protein PBP1-like		121	35	15	7		B	ab	ab	a
g10194	calcium-dependent protein kinase 2-like		1008	648	827	599		B	ab	ab	a
g23560	chalcone--flavonone isomerase 3 isoform X1		3144	1828	2335	716		B	ab	ab	a
g7981	choline transporter protein 1		924	654	753	463		B	ab	ab	a
g14824	cleavage and polyadenylation specificity factor subunit 3-II		100	76	49	37		B	ab	ab	a
g22578	cleavage and polyadenylation specificity factor subunit 3-I-like		107	99	93	48		B	ab	ab	a
g19872	CNGC15b-like		21	8	2	2		B	ab	ab	a
g12972	copper-transporting ATPase HMA4-like		258	164	192	117		B	ab	ab	a
g2046	DEAD-box ATP-dependent RNA helicase 47, mitochondrial		401	275	326	203		B	ab	ab	a
g25765	dihydrolipoyllysine-residue acetyltransferase component 5 of pyruvate dehydrogenase complex, chloroplastic		409	218	236	143		B	ab	ab	a
g27985	disease resistance RPP13-like protein 1		122	32	49	14		B	ab	ab	a
g11985	DNA-directed RNA polymerase I subunit 1		675	553	543	312		B	ab	ab	a
g9351	DNA-directed RNA polymerase III subunit 2		136	66	55	26		B	ab	ab	a
g11561	DNA-directed RNA polymerases IV and V subunit 4-like isoform X2		175	71	161	42		B	ab	ab	a
g14543	DUF374domain-containing protein/DUF4378 domain-containing protein		242	203	154	65		B	ab	ab	a
g21131	DUF946 domain-containing protein		66	8	9	2		B	ab	ab	a
g22375	dynamin-related protein 4C-like isoform X1		22	10	6	3		B	ab	ab	a
g17472	E3 ubiquitin-protein ligase RHA2A-like		197	131	152	87		B	ab	ab	a
g9452	eukaryotic translation initiation factor 5B isoform X1		221	141	125	85		B	ab	ab	a
g7507	EXORDIUM-like 3		789	215	186	135		B	ab	ab	a
g1662	F5O11		164	46	85	38		B	ab	ab	a
g13132	FCS-Like Zinc finger 7		1157	580	954	328		B	ab	ab	a
g15779	flavonol 7-O-beta-glucosyltransferase UGT74F1-like		49	8	18	1		B	ab	ab	a
g1665	flocculation protein FLO1isoform X1		408	173	318	118		B	ab	ab	a
g25688	glucan endo-1,3-beta-glucosidase 7-like		534	193	261	105		B	ab	ab	a
g6876	glucan endo-1,3-beta-glucosidase 7-like isoform X1		55	15	21	5		B	ab	ab	a
g12853	glucan endo-1,3-beta-glucosidase-like isoform X1		16	6	13	0		B	ab	ab	a
g176	glucose-1-phosphate adenylyltransferase large subunit isoform X2		1295	749	746	356		B	ab	ab	a
g29162.2	glucose-6-phosphate 1-dehydrogenase, chloroplastic-like		246	96	79	26		B	ab	ab	a
g10273	glucose-6-phosphate isomerase, cytosolic		1585	1091	1097	897		B	ab	ab	a
g17405	GTP-binding protein At3g49725, chloroplastic		165	130	125	56		B	ab	ab	a
g837	G-type lectin S-receptor-like serine/threonine-protein kinase SD3-1		190	80	85	44		B	ab	ab	a
g30694	HAT transposon superfamily protein		1199	631	920	401		B	ab	ab	a
g22059	heavy metal-associated isoprenylated plant protein 7-like		92	74	60	11		B	ab	ab	a
g16083	histone H3		42	21	27	7		B	ab	ab	a
g9062	Histone superfamily protein isoform 2		78	47	60	29		B	ab	ab	a
g20858	homeobox-leucine zipper protein REVOLUTA		370	260	258	137		B	ab	ab	a
g10326	homocysteine S-methyltransferase 1		35	8	8	1		B	ab	ab	a
g28120	hypothetical protein		61	10	32	4		B	ab	ab	a
g20583	hypothetical protein, partial		240	182	175	79		B	ab	ab	a
g8157	ILITYHIA		1197	1074	839	628		B	ab	ab	a
g2478	inactive receptor kinase At2g26730		135	36	28	23		B	ab	ab	a
g13542	Ketose-bisphosphate aldolase, class-II		1083	751	667	350		B	ab	ab	a
g8501	kinesin-like protein KIN-14F		55	21	29	5		B	ab	ab	a
g11882	kinesin-like protein KIN-14Q isoform X2		19	10	7	2		B	ab	ab	a
g27121	L-type lectin-domain containing receptor kinase S		87	61	54	19		B	ab	ab	a
g22145	mannose-1-phosphate guanyltransferase alpha		1350	611	854	459		B	ab	ab	a
g24149	mechanosensitive ion channel protein 6-like		62	15	29	11		B	ab	ab	a
g18279	Mediator of RNA polymerase II transcription subunit 26,		1038	694	740	281		B	ab	ab	a
g10012	MID1-COMPLEMENTING ACTIVITY 1-like		146	90	110	37		B	ab	ab	a
g20779	MIZU-KUSSEI isoform X2		29	20	19	5		B	ab	ab	a
g10734	NA		72	20	32	19		B	ab	ab	a
g15423	NA		114	29	67	28		B	ab	ab	a
g16402	NA		209	172	157	91		B	ab	ab	a
g20065	NA		296	66	47	25		B	ab	ab	a
g2155	NA		32	9	16	2		B	ab	ab	a
g2276	NA		39	19	23	6		B	ab	ab	a
g23089	NA		205	87	136	61		B	ab	ab	a
g16654	NADPH-dependent oxidoreductase 2-alkenal reductase-like		96	7	15	5		B	ab	ab	a
g24987	NDR1/HIN1-like protein 12		93	38	25	14		B	ab	ab	a
g23016	NHL repeat		249	172	180	56		B	ab	ab	a
g18949	non-specific lipid-transfer protein 8-like		361	139	183	67		B	ab	ab	a
g28924	NUCLEAR FUSION DEFECTIVE 4-like		30	0	2	0		B	ab	ab	a
g2111	nucleotide-sugar uncharacterized transporter isoform X1		126	88	121	50		B	ab	ab	a
g22769	OVARIAN TUMOR DOMAIN-containing deubiquitinating enzyme 12-like isoform X1		265	195	240	108		B	ab	ab	a
g24782	pathogenesis-related genes transcriptional activator PTI6-like		37	34	18	5		B	ab	ab	a
g26037	pentatricopeptide repeat-containing protein At1g02150		1776	1008	1071	929		B	ab	ab	a
g9162	pentatricopeptide repeat-containing protein At1g19720-like		526	346	397	247		B	ab	ab	a
g25280	pentatricopeptide repeat-containing protein At1g56690, mitochondrial-like		77	46	40	24		B	ab	ab	a
g13941	pentatricopeptide repeat-containing protein At1g79080, chloroplastic		468	274	320	268		B	ab	ab	a
g11823	pentatricopeptide repeat-containing protein At2g15630, mitochondrial		179	137	125	59		B	ab	ab	a
g18530	pentatricopeptide repeat-containing protein At2g38420, mitochondrial		79	39	41	22		B	ab	ab	a
g21500	pentatricopeptide repeat-containing protein At3g13160, mitochondrial-like		169	80	114	56		B	ab	ab	a
g25543	pentatricopeptide repeat-containing protein At3g22150, chloroplastic		191	144	90	65		B	ab	ab	a
g9741	pentatricopeptide repeat-containing protein At3g53170		148	83	97	59		B	ab	ab	a
g7654	pentatricopeptide repeat-containing protein At3g62890		100	41	74	42		B	ab	ab	a
g1694.3	pentatricopeptide repeat-containing protein At4g04790, mitochondrial-like		589	370	459	277		B	ab	ab	a
g1579	pentatricopeptide repeat-containing protein At4g21065-like		87	82	78	38		B	ab	ab	a
g21100	pentatricopeptide repeat-containing protein At5g15010, mitochondrial		119	93	67	50		B	ab	ab	a
g15305	pentatricopeptide repeat-containing protein At5g16420, mitochondrial		69	56	52	21		B	ab	ab	a
g17916	phosphatidylinositol 4-phosphate 5-kinase 9		733	535	543	424		B	ab	ab	a
g8317	phosphatidylinositol/phosphatidylcholine transfer protein SFH13		263	198	195	89		B	ab	ab	a
g17114.1	phytepsin-like		535	80	36	29		B	ab	ab	a
g12083	PLASMODESMATA CALLOSE-BINDING PROTEIN 3-like isoform X2		77	26	42	14		B	ab	ab	a
g14521	proline-rich receptor-like protein kinase PERK1		313	235	251	119		B	ab	ab	a
g14694	pumilio homolog 1-like		1488	1157	1036	912		B	ab	ab	a
g6980	receptor protein kinase-like protein At4g34220 isoform X2		313	136	274	93		B	ab	ab	a
g25660	receptor-like protein kinase THESEUS 1		138	72	109	23		B	ab	ab	a
g19412	replication protein A 70 kDa DNA-binding subunit B		21	8	9	0		B	ab	ab	a
g27621	reticulon-like protein B2		306	231	215	95		B	ab	ab	a
g25381	Ribosome recycling factor		152	81	103	77		B	ab	ab	a
g23004	serine carboxypeptidase-like 18		2159	694	387	15		B	ab	ab	a
g11767	serine carboxypeptidase-like 18 isoform X1		86	33	45	10		B	ab	ab	a
g1514	serine/threonine-protein phosphatase 4 regulatory subunit 2-B isoform X1		216	135	184	97		B	ab	ab	a
g17626	spliceosome-associated protein 130 A		1080	774	829	595		B	ab	ab	a
g15560.1	splicing factor U2af large subunit A		626	568	529	302		B	ab	ab	a
g25662	squamosa promoter-binding-like protein 8		28	5	13	2		B	ab	ab	a
g28597	squamosa promoter-binding-like protein 9		70	17	23	8		B	ab	ab	a
g11620	structural maintenance of chromosomes flexible hinge domain-containing protein GMIisoform X1		63	17	50	8		B	ab	ab	a
g27421	succinate dehydrogenase assembly factor 4, mitochondrial		87	33	52	33		B	ab	ab	a
g14679	SUPPRESSOR OF npr1-1, CONSTITUTIVE 1-like isoform X1		23	2	5	1		B	ab	ab	a
g21009	tesmin/TSO1-like CXC 2		139	115	107	53		B	ab	ab	a
g10962	tetraspanin-3		2153	1328	1735	639		B	ab	ab	a
g11315	Tetratricopeptide repeat-like superfamily protein isoform 1		2052	669	1011	567		B	ab	ab	a
g20853	TIFY 10a-like		335	175	199	119		B	ab	ab	a
g14949	TMV resistance protein N-like		58	1	21	0		B	ab	ab	a
g9905	transcription factor bHLH93-like		198	46	87	25		B	ab	ab	a
g1233	transcription factor MYB124-like isoform X2		110	76	85	38		B	ab	ab	a
g22794	transcription initiation factor IIB-2		558	317	367	272		B	ab	ab	a
g21952	translocase subunit SECA2, chloroplastic isoform X1		181	83	94	40		B	ab	ab	a
g7767.1	trichome birefringence-like 12 isoform X1		283	137	150	53		B	ab	ab	a
g24761	tRNA-dihydrouridine(47) synthase [NAD(P)(+)]-like		667	485	523	358		B	ab	ab	a
g1734	truncated transcription factor CAULIFLOWER A-like		122	14	14	8		B	ab	ab	a
g9910	ubiquitin carboxyl-terminal hydrolase 12-like isoform X1		54	26	24	4		B	ab	ab	a
g17250	UDP-glucose 6-dehydrogenase 1-like		2992	913	720	492		B	ab	ab	a
g13221	uncharacterized protein LOC115726959		195	94	98	69		B	ab	ab	a
g8290.1	uncharacterized protein LOC115727215 isoform X1		216	109	141	79		B	ab	ab	a
g7463	uncharacterized protein LOC115737071		136	94	79	47		B	ab	ab	a
g25655	uncharacterized protein LOC115742430		323	227	258	175		B	ab	ab	a
g23852	uncharacterized protein LOC115743516 isoform X2		144	94	105	31		B	ab	ab	a
g22788	uncharacterized protein LOC115747831		91	52	49	24		B	ab	ab	a
g22409	uncharacterized protein LOC115751165		1057	371	419	96		B	ab	ab	a
g30330	uncharacterized protein LOC115754019		25	12	15	3		B	ab	ab	a
g23788	upstream activation factor subunit UAF30		225	193	196	76		B	ab	ab	a
g23590	ureidoglycolate hydrolase		605	291	448	193		B	ab	ab	a
g1011	Vacuolar protein sorting-associated protein YPR157W		17	10	55	1		B	ab	ab	a
g1011	vacuolar-processing enzyme alpha-isozyme-like		2711	155	437	49		B	ab	ab	a
g1913	valine--tRNA ligase, mitochondrial 1-like isoform X2		1593	1096	1168	810		B	ab	ab	a
g26838	vinorine synthase-like		91	9	36	5		B	ab	ab	a
g13205	von willebrand factor A domain protein		453	264	285	84		B	ab	ab	a
g17837	WHAT'S THIS FACTOR homolog, chloroplastic isoform X1		67	46	42	25		B	ab	ab	a
g18995	wound-responsive family protein		579	354	351	223		B	ab	ab	a
g29621	xylose isomerase-like		2368	1541	1393	1011		B	ab	ab	a
g22795	zeatin O-glucosyltransferase-like		50	19	9	5		B	ab	ab	a
g14471	zinc finger BED domain-containing protein RICESLEEPER 1-like		261	168	234	142		B	ab	ab	a
g12975	zinc finger protein WIP2-like		56	27	45	17		B	ab	ab	a
g21723	ribosomal protein L40e		26	19	0	0		B	B	a	a
g24406	(-)-germacrene D synthase isoform X2		244	91	21	1		B	B	a	a
g17537	(+)-neomenthol dehydrogenase-like		53	81	1	0		B	B	a	a
g3700	2 (-)-germacrene D synthase		177	192	0	0		B	B	a	a
g6486.1	Abhydrolase_6 domain-containing protein		991	710	67	20		B	B	a	a
g12986	alcohol dehydrogenase		4585	3957	497	557		B	B	a	a
g34850	alpha-galactosidase B		429	552	134	176		B	B	a	a
g20027	amino acid permease 7 isoform X1		103	72	0	0		B	B	a	a
g30522	ankyrin repeat-containing protein BDA1-like		107	161	1	1		B	B	a	a
g14127	aspartyl protease family protein At5g10770-like		15572	10115	138	90		B	B	a	a
g18228	beta-amyrin 28-oxidase		36	762	2	0		B	B	a	a
g17237	BnaC01g39370D		639	496	3	1		B	B	a	a
g11838	BRANCHLESS TRICHOME		33	124	20	2		B	B	a	a
g21815	casein kinase 1-like protein 2 isoform X2		55	18	0	0		B	B	a	a
g23072	cation/H(+) antiporter 15-like		25	106	0	0		B	B	a	a
g1084	charged multivesicular body protein 7 isoform X1		22	46	0	0		B	B	a	a
g4947	Chlorophyll A-B binding protein		334	309	131	143		B	B	a	a
g29876	dirigent protein 1-like		942	1885	59	65		B	B	a	a
g8951	disease resistance protein At4g27220		53	87	2	0		B	B	a	a
g32041	dnaJ protein homolog 1		312	287	77	111		B	B	a	a
g17829	dynein light chain 2, cytoplasmic-like		537	206	16	17		B	B	a	a
g15217	EKC/KEOPS complex subunit Tprkb isoform X3		535	427	160	218		B	B	a	a
g18642	elongation factor 1-delta-like		1072	1258	182	150		B	B	a	a
g15155	endoglucanase 14-like		161	240	1	0		B	B	a	a
g30652	exosome complex component RRP45A-like isoform X1		417	271	56	57		B	B	a	a
g9978.1	exportin-T-like isoform X6		309	231	195	93		B	B	a	a
g1062	FAF-like, chloroplastic		1507	1268	447	241		B	B	a	a
g31098	FAM10 family protein At4g22670 isoform X3		182	217	0	0		B	B	a	a
g21222	F-box family protein		75	203	1	1		B	B	a	a
g21220	F-box only protein		242	288	3	4		B	B	a	a
g29423	F-box protein FBW2		26	49	1	2		B	B	a	a
g4213	F-box protein SKIP22-like		81	63	5	4		B	B	a	a
g21605	F-box/FBD/LRR-repeat protein At1g13570-like		277	184	1	0		B	B	a	a
g35162	glutamate decarboxylase-like		213	137	39	7		B	B	a	a
g3406	glutamine synthetase leaf isozyme, chloroplastic isoform X5		72	275	4	2		B	B	a	a
g22547	heavy metal-associated isoprenylated plant protein 35-like		392	338	4	2		B	B	a	a
g11783	hypothetical protein		360	250	31	41		B	B	a	a
g3522	hypothetical protein		191	198	3	3		B	B	a	a
g23658	inositol oxygenase 2		64	42	3	5		B	B	a	a
g11969.1	kinesin-like protein KIN-6 isoform X1		169	146	0	0		B	B	a	a
g6216	LAZisoform X2		38	22	0	0		B	B	a	a
g28720	light-harvesting complex-like protein 3 isotype 2, chloroplastic		1085	1905	1	16		B	B	a	a
g4983	LPPG:FO 2-phospho-L-lactate transferase CofD/UPF0052		382	307	55	55		B	B	a	a
g15077	lysine N-methyltransferase EEF2KMT isoform X4		43	43	0	0		B	B	a	a
g16297	metal tolerance protein 11-like		220	524	8	3		B	B	a	a
g21721	metal-nicotianamine transporter YSL3 isoform X1		1167	1299	311	431		B	B	a	a
g1860.1	NA		68	54	1	0		B	B	a	a
g19844	NA		1172	2316	21	10		B	B	a	a
g20272	NA		1028	246	21	23		B	B	a	a
g21479	NA		181	145	0	0		B	B	a	a
g21828	NA		98	385	17	12		B	B	a	a
g23224	NA		40	49	0	34		B	B	a	a
g23254	NA		162	53	11	0		B	B	a	a
g28397	NA		101	91	14	14		B	B	a	a
g28473	NA		18	46	0	1		B	B	a	a
g30177	NA		431	1083	5	5		B	B	a	a
g6093	NA		117	69	2	2		B	B	a	a
g9966	NA		14	8	0	0		B	B	a	a
g8870	NETWORKED 1D-like		67	77	7	2		B	B	a	a
g14985	pentatricopeptide repeat-containing protein At4g21300		489	520	244	179		B	B	a	a
g15872	peroxidase 9		18	59	0	0		B	B	a	a
g14987	peroxisome biogenesis protein 3-2 isoform X1		382	411	85	85		B	B	a	a
g14986	pre-mRNA-splicing factor SPF27 homolog		350	390	142	128		B	B	a	a
g18589	receptor-like protein kinase At4g00960		266	232	99	92		B	B	a	a
g28097	Rev like		133	181	40	10		B	B	a	a
g19661	serine carboxypeptidase-like 18 isoform X5		423	480	19	1		B	B	a	a
g12651	serine/threonine-protein kinase WNK7		243	743	140	77		B	B	a	a
g15003	SIEVE ELEMENT OCCLUSION B-like		1499	1821	6	1		B	B	a	a
g31849	SKP1-like protein 11		247	319	60	49		B	B	a	a
g15322	stress-response A/B barrel domain-containing protein HS1-like		191	289	34	8		B	B	a	a
g1186	sulfate transporter 1		922	683	73	74		B	B	a	a
g7988	trafficking protein particle complex subunit 5		387	444	103	98		B	B	a	a
g20285	transcription factor MYBS3		480	422	108	11		B	B	a	a
g20302	UDP-3-O-acylglucosamine N-acyltransferase 2, mitochondrial isoform X3		40	50	0	0		B	B	a	a
g24231	UDP-N-acetylglucosamine transferase subunit ALG14		121	83	2	1		B	B	a	a
g28376	uncharacterized protein LOC104415565 isoform X2		66	65	14	9		B	B	a	a
g21441	uncharacterized protein LOC115679434 isoform X1		1131	627	96	124		B	B	a	a
g35595	uncharacterized protein LOC115737032		140	43	0	0		B	B	a	a
g14660	vacuolar-processing enzyme alpha-isozyme-like		316	253	2	0		B	B	a	a
g5607	vacuolar-processing enzyme-like isoform X1		173	171	0	0		B	B	a	a
g35758	yippee-like At5g53940 isoform X2		351	518	13	39		B	B	a	a
g32119	(-)-isopiperitenol/(-)-carveol dehydrogenase, mitochondrial-like		1514	2130	917	249		B	B	B	a
g30539	(+)-neomenthol dehydrogenase-like isoform X1		13	16	15	0		B	B	B	a
g6868	187-kDa microtubule-associated protein AIR9 isoform X1		397	409	411	78		B	B	B	a
g7055	1-aminocyclopropane-1-carboxylate oxidase-like		155	739	1303	36		B	B	B	a
g27460	1-deoxy-D-xylulose-5-phosphate synthase 2, chloroplastic		187	68	70	7		B	B	B	a
g34916	2 syntaxin-23		73	57	23	0		B	B	B	a
g5256	2kDa protein-like		108	149	430	34		B	B	B	a
g5887	4-coumarate--CoA ligase-like 9		102	220	159	10		B	B	B	a
g555	60S ribosomal protein L18a-like protein		275	296	310	120		B	B	B	a
g9248	ABC transporter B family member 15-like		256	383	266	60		B	B	B	a
g120	ABC transporter B family member 19 isoform X2		66	124	70	9		B	B	B	a
g13416	aldehyde oxidase GLOX		129	100	201	10		B	B	B	a
g29387	aldehyde oxidase GLOX-like		17	103	120	0		B	B	B	a
g25756	allene oxide cyclase, chloroplastic-like		1697	1598	2586	303		B	B	B	a
g3728	alpha-(1,6)-fucosyltransferase		757	1115	868	144		B	B	B	a
g4175	alpha-1,4 glucan phosphorylase L-2 isozyme, chloroplastic/amyloplastic isoform X4		1252	897	773	279		B	B	B	a
g25313	amidase At4g34880		505	460	560	23		B	B	B	a
g3491	aquaporin PIP2-7		204	209	221	30		B	B	B	a
g6197	arginine methyltransferase NDUFAF7, mitochondrial isoform X1		255	192	149	64		B	B	B	a
g10082	ascorbate transporter, chloroplastic		522	178	154	8		B	B	B	a
g5474	aspartic proteinase Asp1-like		69	40	10	5		B	B	B	a
g894	aspartic proteinase-like		15	19	67	0		B	B	B	a
g5790	aspartyl protease family protein At5g10770-like		129	115	169	4		B	B	B	a
g12694	aspartyl protease family protein At5g10770-like isoform X2		2940	5625	3807	589		B	B	B	a
g8171	ATP-citrate synthase beta chain protein 2 isoform X2		156	195	216	41		B	B	B	a
g3020	auxin response factor 5		73	68	84	16		B	B	B	a
g11297	auxin response factor 6-like		811	875	803	423		B	B	B	a
g4318	auxin transporter-like protein 3		65	160	155	5		B	B	B	a
g11084	auxin-induced in root cultures protein 12-like		373	769	990	133		B	B	B	a
g9489	beta-galactosidase 1		101	119	106	13		B	B	B	a
g30367	beta-galactosidase 10 isoform X1		146	141	169	23		B	B	B	a
g9161	beta-galactosidase 5-like		285	312	505	9		B	B	B	a
g772	beta-glucosidase 40 isoform X2		446	591	380	42		B	B	B	a
g12495	bifunctional 3-dehydroquinate dehydratase/shikimate dehydrogenase, chloroplastic-like		865	969	857	18		B	B	B	a
g28246	bifunctional 3-dehydroquinate dehydratase/shikimate dehydrogenase, chloroplastic-like		873	569	728	19		B	B	B	a
g35675	bifunctional 3-dehydroquinate dehydratase/shikimate dehydrogenase, chloroplastic-like		233	145	328	2		B	B	B	a
g11294	calcineurin B-like protein 4		73	114	261	5		B	B	B	a
g5966	CBL-interacting serine/threonine-protein kinase 24-like isoform X1		720	929	800	308		B	B	B	a
g35312	cell wall protein IFF6		141	115	174	17		B	B	B	a
g34736	cellulose synthase A catalytic subunit 2 [UDP-forming]-like		326	368	285	78		B	B	B	a
g6982	cinnamyl alcohol dehydrogenase isoform X1		259	610	488	71		B	B	B	a
g11464	c-Myc-binding protein homolog		12	15	16	0		B	B	B	a
g25252	cold and drought-regulated protein CORA-like isoform X2		771519	1117046	805555	143626		B	B	B	a
g6732	collectin-11-like		396	654	565	45		B	B	B	a
g10757	CUP-SHAPED COTYLEDON 3 isoform X1		28	101	109	3		B	B	B	a
g10059	cyclic dof factor 3-like isoform X1		184	89	86	17		B	B	B	a
g29191	cyclin-dependent protein kinase inhibitor SMR1		14	22	6	0		B	B	B	a
g27360	cyclin-P3-isoform X1		256	796	496	59		B	B	B	a
g704	dehydration-responsive element-binding protein 3		67	301	209	1		B	B	B	a
g4558	dehydration-responsive element-binding protein 3-like		29	144	209	2		B	B	B	a
g7269	deSI-like protein At4g17486		26	72	38	1		B	B	B	a
g2776	DHBP synthase RibB-like alpha/beta domain-containing protein		38	14	25	0		B	B	B	a
g26401	diaminopimelate epimerase, chloroplastic-like		52	44	35	5		B	B	B	a
g6132	dirigent protein 22-like		23	20	21	1		B	B	B	a
g30443	DNA mismatch repair protein PMSisoform X4		58	34	66	20		B	B	B	a
g13664	DNA-directed RNA polymerase III subunit isoform X1		294	265	333	124		B	B	B	a
g9721.2	DNA-directed RNA polymerase IV subunit isoform X2		440	408	508	142		B	B	B	a
g13301	dof zinc finger protein DOF2		143	145	141	63		B	B	B	a
g13288	DUF3527 domain-containing protein		49	64	44	0		B	B	B	a
g10683	DUF547 domain-containing protein/Lzipper-MIPdomain-containing protein		51	56	37	2		B	B	B	a
g8456	dynamin-related protein 1E-like		555	448	419	108		B	B	B	a
g5143	E6-like		37	34	32	6		B	B	B	a
g31946	ethylene-responsive transcription factor 12-like		64	93	128	11		B	B	B	a
g29165	ethylene-responsive transcription factor ERF039-like		27	141	121	0		B	B	B	a
g33760	EXORDIUM-like 5		62	24	128	4		B	B	B	a
g2738	fasciclin-like arabinogalactan protein 1		59	45	125	9		B	B	B	a
g29605	F-box protein At2g32560-like		853	1293	739	268		B	B	B	a
g27986	FCS-Like Zinc finger 8-like		90	94	132	35		B	B	B	a
g13308	fiber protein Fb34		272	1374	959	36		B	B	B	a
g28778	filament-like plant protein 7		382	290	272	67		B	B	B	a
g10825	formin-like protein 2 isoform X2		317	174	315	14		B	B	B	a
g10544	FT-interacting protein 3		654	458	481	153		B	B	B	a
g5072	Galactose-binding domain-containing protein		145	252	257	18		B	B	B	a
g7931	galacturonosyltransferase-like 1		65	90	105	18		B	B	B	a
g26791	galacturonosyltransferase-like 3		56	121	79	8		B	B	B	a
g33167	galacturonosyltransferase-like 7		265	382	359	77		B	B	B	a
g7987	galacturonosyltransferase-like 7		561	919	933	101		B	B	B	a
g3634	GAMETE EXPRESSED 1		35	29	35	2		B	B	B	a
g29421	GDSL esterase/lipase At1g29670-like		58	174	80	1		B	B	B	a
g13604	GDSL esterase/lipase At4g01130 isoform X1		425	356	468	21		B	B	B	a
g2617	GDSL esterase/lipase At5g14450-like		385	379	626	96		B	B	B	a
g33964	gibberellin-regulated protein 2-like		30	40	97	1		B	B	B	a
g30020	gibberellin-regulated protein 6-like		16	15	12	0		B	B	B	a
g4458	glucan endo-1,3-beta-glucosidase 14 isoform X3		1501	1698	1176	249		B	B	B	a
g3188	glucomannan 4-beta-mannosyltransferase 9 isoform X3		55	71	46	7		B	B	B	a
g9736	glycerol-3-phosphate dehydrogenase [NAD(+)] GPDHC1, cytosolic		103	176	104	13		B	B	B	a
g12180	glycerol-3-phosphate dehydrogenase [NAD(+)] isoform X2		58	106	45	4		B	B	B	a
g11370	glycine-rich RNA-binding protein blt801-like		24838	41217	22606	6132		B	B	B	a
g31704	GPI inositol-deacylase isoform X2		124	396	861	10		B	B	B	a
g27891	granule-bound starch synthase 1, chloroplastic/amyloplastic isoform X1		29372	2655	3009	482		B	B	B	a
g26799	growth-regulating factor 7 isoform X2		27	32	38	0		B	B	B	a
g30887	histidine-rich glycoprotein		52	84	52	4		B	B	B	a
g32071	Histone superfamily protein isoform 2		14	16	8	0		B	B	B	a
g11826	histone-lysine N-methyltransferase, H3 lysine-9 specific SUVH1-like		297	228	233	138		B	B	B	a
g3013	homeobox protein ATH1		66	52	32	2		B	B	B	a
g10007	homeobox-leucine zipper protein ATHB-14-like		114	107	104	14		B	B	B	a
g10672	hypothetical protein		422	609	597	45		B	B	B	a
g31713	hypothetical protein		3729	5112	2448	487		B	B	B	a
g4434	hypothetical protein		25	29	17	1		B	B	B	a
g497	hypothetical protein		63	551	148	2		B	B	B	a
g5306	inactive leucine-rich repeat receptor-like protein kinase At3g03770 isoform X2		1757	1409	1092	287		B	B	B	a
g11478	integrin-linked protein kinase 1-like		101	81	66	12		B	B	B	a
g1293	IQ-DOMAIN 14		100	139	163	17		B	B	B	a
g8663.1	keratin, type I cytoskeletal 9		43	61	66	2		B	B	B	a
g8776	KH domain-containing protein At4g18375 isoform X1		794	604	792	363		B	B	B	a
g28299	kinase-like protein TMKL1		160	139	130	33		B	B	B	a
g7984	kinesin-like protein KIN-14I isoform X2		69	58	89	12		B	B	B	a
g26901	laccase-14-like		195	149	551	21		B	B	B	a
g6681	laccase-9		1691	816	1697	3		B	B	B	a
g8731	lamin-like protein		74	88	70	10		B	B	B	a
g13302	L-ascorbate oxidase homolog isoform X1		66	77	86	12		B	B	B	a
g13522	Late embryogenesis abundant protein, LEA-14		58	44	27	5		B	B	B	a
g35012	lecithin-cholesterol acyltransferase-like 1		67	195	49	8		B	B	B	a
g349	leucine-rich repeat receptor-like protein kinase TDR		22	33	26	3		B	B	B	a
g27388	leucine-rich repeat receptor-like serine/threonine-protein kinase BAM1		360	311	200	26		B	B	B	a
g26073	leucoanthocyanidin reductase-like		522	586	723	85		B	B	B	a
g5648	LIM domain-containing protein A		333	455	467	92		B	B	B	a
g2688	LIM transcription factor		46	67	66	3		B	B	B	a
g28951	LOL1		239	586	314	55		B	B	B	a
g6536	LONGIFOLIA 1		67	35	31	4		B	B	B	a
g11645	LRR receptor-like serine/threonine-protein kinase		44	42	54	7		B	B	B	a
g8502	LRR receptor-like serine/threonine-protein kinase		225	246	311	18		B	B	B	a
g28163	LRR receptor-like serine/threonine-protein kinase At1g53430		60	30	21	0		B	B	B	a
g25929	LRR receptor-like serine/threonine-protein kinase RCH1		275	282	208	33		B	B	B	a
g11621	lysine-specific demethylase JMJ25-like isoform X1		168	65	29	1		B	B	B	a
g11722	MANNAN SYNTHESIS-RELATED 2		429	1135	1115	112		B	B	B	a
g6808	MATH domain and coiled-coil domain-containing protein At2g01790-like		128	98	83	25		B	B	B	a
g10297	mediator of RNA polymerase II transcription subunit 33A-like isoform X1		119	131	158	35		B	B	B	a
g10026	methylsterol monooxygenase 1-1-like		100	84	40	6		B	B	B	a
g9099	methyltransferase PMT18		71	110	110	10		B	B	B	a
g11368	Mitogen-activated protein kinase kinase kinase		22	108	117	2		B	B	B	a
g12745	MLP-like protein 423		45	159	158	1		B	B	B	a
g7489	monoacylglycerol lipase ABHD6		23	17	19	0		B	B	B	a
g13574	MYB-like transcription factor ETC3		9	31	21	0		B	B	B	a
g9354	myb-related protein 308-like		877	329	598	0		B	B	B	a
g26097	N6-adenosine-methyltransferase MT-A70-like		265	104	122	40		B	B	B	a
g11103	NA		10527	7248	8645	102		B	B	B	a
g10665	NA		54	72	58	2		B	B	B	a
g12430	NA		67	75	70	9		B	B	B	a
g28228	NA		52	58	25	0		B	B	B	a
g296.3	NA		35	29	29	8		B	B	B	a
g2961	NA		367	425	933	11		B	B	B	a
g30782	NA		53	72	165	3		B	B	B	a
g33737	NA		122	75	76	32		B	B	B	a
g34363	NA		116	217	680	4		B	B	B	a
g35706	NA		4484	9383	7457	843		B	B	B	a
g36638	NA		31	63	45	0		B	B	B	a
g5305	NA		62	66	74	10		B	B	B	a
g8025	NA		244	218	136	48		B	B	B	a
g9231	NA		52	56	90	21		B	B	B	a
g4515	NADP-dependent malic enzyme-like		927	905	1489	333		B	B	B	a
g34983	non-classical arabinogalactan protein 3isoform X1		72	35	54	5		B	B	B	a
g5179	NRT1/ PTR FAMILY 2		36	142	108	6		B	B	B	a
g6865	NRT1/ PTR FAMILY 4		82	102	62	7		B	B	B	a
g8262	nuclear pore complex protein NUP107		529	509	501	307		B	B	B	a
g28879	Nucleic acid-binding, OB-fold-like protein		350	355	419	183		B	B	B	a
g10897	nucleobase-ascorbate transporter 11		215	246	260	26		B	B	B	a
g23245	OCTOPUS		70	77	64	11		B	B	B	a
g7511	ODORANT1-like		153	33	31	3		B	B	B	a
g7046	O-fucosyltransferase 10-like		32	62	33	2		B	B	B	a
g30154.1	O-fucosyltransferase 39		5677	5812	5435	1567		B	B	B	a
g26050	O-methyltransferase 3		233	500	205	0		B	B	B	a
g30235	pathogen-associated molecular patterns-induced protein A70-like		781	1005	604	132		B	B	B	a
g5199	peamaclein-like		44	13	54	0		B	B	B	a
g25567	pectin acetylesterase 3-like		111	231	113	24		B	B	B	a
g27959	pectin acetylesterase 9 isoform X2		81	114	140	22		B	B	B	a
g27172	pentatricopeptide repeat-containing protein At1g80270, mitochondrial-like		176	150	146	75		B	B	B	a
g13450	pentatricopeptide repeat-containing protein At4g39952, mitochondrial		107	52	68	31		B	B	B	a
g27768	pentatricopeptide repeat-containing protein At5g50990 isoform X3		60	41	37	13		B	B	B	a
g35980	phospholipase D delta isoform X2		84	166	313	15		B	B	B	a
g2254	Phospho-N-acetylmuramoyl-pentapeptide-transferase		98	75	87	7		B	B	B	a
g8834	plasma membrane ATPase 1		1831	1206	1587	378		B	B	B	a
g25958	plasma membrane ATPase 4-like		635	830	852	159		B	B	B	a
g9006	polygalacturonase		104	141	129	10		B	B	B	a
g3469	PYRICULARIA ORYZAE RESISTANCE 21-like		45	53	25	2		B	B	B	a
g10329	queuine tRNA-ribosyltransferase subunit QTRTD1		80	95	65	5		B	B	B	a
g26473	rac-like GTP-binding protein ARAC7 isoform X2		25	156	221	1		B	B	B	a
g7394	RALF-like 24		105	135	104	14		B	B	B	a
g11786	ras-related protein RABA1b		90	88	64	15		B	B	B	a
g30642	RDMisoform X2		89	66	55	34		B	B	B	a
g12572	receptor-like protein kinase At2g42960		37	36	40	4		B	B	B	a
g5280	receptor-like protein kinase At2g42960 isoform X1		267	124	123	29		B	B	B	a
g27458	reticuline oxidase-like protein		292	301	225	40		B	B	B	a
g9101	RING-H2 finger protein ATL79-like		36	52	51	2		B	B	B	a
g3160	RNA polymerase II transcriptional coactivator KIWI-like isoform X1		439	443	394	179		B	B	B	a
g25549	rop guanine nucleotide exchange factor 14		471	422	432	74		B	B	B	a
g7101	RPM1-interacting protein 4-like		38	99	48	0		B	B	B	a
g1321	S-acyltransferase 2isoform X1		287	220	192	45		B	B	B	a
g1134	SCARECROW-like		16	40	20	0		B	B	B	a
g12485	scarecrow-like protein 8		392	483	428	149		B	B	B	a
g32584	secoisolariciresinol dehydrogenase-like		204	40	97	0		B	B	B	a
g26355	serine carboxypeptidase-like 18		1297	745	1632	13		B	B	B	a
g34468	serine carboxypeptidase-like 18		713	202	685	1		B	B	B	a
g4863	serine carboxypeptidase-like 50		265	269	265	75		B	B	B	a
g5045	serine carboxypeptidase-like 50		44	86	36	10		B	B	B	a
g27127	serine/threonine-protein kinase Nek5		152	203	184	33		B	B	B	a
g17604	SIEVE ELEMENT OCCLUSION B-like		25065	11921	76829	672		B	B	B	a
g31346	SIEVE ELEMENT OCCLUSION B-like		52	47	28	5		B	B	B	a
g9985	SMAX1-LIKE 4-like		98	142	113	13		B	B	B	a
g29319	SPX domain-containing protein 3 isoform X1		87	111	36	2		B	B	B	a
g9030.1	SRG1-like		815	1245	681	56		B	B	B	a
g29603	stem-specific protein TSJT1-like		575	1698	2648	55		B	B	B	a
g13314	sterol 24-C-methyltransferase-like		146	198	204	19		B	B	B	a
g32711	succinate-semialdehyde dehydrogenase, mitochondrial		225	403	508	35		B	B	B	a
g12139	sugar transporter ERD6-like 5 isoform X1		97	51	110	2		B	B	B	a
g27323	sugar transporter ERD6-like 6		119	82	120	6		B	B	B	a
g11249	sulfite exporter TauE/SafE family protein 3-like		818	76	197	43		B	B	B	a
g29561	thaumatin-like protein		24	22	19	1		B	B	B	a
g26398	thioredoxin isoform X1		736	129	412	2		B	B	B	a
g3067	TIP41-like protein		45	25	23	3		B	B	B	a
g32394	transcription factor AS1-like		36	27	14	1		B	B	B	a
g5346	transcription factor bHLH145-like		122	105	102	35		B	B	B	a
g3898	transcription factor bHLH49		67	108	89	22		B	B	B	a
g3899	transcription factor bHLH49		360	535	374	107		B	B	B	a
g27511	transcription factor bHLH74-like isoform X2		99	101	101	31		B	B	B	a
g8970	transcription factor MYB114-like		403	118	102	5		B	B	B	a
g27656	transcription factor MYB61		195	308	260	33		B	B	B	a
g3750	transcription factor MYB61		49	314	279	3		B	B	B	a
g3752	transcription factor PIF3-like isoform X2		109	263	239	34		B	B	B	a
g31026	transmembrane protein		40	59	34	6		B	B	B	a
g32303	transport Sec6subunit beta-like		210	234	29	1		B	B	B	a
g11054	tubulin beta chain-like		10	152	178	0		B	B	B	a
g11192	tubulin beta-4 chain		3355	3480	5826	741		B	B	B	a
g454	UDP-glucuronic acid decarboxylase 5-like		86	59	10	0		B	B	B	a
g5268	UDP-glycosyltransferase 91A1-like		189	161	147	44		B	B	B	a
g27306	uncharacterized GPI-anchored protein At1g61900-like isoform X3		32	111	93	0		B	B	B	a
g23258	uncharacterized protein LOC101299504		539	375	449	40		B	B	B	a
g3284	uncharacterized protein LOC104425418 isoform X1		12	12	14	1		B	B	B	a
g2753	uncharacterized protein LOC115667100		106	195	75	5		B	B	B	a
g11575	uncharacterized protein LOC115679582		184	121	159	96		B	B	B	a
g451.2	uncharacterized protein LOC115726712		21	50	39	2		B	B	B	a
g13380	uncharacterized protein LOC115735366		18	44	37	2		B	B	B	a
g4835	uncharacterized protein LOC115736533		809	827	1105	169		B	B	B	a
g8781	uncharacterized protein LOC115741566 isoform X2		230	520	483	53		B	B	B	a
g30447.2	uncharacterized protein LOC115752577		1095	773	864	30		B	B	B	a
g4847	uncharacterized protein LOC115756429		56	57	56	2		B	B	B	a
g2740	vegetative cell wall protein gp1-like		28	39	59	2		B	B	B	a
g10240	WAT1-related protein At5g64700-like isoform X1		71	162	74	11		B	B	B	a
g4092	xyloglucan endotransglucosylase/hydrolase protein 31-like		95	109	58	7		B	B	B	a
g4248	xyloglucan endotransglucosylase/hydrolase protein B		61	147	326	9		B	B	B	a
g29090	xyloglucan galactosyltransferase XLT2		170	133	130	22		B	B	B	a
g8422	zinc finger CCCH domain-containing protein 53 isoform X2		959	1107	1185	292		B	B	B	a
g5122	zinc finger protein SHOOT GRAVITROPISM 5-like		154	133	136	35		B	B	B	a
g7049	Zinc finger, C2H		36	45	43	3		B	B	B	a
g26038	zinc metalloprotease EGY2, chloroplastic isoform X1		2234	2531	2778	1357		B	B	B	a
