# Supplementary material for: Gene Expression Divergence in Eugenia uniflora Highlights Adaptation across Contrasting Atlantic Forest Ecosystems
Source: Plants (Basel). 2024 Sep 28;13(19):2719. doi: 10.3390/plants13192719 (PMC11478965; doi:10.3390/plants13192719)
Supplement: Supplementary file 1 [file plants-13-02719-s001.zip › Table S2.xlsx]

## Sheet: libraries
Supplementary Table 1. The mRNA seq libraries identification, abundance and mapping
Library	Acronym	Raw paired-reads	Clean paired-reads	% cleanned	Mapped paired-reads	% mapped	NCBI Accesion
AT19	RF1n	25313987	23868027	0.942879	17312275	0.683902	SAMN31368291
AT20	RF2n	22206205	21012833	0.94626	15155839	0.682505	SAMN31368292
AT21	RF3n	23205568	21959513	0.946304	14936196	0.643647	SAMN31368293
AT22	RE1n	25974267	24456252	0.941557	16994137	0.654268	SAMN31368294
AT23	RE2n	24142310	22735857	0.941743	15504689	0.642221	SAMN31368295
AT24	RE2n	23224110	21906351	0.943259	14364143	0.618501	SAMN31368296
AT25	RF1c	21440233	19988906	0.932308	14307553	0.667323	SAMN31368297
AT27	RF2c	22817398	21309742	0.933925	15215265	0.666827	SAMN31368299
AT29	RF3c	22050963	20646820	0.936323	14733952	0.668177	SAMN31368301
AT31	RE1c	20010259	18458967	0.922475	12217826	0.610578	SAMN31368303
AT33	RE2c	20156623	19044628	0.944832	13208902	0.655313	SAMN31368305
AT35	RE3c	23498999	22004690	0.93641	15433899	0.65679	SAMN31368307
