# Supplementary material for: Gene Expression Divergence in Eugenia uniflora Highlights Adaptation across Contrasting Atlantic Forest Ecosystems
Source: Plants (Basel). 2024 Sep 28;13(19):2719. doi: 10.3390/plants13192719 (PMC11478965; doi:10.3390/plants13192719)
Supplement: Supplementary file 1 [file plants-13-02719-s001.zip › Table S3.xlsx]

## Sheet: Supplementary Table S2.csv
Locus	Cluster	start_x	end_x	Length (nt)	strand	Description	e-Value	CDS
g12069	euni-2112	8007	11345	366	-	2-oxoglutarate-dependent dioxygenase At3g111800	0	ATGGACCCACGCAGCTCCAGGATGAGTTCAATCCATCAAGACTGGCCTGAACCGATTGTCCGCGTCCAATCCCTCTCGGACAGCGGCCTAGGCGCCATCCCGGACCGTTATGTGAAGCCCCTGGGCGACAGGCCGTCCCAGGTCTCCCCCGCCGTTGATGTCGACATTCCAATCATCGACCTCGGAGGCCTGTACAGCGACGCCGACGGCGTTCGGGCCGAGACCATACGCCAAATCAACGAGGCTTGCAGAGACTGGGGATTCTTCCAAGTCGTGAACCACGGGGTGAGCGCGGAGCTCATGGACCAGGCGCGAGAGGTGTGGCGCGAGTTCTTCCACCTCCCAATGGACATCAAGCAAAAGCACGCCAACTCGCCCAAGACCTACGAAGGATATGGA…
g21602	euni-5857	9426	18733	696	+	30-kDa cleavage and polyadenylation specificity factor 30-like	0	ATGGAGGACGCCGAAGGTGTTCTCAGCTTCGATTTTGAGGGCGGCCTTGACACCGGCCCCCCCAACCcctccgcctccgtccccgctgtcaactccgatccctccgccgccgcagccgcttccgcAGTCGGAGGACCGGGAGGAGGAGGCGGCGGCGGCGCCCCCGCTGCTGCTGGGGCGGACACCACGGCGGTGGGTGGTAACCTCGGCGGGAGGCGGAGCTTCCGGCAGACGGTGTGCCGGCACTGGCTCCGCAGCCTGTGCATGAAGGGCGACGCCTGCGGGTTCCTCCATCAGTACGACAAGTCTCGCATGCCAATTTGCCGATTCTTCCGGCTCTATGGTGAGTGCCGCGAGCAGGACTGCGTGTACAAGCATACCAACGAGGATATCAAGGAG…
g23559	euni-6992	9771	11453	518	+	3-ketoacyl-CoA synthase 15-like	0	ATGGCGAGGGCCGATCGAGAGCTGTTCTCTGCAGAAATCGTGAACCGGGCCGTCGAGGACTCCGGCCGCCACGCCGGTTCCGTCGACTTCTCCGTGAGGGTTAGGAGAGCGctgccggatttcctcagctccgttgacctgaagtacgtgaagctgggatatcattacctcatcAGCGGCGGCTTTTATTACGTAGCGGCGGCTCCTGTTACGTGTGGCATTCTGGCCGTGGAGGTTGGGAAGGCGATCGCCTGGAAGGATTCGAGCCCCGGAAGTAGCTTGTTCGACGTCGTTTCGATGGGGGTTCTGCTGGGACTCGTCTCGTACGTCTATCTCGGTCTCGTGCCCCGCTCGACCTACCTGGTTGATTTCGCTTGTTTCCGTCCCCCGGATGAGTTC…
g16759	euni-3627	8909	12633	294	-	5' exonuclease Apollo-like	4.75E-134	ATGGAGAGAGGTTTGATCTCGGTGGATCGGTGGGCGGAAGGGAGCCAAGCGTACTTCCTAACCCATCTGCACGCCGACCACACGCAGGGCCTGACCTCCGCCTGGTCCAGGGGGCCTCTCTTCTGCTCCCGCCTCTCCGCCAAGCTCCTCCCCTTCAAATTCCCCGGCTTCGACCTCTCTCTCCTCCGTATCCTCGACGTCGGCGTCTGGCACTCCCTCTCTCTCCCCTCCCCGTCTTCCGCCTCTGAAACCCTCCTCCGCGTCATGCCCGTCGATGCCCACCATTGCCCGGGTAACGCACTGAAAGTCATTGCTCCTCACCTGCTTGCTTTAATTCCTGAATGGGTTGTTGATATTATTGCTTCTCATCCGAAGCACCATGTTATCATTGGGATAGAC…
g8920	euni-1356	29541	31403	306	+	ABC transporter F family member 4	9.38E-156	ATGGAGATTGAAGGCGAAGAAGGTTCGAAGGTCACGCTCAAAAGAGCTTCAACGACGACACTCTTCGGCAGAGGATTAGGGTTCAACACCGACGACCGAAGCGTGTCTCGCAAGCACCTGCTCCTCCAAGTCGGCGACGATGGAACGGCGGAGCCTAGGGTTTCGTTCCAGGTTCTGGGAAAGAACCCGGTGTGGGTCCGGAGCAGAACTGGCGGAGGGATTCGGGTGTATCGGAGGTCGGAGAGCGGCGAAATCGGAGTCGGCGACCGGTTCTGTGTCTCGGGGAGGAGTCCCGTTTGGTTTGATCTGAAGAAGATTGGAGATGGGGATGGAGGCCGAAGCGGAAGCGAGAGGAATTCGGAATGTGAGAGCGAATTGGCAGAGTGTGCTGAATCTGTT…
g25986	euni-8754	2113	6306	553	-	acyl-activating enzyme 1, peroxisomal	0	ATGACGAACAAGAAGCAGGTGGAGGGAATGATCAGGTGCTCCGCGAACTACGCTCCTCTGACTCCCATCAGCTTCCTCGAGCGCTCGGCCGTGGTGTACCGGGACAGGCTCTCCGTCGTGTACGGGGACGTCCGGTACACGTGGGGGGAGACCCTCCGCCGGTGCGTCAAGCTCGCTTCCGCTCTCGACGGGCTGGGCGTCTCCCGCGGCGACGTGGTTGCTGCTTTGGTGCCAAATGTTCCAGCCATGTACGAGCTACATTTTGGCGTTCCAATGGCAGGGGCGGTTCTTTGTGCACTGAATATCCGCCATGATTCAGCGATGGTTTCCGTGCTGCTGAAGCATTCTGAAGCGAAAATTGTTTTTGTGGACTGCCAGTTTCTTCATATCATGCTGGGA…
g19425	euni-4773	15937	18787	411	-	adenine nucleotide transporter BT1, chloroplastic/mitochondrial-like	0	ATGGGCAAGAAAGCAGCTCATTTCTTTGACGATAATAAGGATGGGGTTTTGTCTATTGGTGGCTTGGGGTCACCATGGTGTCTCCGGGATGATGAATTCTATCCTGGAGGTGGATTATTTGCCAGTGTTGGTCAAATGGGGAGGAATTTGGGCGTTCCACCGAATCCCCCCAACCCTCCGGACACAGGTGGTGGGGGTGGCGGCGGCGTAAAGATGCCCTACGTTGAGTTTTTGGTGAAGTATGTGTCTTTGCCAAAGGGAGTTGGGATACCAGGTGTTTCCGAGGAGGAATGGACAGTAAAGAAGAAAAATATTGGGCTTAGACTGAAAATAAAGGTTAAAAATCCTTCGTTGAGGAGGTTGATTAGTGGGGGAATTGCTGGGGCAGTTTCGCGAACT…
g5870	euni-727	4007	7357	481	+	alanine--glyoxylate aminotransferase 2 homolog 3, mitochondrial-like	0	ATGATGCGGGGAGGGATCGCCAGAACCGCCAGAAGGGCATTGTCGGGATCTTCCTCGTCCCACCACCATCGGTCCCGCTTCGTCTCCTTCTCCCAGGCCGCCCAGAAGACGGAGCAGGAAAATGATCTCCCCAAAATGCCCCCCTTCGCCTACTCTCCTCCGCCGTACGCCGGCCCCTCCTCGGCGGAGATCATCGCCAAGCGTCAACAGTTCCTGAGCCCCTCCATGTTCTACTTCTACAAACAACCCCTGAACGTGGTGGAAGGGAAGATGCAGTACCTGTACGACGATAACGGGAAGAGATACCTGGACGGGTTCGGGGGCATAGCCACCGTGTGCTGTGGCCACTGCCACCCCGACGTGGTGGCCGCCATCGTCGACCAGACCCGCCGCCTCCAG…
g13416	euni-2489	28321	29961	546	+	aldehyde oxidase GLOX	0	ATGGGGCCTTTCGCTTCGCCTTTACAACAATGGCGGTTTCTCCTCCACCTCCTCGTCTTGACGACCGTCTCCCTCCACGATTTCGTTTCCTTCGCGCGCGCGGCCCTCCCGGGCACGTGGGAGCTGCTGGTGGCGGACGCCGGCATCGCCTCCATGCACACCGCCGTCACCCGCTTCAACACCGTCGTCCTCCTCGACCGCACCAACATCGGCCCCACCCGCCTCCGCCTCCCCCGCGGCCACTGCCGGCTCGACCCCCGCGACGCCGCCCTCAAGCGCGACTGCTACGCCCACTCCGCGGTGCTCGACCTCGCCACCAACCGGATCCGCCCCCTCACCATCCTCACCGACACATGGTGCTCCTCCGGCCAGTTCCTCCCCGACGGCTCCCTCCTCCAG…
g13417	euni-2489	34916	35585	172	+	aldehyde oxidase GLOX	3.56E-44	ATGGCGACAGAGGGCAAGCGCCGCTTGGAATTGGAGGACATGCCGTTCGGTTGGATAATGGGCAACATGGTAATGTTCTCGACCGGCGAGGTCGTGATAGTCAATGGAGCTCAGGCCGGTCGTGATTGCCAAGAGCAACCCTCACTACTACTACAAATTCAATGCCAAATTCCCAACGGAGCTGCCGATCGAAGCGCTCTCCCCAGAGTACTGGATGAAATTCCGGCCACAGTCCGATACAGGGAAGCCTTCGATGTTCACGTGCTCTTTGAGTTGCCGATGGTGGGGATCGTGGAGGTGAACTTGAACAGCGCGCCCTTCGCCACGCACCCATTCTCCCAAGGTCAGAGGTTGGTTGATTTGGCCGTGACGTCAGCCATCGCCGACTGTAACAGGCAG…
g27616	euni-10216	2582	3344	152	+	aldehyde oxidase GLOX	1.94E-15	ATGCCGATCTCCACCAGTCGCCCCCCATACCTCTTGCCGACCATCGCCTGCCTCTTACATCACCGCCCATCGCCTACATCTAACCACTGCCGCCCATCACCGCCAACCACCACTAACCTTCGCCCATCGCAGCTTATAACTATCGCCACCCGCTGGTCACTGTTGTCGCCGACCATTGCCCGCCGCCGCCCTCCATTGTCCTCCGCCAATCACTGCCCCTCGCTGTCAATCGTTAACCACCGCGCCGCCTATAGccgcaatctaccaccCGGTTGCGGTCGGATCGTGGCGATAGAGGGCAAGCCCTCCTTGGAATTGGAGGACATGCCGTTCGGTTGGATAATGGGCAACATGGTAATGTTCCCGACCGGCGAGGTCCTGATAGTCAACGGAGCTCAG…
g20672	euni-5373	9517	15096	480	-	alpha-L-arabinofuranosidase 1-like	0	ATGGATGTGCTTTGTGACAGCCAAGGTGATAACATGTGTCCAGCTGGTGGTGTCGGTGTGTATAACCCAGGATTCTGGGGCATGAATATAGAAGAAGGGAAGACATACAAAGTGGTCCTTTATGTTCGCTCATCAGGATCAATTAATGTATCTGTATCTTTGACGGGCTCAAATGGGACACCAACTCTGGCTACTGCGAACATAATAGCTTCTGCTTCTGACGTATCAAACTGGACAAAGATGGAGGTTCTTCTGCAAGCCCAGAAATCAAATACCAATTCTAGACTTGAGTTGACGACCACAAATAAGGGAGTGATATGGTTTGATCAAGTCTCAGCTATGCCTCTGGACACGTACAAGGGACATGGTTTCAGAACTGAGCTTGTTGAAATGCTTGAA…
g11344	euni-1930	4427	7909	498	+	aminoacylase-1	0	ATGATAACCTATGGTGCACCCTCCCCGCAGCGGATCACACCTCTCCTGCTGAGAAGAAGAAAGGACCTTGAGCTTCCCACTAGAAACCAACGTGGCGCACAGTCACACCTTCTCGACGCTGCCTCTTTCTCGTCTTCGACTATGGAGCTCAATCGCAGAAGCCTCCGCATCGTCTCTCTCCTCGCACTCATACTGCTCGTCTCACCCTCTAACTCCGCCGCCACCGGCGACGGCGATGAAGATTCCTCGATCGTCGCCAGATTCCAACGCTACCTCCGAATCAACACCGCCCAGCCAAACCCTGACTACCCTCAATCCACCGACTTCCTCCTCGCCGAGGCCAAATCCCTCTCGCTCGAGGGCCGAGCCATCGAGTTCGTCCTCGGCAAGCCCGTGGTC…
g3944	euni-410	53390	56024	358	-	arabinose 5-phosphate isomerase	0	ATGGGGTCTCTCCCTCCCCTCTCCTCGGTAGATCTCCCTACGTCAACCCCAGATTCTCCCCCAGATCAAGCAAAGACCACCGCCACCGCCATCGACGAATCCACCCTCGTCAGGCTCTTCAAATCCCAGCAGAGCCACCTCAACTTCTTCTTCCAGCACCTCGACCTCCCTCAGACCCTCCGCTTCACCCAGACCCTCCTCCTCAAATCCTCCTCCTCCGGCGCCGGCGGCACCATCTTCTTTACCGGCGTCGGCAAGTCCGGCTTCGTCGCCCACAAGATCTCCCAGACCCTCGTCTCCCTCGGCATACGGTCCGGGTTCCTCTCCCCGGTCGACGCCCTCCACGGCGACATCGGCATTCTCGCCGATCGCGACGTCCTCGTGCTGTTCAGCAAATCG…
g15801	euni-3265	22017	29461	639	-	arabinosyltransferase XEG113	0	ATGGGGTTGAAGGATTCGTGCCAGGAGGTGGCGAGCTCGCGGCCGCTGTTCTTGACGATTTACGCCACCGTGGTCGTCGGCATCGTCCTCTCGTCCTTCTACGTCTTCTCTGCTGTTTACTCCGCCAACAAGTCTTCTCCCGACTCCACTTCCTGGctctcctctcctcccgctctatcatATGTAGATCCTCACTTAGGTCAAGCATTCAACTCTTCCCTGGCTACAACAGTAGGTGCCACAGCACCAGCATCTCCAGGCCAGCATGGACATGCACTGGAAAAATCCATATGGGAAGTCCCACCTAAGAATTCAAAAATGCCTTCTTTGAAGACCTTTCGGTTGACAAAGGAATTGGTGGAGCAAAGGGTGAAGGACAATGTAATCATAGTAACTTTT…
g22422	euni-6331	486	2693	735	+	arginine decarboxylase	0	ATGCCTGCCGTCGCTTGCTGTGTGGACGCCGCCGTCGCGCCTCCCGGCTACGCTCTCGCCGTGGACGCCTCTCTTCATCCGCCGGCGGTGGCGGTCCCACCTTTCTCCGGCGCACCTCTATCGACAACCGCCTCCGACGCTGCTACTACTGCCGCTGTTGATGGCGGCTCCTTCTGGTCGCCCTCGCTGTCGGCGTCCCTCTACCGGATCGACGGGTGGGGGGCCCCATACTTCGCGGTGAACGGCTCCGGGAACATTTCGGTCCGCCCGCACGGCACGGAGACCCTCGGCCACCAGGAGATTGATCTGCTAAAGATCGTCAAGAAGGCCTCGGATCCGAAGTCTGTGGGCGGGCTCGGGCTACAGCTGCCCCTCATCGTACGGTTCCCCGACGTGCTA…
g14927	euni-2978	22721	24046	441	+	aspartic proteinase CDR1-like	0	ATGGAAGCATCTCTCAAACTTCATGCTCTCCTTTCCTTCGCTCTGATTCTTGCATCCTCGATTCTATGTGAATCCGCTTCGGATTATGGCTTCACCATGGAGCTAGTCCACCGCGAGTCGCCGAGGTCCCCATACTACAACCCGGGCGAAACCCCGCACCAACGCGTGGCCAGGGCTATTCGCCGGTCCGTCGCCCGGGTCCACCGTCTCGGCCCAAACTCCGCCGGCGACCCGGGCACGCCCTCCGCGGTGATCGTCTCCAACAAGGGGGAGTACCTCATGAACGTCTCGATCGGGAACCCGCCCGCGACCATCGTGGGGATCGCCGACACGGGGAGCGACCTCATATGGACGCAGTGCGAGCCGTGCGGGGATTGCTTCGAGCAACCGACCCCGCTC…
g23855	euni-7206	9783	11102	439	+	aspartic proteinase CDR1-like	0	ATGGAAGCCTCTGTCAAATTTCATCCTCTTCTTTCCTTCACTTTGATCCTCGCATTCTCAGTTCTATGTGAATCTGCTTCTGACTATGGCTTCACCGTGGAGCTGATCCACCGCGACTCGCCCCATTCCCCGTACTACAACCGAGCCGAGACCCCATACCAACGTGCGGCCAATGCCATTCGCCGCTCCATTTCCCGCGCCGACCGTCTCAACCGGGACACGCCCTCTGGGGTGGTCGTCTCCATCGGCCTGGATTACGTAATGAACATCTCGCTCGGGAACCCGCCCGTGACCATCGTGGGGTTTGTCGACACGGGGAGCGACCTGATATGGACGCAGTGCAAGCCGTGCACGGATTGCTTCAAGCAAGCGACCCTTCTTTTCGACCCTCGCAAGTCC…
g26745	euni-9433	10400	10788	66	+	aspartic proteinase CDR1-like	1e-09	ATGGCTCAGTTCATCACCACAGGCATCATTCTCCACAGAGTGtttgtcaaggttgagtttctttgccttgcctttgccaaccGAAACATCTTCATTGACTCGGGCATGACCTTGACGCTGCTGCCTCCAGATTTCTACTCCAAGATTGAAGCCGCCATAGTTGAGTCCATGAAATTGCCCTGCAGGAGCAACCCATCTTAG
g199	euni-11	35037	42046	952	-	ATPase 10, plasma membrane-type-like	0	ATGGCAGAAGAATTGGACAAACCTTTGCTCCACCCGGACAACTTCAACAGAGATAATATCGATTTGGAGCACCTACCCCTAGAAGAAGTTTTTGAGCAACTAAGGACATCACACCAAGGACTCTCTTCTGAGGATGCTGAAGCTCGGTCGAAGATTTTTGGTCCGAATAAACTCGAAGAGAAGACAGAGAACAAGTTCTTAAAATTTCTGAGTTTTATGTGGAATCCACTGTCTTGGGTTATGGAAGCTGCAGCAGTCATGGCCATTGTCCTGGCTAATGGTGGAGGCGAGGGTCCCGACTGGCAAGATTTTGTTGGTATCATCTGCCTCTTGCTGATCAACTCGACTATCAGCTTTATAGAGGAAAACAATGCCGGCAATGCAGCACAAGCGCTTATG…
g2784	euni-261	44371	49801	659	-	ATPase family AAA domain-containing protein FIGL1	0	ATGGCGAAATCCGAGGAGACGAAAGCGTGCTGGAGAAAGGAAGTGGACGAGAAGCTGAACCGCCTCCACTCTCTTCTCTTCGGCGCCGACCTCGCGCTGGACCGCCGCGACTTCTCCACCGCTCAGATCCTCTCGCTCCGCCTCCTCGGCTTCCTCGACTCCCAGACTCAAACCGATGTGGACGCCGCCTTCATCCGGCCTATCCGCCGAGAGGCCTCTGCGAAGCTCGACGCTGCTCGCCGGGCCCTCACTCCCGACTCCGATCGCCGAGCATTTCAATTGGCAGACAGAGATCCTGGTAGCGTTTTTGGCTTGAAGGGTGGCATTGACATGGAGAAATTAAAACAGTCAGCATACTTTCGTGTTCTTCTTCAGCATTCCAATGGAGATTCTAAACAA…
g14181	euni-2730	29501	31098	303	-	BAG family molecular chaperone regulator 6	4.90E-41	ATGGATCTCGATACCGCTTCCCAGGAAAAGAAACCAGCTCTTTTATCATTGCATAAAGAGCCTGGGCGGAATAGTTGGTTTCCTCTCTTCATGGGCTACCATGACCATTGGAAACCTGGAGGAGAAAAGAAAAGATCTGATAATCAGCATGGGCGGCGCGATAACGGAAGAGAAACTCCCAGTCCTGGCGACAACAATAGTGGAGACTTACAAAGCAGTTCGCAGGTTGAATATCCAGAAAGGATTAAAGGGAGCAAAGATCACAGTGAGAAGGAGGAAGTTCCTGAAATTAAAGAGGATGAGGGAGCTACACTTGCAGGTGATGAAAGCACCGAAAAAAGAAGTAAAGAGATGGAAGCCTCAGGGACTCTATCTGATGAAGAAGCTGCTATGAGCATT…
g15687	euni-3229	29410	29727	105	+	BAG family molecular chaperone regulator 6	2.92E-17	ATGGGCGCCACGGAAGAAACTACCCGTTTCCTGTCATACGGATTCCTCCTCCTGATAAACAAGAGGAGGCAGGGGCTAGGAAGGAACGACAAGCCAATACACTGGAATCTCCTGAATCCCAATTTCAAGGTGTTCCCGATGCAGGTTCATAACGGACATTATAAAACATCAGCTGGAGGACAACGAGAAAATTATAGAAATGAAGTGGGGTGCCACCATCAGGATGCAGAGAATAATATTCATGTGAAAGACATAGAAACTTGTGTGGGCAAGTCTCAAGAAGCAGCCGCAAATGCCTCGAACAAACCCTGGATCTGA
g15688	euni-3229	29931	30281	116	+	BAG family molecular chaperone regulator 6	8.69E-48	ATGAAAGGAGCGAAAGTCATTGAGGTGAAAGGAGAAACTCCCAGTCCTGGCGACAACAATAGTGGAGACTTACAAAGCAGTTCTCAGGTTGAATATCCAGAAAGGATTAAAGAGAGCAAAGATCACAGTGAGAAGGAGGAAGTTCCTGAAATTAAAGAGGATGAGGGAGCGGGAGCTACACTTGCAGGTGATGAAAGCACCGAAAAAAGAAGTAAAGAGATGGAAGCCTCAAGGACTCTATCTGATGAAGAAGCTGCTATGCGCATTCAGTCAGCCTATCGTGGTTTCCAAGTAAGGAAATGGGATACCCTGAAAAAACTAAAGCAAATGGCTAAGGTTCACGATGACTAA
g14447	euni-2815	4263	6946	466	+	beta-amylase 1, chloroplastic-like	0	ATGGCGATCGCATCTCCACCGGCTCCCAGCTTCTCCGCCTCCCTCTGCTGCGGCCGCGCCGACTCCGCTCGCCTCACCCGCTGCCCGCCGATCACCGCCTCGTTCCCTCACTCCCACCGGCGCCTCGCCATCTCGGCGCGGCTCAACTCCTCCACTCCCTCCGGCGCCGGTGGAGGTCCCGTCTCGCCGGGAAACGGCGACCTCAACCAGTACGAGCTCCACCACGCGTTCTCCTCCGCCGCCCGCCGCCGGGGGGGATCGCCGGTGTTCGTCGCGCTCCCCACCGACACCGTGGGCCCTGGAGCGGGGCAGATGACGCGGAGGAAGGCGATGGCGCAGTCGTTCCGGGCCCTCGCGGCGGCGGGCgtggagggggtggtgatggaagtttggtggggg…
g30789	euni-14090	169	2313	533	+	beta-fructofuranosidase, insoluble isoenzyme CWINV1-like	0	ATGATTTACAAGGGCATATACCATCTGTTTTACCAATTCAACCCTCAAGGCCCGGTACCGGGCCACAAGGTCTGGGCCCATTCCACGTCGACGGACCTCGTGAACTGGACCCCACACGTCCCCGCCATCGTCCCGTCGCAGGAATACGACCTCAACGGCTGCTGGTCGGGCTCGGTCACAATCCTCCCGGGGTACAAGCCGGCCATTCTCTACACCGGAGTCGACTCCCGGCACCGGCAGGGCCAAAACTTGGCGGTGCCCAAGAATTTATCCGACCCGTATCTGGTCGAATGGGCGAAATCACGCCACAATCCTCTGATGGAACCCACAGCCGTTAACGGGATCAACTCGAGCTCATTCAGAGACCCCACCACCGCTTGGGTGGGCCGTGACGGGAGG…
g3104	euni-300	72963	74615	80	+	beta-xylosidase/alpha-L-arabinofuranosidase 2-like	2.95E-21	ATGAGGCTCGACTTCTTCGACGGCGATCCGAGGAAGCAGTCGTATGGAAAGCTCGGCGCGGACAATGTGTGCATGCCGAGCAACCAGGAGCTCGCCCGCGAAGCTGTGAGGCAAAGAATTGTGTTGCTCAAGAACACGCAAGGATCATTGCCCCTGTCCTCGACCACCGTAAAGTCCAtACACTCCTCAGTCCGACAGACGATCATCAAGGAAATCACTTGCGACTTACACGGGACAAAATAG
g22715	euni-6490	13623	17850	602	+	beta-xylosidase/alpha-L-arabinofuranosidase 2-like	0	ATGACCTCTGCCCAGAACGGAGCGCCGAGGGTGTGCTCTGTTTTGCTCTGCCTCTGCTTCATTCATGTGTTCTCGTGCGCCATCTTCGGCGCCCGGTCCGTGGCGGGCCAGTCGCCCAAGCCGGTCTTCGCGTGCGACGTGGACGGCGACCCGAGCCTCGCCGCCTTCGGGTTCTGCGACGTGTCGTTGGGGGTCGAGGCTCGGGTGGCGGACCTGGTGAAGCGGCTTTCTCTGCAGGAGAAGATCGGGTTCTTGGTGAACAGCGCGGGCAATGTGGACAAGCTGGGGATCCCCAAGTACGAGTGGTGGTCGGAGGCGCTTCACGGGGTGTCGTACGTCGGGCCCGGGACCAAGTTCTCGAGCCTCGTCCCCGGGGCGACCAGCTTCCCTCAGGTCATC…
g36315	euni-31649	174	872	232	+	calcium-binding protein CML36	2.23E-119	ATGAAGCTCATCAAGATCAACGGGTTCAGCTCGAAGGGCCTCTTCAGGTCCAAGAAGGACCGGTCCGGCGTGGCCAGGTCGGGCGACCCATCGTCGTTCGGGTCCGGCAcgacgtcgtcgtcgtcttcctgctcctcggccgcgtcgtcCGTGCACAAGCCCGGCGCCGGCGGCGAGTCCCGGACGCCCACCAGCGTGCTCCCCCCGCAGCTCTCCGGCGAGTGGTCCGACGCGGCGTCGTCGGCCGACATGAACTGTGAGCTCGCACGGGCCTTCACGTACATCGACGGCGACAACGACGGGGTCCTCTCGAGGGAGGAGCTCGAGGCCCTGCTGAGCCGGCTCGGGGCCGAGCCGCTCAGCGTGGACGAGAAGGCGCTCATGCTGAGGGAGGTCGGG…
g22153	euni-6185	4048	8206	1061	+	calcium-transporting ATPase 4, endoplasmic reticulum-type-like	0	ATGGGGCAAGGAGGACAGGATTGTCGAAGCCTGGAAGCCGTCTCGAAGAACTTGAACGACCGCAAGGTGTCGTCGTTCCGGGCTTGGGCGAGCGATGTCGCCGAGTGCGAGAAGCACTACCGCACGAGCAGGTCCTCGGGGCTGAGGCCGGAGGACGTTGAGAGGAGGCGTGTGCTGTACGGCCCCAACGAGCTGGAGCACCACGAGGGGGTCTCGATCCTCAGCCTCGTCCTCGAGCAGTTCAACGACACGCTCGTCCGGATCCTGCTCGGCGCCGCGGTCGTCTCCTTCATCCTCGCCTGGTGCGCCGGCGAGGAAGGCGGCGCCAAAAGGGAGATCACCGCGTTCGTGGAGCCGCTGGTGATATTCCTGATCCTGATCTTGAACGCCACCGTCGGG…
g15303	euni-3105	20273	24520	969	+	calcium-transporting ATPase, endoplasmic reticulum-type	0	ATGCATGGAAGTGAGTCGGGTGATTCTGGTTTTGAGGCATATGTTGAACCCTTCGTGATTATGTTGATTTTGGTGCTTAACGCGATTGTCGGCGTGTGGCAAGAAACTAATGCTGAAAAGGCGCTTCTTGCCCTCAAGGAGATGCAATGTGAATCTGGAAAAGTTATGAGGGATGGGTACTTGGTCCCTGATTTGCCTGCAAGGGAGCTTGTTCCAGGGGATATAGTGGAATTAAGGGTTGGTGACAAGGTGCCGGCCGATATGAGAGTCGTTTCTCTGAAGACTTTGACATTCAGAGTTGAGCAGAGCTCATTGACTGGTGAGGCAATGCCTGTTCTGAAAGGAACTGGTCCTGTTGGTATGGTCGACTGTGAGTTGCAAGCAAAGGAAAATATGGTT…
g14133	euni-2715	5605	12099	1810	+	callose synthase 11-like	0	ATGGACTTGCGCCAGcggccccagcacacgcgcgggcgcgtgcgcgtggacgcgccgccgccgccgccgccccctccCCTTCCGGACGAGGTGTACAACATCATCCCCATCCACACCCTCCTCACGGACCACCCCTCCCGCCGGTACCCGGAGGTGCGCGCCGCTGCCTCGGCGCTCCTCTTCATCGACGACCTCCGCTGGCCGACCTTCTCCGATTGGTCCCCCGGCCCTGGCGCCGGCGCCGACCTCCTCGACTGGCTCGGCGCCTTCTTCGGCTTCCAGGCCGACAACGTCCGCAACCAGCGCGAGCACCTCGTCCTCCACCTCGCCAACGCCCAAATGCGCCTCAACCCCTCGCCGGCGAACCCCGACGCCCTCGACCCCGACGTCATCCGCTCC…
g14134	euni-2715	25565	30943	1792	+	callose synthase 11-like	0	ATGAACTTGAACCAGCGGACCCAGCCCCGGAGCGGGTGCGTGACGGTCGACGCGCCGCCGCCGCTCGCTCCCCTTCCGGACGAGGTCTACAACATCATCCCCATCCACAACCGCCTCACGGATCACCCCTCCCTCCGGTACCCGGAGGTGCGCGCCGCCGCCGCAGCGCTCCGCTTCGTGGACGACCTCCGCAGGCCTCCCTTCTCAGACTGGTCCCCCAGCGCCGGCGCCGACCTTCTCGACTGGCTCGGCGCCTTCTTCGGCTTCCAGGCAGACAACGTCCGCAACCAGCGCGAGCACCTCGTCCTGCACCTCGCCAACGCCCAAATGCGCCTCAACCCCCCGCCGGGGAACCCCGACGCCCTCGACCCCGACGTCCTCCGCTCCTTCCGCCGCAAG…
g1779	euni-141	40232	61171	1801	-	callose synthase 3	0	ATGTCCACCTCGCGGGGAGGAGGCGACCAGCCGCAGCAGCCGCATCGGCGGCTCATACGGACGCAGACCGCCGGTACCCTCGGGGAGTCCATCTTCGACAGTGAGGTCGTGCCGTCTTCGCTGGTGGAGATCGCGCCGATTCTGCGTGTGGCTAATGAAGTCGAGGCCAGCAACCCTAGAGTGGCTTATCTCTGTCGATTTTATGCTTTTGAGAAGGCTCATAGGTTGGATCCCACTTCTAGTGGACGTGGTGTTCGTCAGTTTAAGACTGCTCTCCTTCAGCGTCTTGAAAGGGAAAATGATCCAACCTTAATGGGAAGGGTTAAAAAAAGTGATGCCCGTGAAATGCAGAGTTTTTATCAGCATTACTATAAAAAATACATTCAAGCTTTGCAAAAT…
g4834	euni-550	29338	47198	2081	-	calpain-type cysteine protease DEK1	0	ATGGAGGGGGACGAGCGGGAGCTACTAATGGCCTGCGTGATTTGCGGAACCCTCTTCGCAGTTTTGGGTTCAGGTTCTTTTTCTATACTATGGTCTGTCAATTGGCGGCCATGGCGGATATACAGTTGGATCTTTGCCAGGAAATGGCCTGCTGTTCTACAAGGACCTCAGCTGGGTAGGCTCTGCGATTTTCTTTCGATCTGTGCTTGGATGATTGTCATTTCTCCGGTGGCTGTGCTTATCACATGGGGATACTGGTTGATTTGGATACTAGGCCGAGATTTGATTGGTCTTGCCATAATTATGGCTGGCACTGCCCTCTTGTTGGCATTTTATTCAATCATGCTTTGGTGGAGAACGCAGTGGCAAAGTTCAAGGGCTGTTGCTATTCTTCTCCTT…
g20605	euni-5340	5946	6425	159	+	carboxylesterase 18	5.18E-85	ATGGAGGTGAGGGCCTGCCGGCCGGAGAAAAAGCTCCGGACAGTCCGGGTGGTGGGGCTGGTCGCGATCCAGCCCTTCTTCGGGGGGACGGAGCGGACCGAGTCGGAGACCCGGCTGGAGGAAGCGCCGCTGGTGTCGGTGCGCCGGACGGACTTGTGCTGGAAGGCGTTCTTGCCGGAGGGGGAGGACCGGGACCACTGGGCGGCGAACGTGAGCGGGCCGAACGCGGTGGACGTGGCGGCGCTGGATGGGTTTCCGGCGACGTTGGTGTTTTCGGCTGGTTTCGACCCGCTCAGGGACTGGCAGAAGAGGTACCACGAGTGGCTGAGGAGGTCCGGGAAGGCGGCGGAGCTGGTGGATTACCCGAGGATGTTCCACGCCTTCTACATATTCCCGGAG…
g11857	euni-2061	1	8922	746	+	cationic amino acid transporter 2, vacuolar-like	0	CTCATTACGTTCCGGATCAAAACAAATTTGTTACTCCGGAAGCTTCTTGTCAATTGTGATGACGACGGCGACGATGATGATGCGTCTGACCCGACCCGCCGTTCCATTCCGGTGTCTTCCTCGTCATCATCCTCCTCTTTGACGATGGCTCCCTCCTACTCTCATTTCCAACCTCTCTGCCTCTCCCGCTGCTTTCTTTCTTCCTCGTTTCGGTGAAAAAGCAGCGGGGGCCCCCCGACGGAATCCTCCGCGCTGAATCCTGCTGCATCACGCAGACTGCTGAGGGCTCGATTCATCGTCTCCAACCAATTCTCGGGCAGCACCGATTCGGGCCGCCGGGCAGCGGGCAGCTACGGAGGTGGGAATGGATCATCGGGGTTTGGGTTAAAGGGTTTGGTG…
g2918	euni-277	42737	44204	436	+	CBL-interacting serine/threonine-protein kinase 6-like	0	ATGCGAATCCGGAGAATGAAGAAGAAGGGGGAGGACGGGAGCTCGTCGATCCTGCACGGGAAGTACGAGCTGGGCCGCCTCCTTGGCCACGGGACCTTCGCGAAGGTGTACCACGCGCGCGAGCTGCAGAGCGGCCGGACCGTGGCGATGAAGGTCGTCGGGAAGGAGAAGGTGGTGAAGGTGGGCATGACGGAGCAGATCAAACGCGAGATCGCCGTCATGAAGATGGTGAAGCACCCCCACATCGTGGAGCTCCACGAGGTCATGGCGAGCAAGTCGAAGATCTACTTCGCCATGGAGCTCGTCCGCGGCGGCGAGCTCTTCGCCAAGGTCTCCAAGGGGCGGCTCCGGGAGGACGTCGCCCGGGCCTACTTCCAGCAGCTGATCTCGGCGGTGGAC…
g21645	euni-5891	2627	8107	483	-	cell division protein FtsZ homolog 2-2, chloroplastic-like	0	ATGTCGACCTGTATATCGACAAATCTTTCACCATCAGCTGGTGGAAACTGTAAGGGGGTGCTAAATTTAACAAGAGGGAGAGTGTTGGTGGAGAATCGGTGGTTTAAAGTGAAGTCCGAGAAGATAATTGGAACAAAGAATAATTTTCAGGGTACCACCATGAAGGCTGTTCAGCCTCAGATTATGTGTTCGACCATCTCTCACAGTGTTAGCCCATATCCTAGTAAAGACCCCTTTCTGAATTCACACCCCGAAGTTGCCATGCTTAGAGGGGATAAACGCGAGGGAAATAACACAGCAAACAAACAGAATGATGGTTTGGGTGGAAATGTGGTGGAAAGCTTAAGAGACACATCTAACCAAAGTAATTACAGTGAAGCTAAGATAAAGGTTATAGGA…
g14942	euni-2988	7234	29393	3619	+	chromatin structure-remodeling complex protein SYD	0	ATGGCGTCGTCTTCGTCGCACAATGTTGAGCTGGAGGCGGCGAAGTTCCTGCAGAAGCTCATTCAAGAATCCAAAGACGAGCCTGCGAAGCTGGCTACGAAACTCTATGTGATATTGCAACACATGAAGTCGAGCGGCAAAGAACACTCAATGCCGTATCAAGTAATATCAAGGGCTATGGAGACTGTGATTAATCAACATGGTCTCGATATTGAGGCCCTGAAGTCCTCACGCCTTCCTTTATCGGGGGGAAGTCAAACAGTAGAATCCGTTGCACCTACACATACTGGGTCTTCACAAGCAAGCCTCCCTACGACAGCAGGCCTGGCTGAAAATGAGATGTCTAAGAGCGATCCGTTTTCTTCAAATAGGCAACCAGTTGCTCCAAATTCACAAGAA…
g26287	euni-9009	921	1325	134	+	clathrin light chain 2	4.21E-69	ATGTTATTGGCCTTTTCTGATTCTATGTCCTGGGTGGTTCAGTTGTTTGTGGCCAGCCTAGAGAAGTTCCACACCGAGGCTGACAAGAACTATTGGAAGGCGACTGCGGAGCTTATCCCTAATGAAGTTGCCGCCATAGAAACTAAGAGAGGAAAGAAGGATCAAGAGAAGAAGCCCTCTGTTGCTGTTGCCCGTGGCCCTAAACCAGGAAAACCAACCGAACTTTCAAGGATGCGACAGATCCTCTTGAAGTTGAAGCACAGCGCTCCGTCACACCTGAAGCTTTGTCCACCGTTGCCACCCACCTCCGATGACTCTAAAGTCAGCGGTTCCGCGGTGGCTGATGCTCCCGAAAAGGCGGCAACTGCTTCGGTGGTGACCCCTGAAGCTGTTGCCGCT…
g36067	euni-30144	1	1077	89	+	clathrin light chain 2	1.29E-32	GGTGcggacggcccggttttgtcgcccgcgatggagatgcagcccgatgaaggatttgctttgagagagtggaggagACAAAATGCAGTTCGACTGGAAGAGAAGGGGAAGATGGAGAAAGAGCTATTGAACCAAATAATTGATGAAGCAGATGACTATATAATTGAGTTCTACAGGAAAAGGACCATAACCTGTGAGAACAACAAGGCAGCCAACAGGGAAAAGGAGAAGGTGAGCCCTACCAAACTACAATTGCAACATAATTCATGA
g1486	euni-111	60576	61954	202	+	cold-regulated 413 plasma membrane protein 1	5.28E-126	ATGGGCAAGCACGGTTACTTGGCGATGAGGACGAACCGGGCACCGAGCGATGAGATAGCCTCGGATCTGAAAGAGATGGGCAACGCAGCTAAGAAGCTCGTGAATCATGCGATGGAGACGGTGAGCTCCGGATTGGGGACTACCATTCTTGAGTGGGTTGCATCTTTTGCCGCCATTTACTTGCTGGTCTTGGATCGGACCCACTGGAGGACGAACATGCTCACGTCCCTGTTGATCCCCTACATCTTCTTGAGCCTCCCTTCGTTGTTGTTCTCCATCCTCAGGGGAGAGATCGGCAAGTGGGTCGCTTTCGTCGCAGTCGTCCTCCGCCTTTTCTTTCCTCGGCACTTCCCAGATTGGCTGGAGATGCCCGGCGCTCTGATTCTCCTCATAGTGGTG…
g13206	euni-2435	16059	18762	310	-	cytochrome c1-2, heme protein, mitochondrial-like	0	ATGGCTGGAGGAGGGGCGATCCACCAGCTTCTACGGAGGAAACTTCAACCTCAGTCTCAGGCCTCCACCTTGTTGTCGTCTATCTTCTCCAAGAGAGGTCACGATGGTTCTAGCTCAGCATATACGAACTATTTCAGGACTTTCGCACTTGTTGGAGCTGGAGTTTCTGGATTCCTGAGCTTTGGAACAGTTGCATCTGCTGATGAGGCTGAACATGGGCTGGAGTGCCCTAGTTATCCTTGGCCTCACAAAGGCATTCTTAGTTCATATGACCATGCTTCGATTCGTCGTGGTCACCAGGTGTACCAGCAAGTGTGTGCAACCTGCCACTCTATGTCTCTAATATCATACCGTGATCTGGTAGGGGTTGCTTACACAGAAGAGGAGGTAAAGGCCATG…
g31595	euni-15329	3845	4096	83	-	DEAD-box ATP-dependent RNA helicase 14	4.45E-25	ATGATGGAGAGGCGCCAATCTCATCGCCCAGGTGCATCTTCCTTCCACAGTGAGAAAACAAGAGAGAGTTCGCAGAGTCCGCGATGTACAAGGTCTCCTTCGCCCCGTGGGAAGGATAACGAGAGAGGGAATTTTGGGTGGTCCCATAGTGATGCTCCATCGAAATGGGATGGAGGATATGGTGGTGGATCCCGCTCTTCTTACCTCGGGGAAGAAGAGGAAGGCATGATTTCTGCCGATGGAGGCAGATAA
g7420	euni-1031	14790	20708	629	+	DEAD-box ATP-dependent RNA helicase 37-like	0	ATGCGAGCTTCATGGGCAGATTTGGCTGCGTCTTCCGCAGCTGACAATGTAGGGGCTGGATCTTCTGCTAACAATGGTGCTGCTGTTGCTGGCTCAGCTTCCGGTCGAAGTGCTTATGTCCCTCCACATCTGAGGAACCGTCCACCTTCGGCAGATCCACCAGCACCTGCTAATACTGGGCCAACTCctggttctgatcggcctggttctggttctggtGGGCCACGCTGGGGAGGTCCTAGGAATGATTTTCGGGCAGGATATGGTGGCGGCAGTGGCGGCCGTGCTGGTGGATGGGGTGGCAAAGGTGGGAGTTGGGGTGGTGGGAGAGATCGGGAAGTGAATCCTTTTGGAGATGATGCGGACACGGAGCAACCTTTTGATGAGCAAGAGAATTCT…
g10637	euni-1760	4982	14382	626	+	DNA (cytosine-5)-methyltransferase DRM2-like	0	atgcaacttcccaaagtaacttttgagGTTTTCTCTTCCGTGAATCTGAGGAGCGCCTCCGTCCGTCCGGCGCGAGCGCCCGCCTCTCTGCGACGGATCGAAGCTGCATTTCCGGGAAATCCGAAGGTCGGGAGCCGGCTTCCTCCGTTTTCCAGTCACTTGTCCAAGGACCTTTACGTCAGCCAAGCTAGAGGATACACAGTTATGGATGGAAATGCAGCTGGTGAAGGGGATGATAATGTTGACTGGAACACTGAAGATGAGCTTGAGGTTGAGAATTATGCAGCATCTTCTTCTTCAAGTTTAACTCCTCCCATTGGAGATGCTGCTTCAGGCTCTGCAGAGGCGAGTTCTTCGGCAGGTACATCCCATTCCAAGTTGTTTTATCAATTTGTGGGG…
g1094	euni-76	19883	20974	363	-	DNA damage-repair/toleration protein DRT100-like	0	ATGAGGCTGTTGGTCGGTGCTGCATTACTAGCAGTGCTTGCTTGGGCGGCGAGCGGTTGTCCGCCGTCGGACAGGGAGGCACTCTTGGCCTTCAAGGCGTCGCTGAACGAGCCCCACCTCGGCATCTTCAACTCGTGGACCGGGTCCGACTGCTGCCGCAACTGGTACGGCGTCAGCTGCGACCCCACCGACGCCCGCGTCGCCGACATCAACCTCCGCGGCGAGTCCGAGGACCCCATCTTCGAGAAGGCCGGTCGCTCCGGCTACATGACGGGGACCATCAACCCCTCCGTGTGCCGCCTCGACCGCCTCACCAACCTCATCCTCGCCGACTGGAAGGGCATCTCAGGCGAGAtccccccctgcgtcacctccctctcctccctccgcgtcctcgac…
g3401	euni-335	62368	76628	1536	-	DNA polymerase alpha catalytic subunit	0	aTGGAAGACGAGCAACAAAGTGTCGCCGGCCAGCGCAGGAGCCGAGTAGCCGCCTCGACGGCGCGTCTGGAGGGGCTGCGGCGACTCAAGGCCATCCGAGCCGGTGGCCGGAGAGCCGAGTCCGCCGTGCAGATCAAGATCGAGGATCCGATCTACGACGTGGTCGAAGAGGACGAGTACGACAAGCTCGTCGCCAAACGCCGCGAGGAAGTCCGGGGTTTCATCGTCGACGACGACGGCCTCCTTGGCTACGCTGACGATGGCGAGGAAGAGGACTGGACCAGAGCCGGACCCAATTGCTCCTCTGACGAAGAACCAGAAGGAGagaaggttaagaaaaagaagacggagaagaagGATCCCGTGGTGAAGAAACCTGCACCATCTTCGCTATCTGCA…
g11985	euni-2094	3255	21573	1708	-	DNA-directed RNA polymerase I subunit 1	0	ATGGCTCAGTTAACGGAGGGGGGCTCGGAATATGTTGAGGCGGTCAGCTTTGGTTTTCTGACGGATGAAGAGGTGCGGAAGCACAGCGTCGTGAAGGTTACCAACACTGTTTTGCTCGATAATGTGGAGAGGCCAGTGGCCGGTGGGCTCTATGATCCAGCGATGGGGACGCTGGATGAGAGAACGGCTTGTAAATCTTGTGGCCAGCGGTCATTGAATTGCCCCGGTCATTGCGGTCATATTGACCTCGTTTCTCCAGTCTATAACCCCGTGCTATTCAATTTGCTGTATAATCTTCTGAAAAGGACTTGCTTCTTTTGCTTTCATTTCCAGGAAAGTAGGAGCCAGGTTGATGCATGTGTTTCCAAATTGGAACTCATTGCAAAAGGCGATGTTGCA…
g1643	euni-126	9688	10137	107	+	dynein light chain 1, cytoplasmic-like	6.68E-66	ATGCTAGAAGGGAAGGCCGTCATCGGTGAGACCGACATGCTCCAGGCGATGCAACAGGAAGCCCTCAATCTGGCATCCAAGGCACTCGACTCCTTCGATGTCACTGAGCCCACCGACATCGCGCGCTTCATCAAAATGGAATTTGACAGGACGTATGGAGGAGGATGGCAATGCATAGTGGGGACAGATTTTGGTTCATTCGTGACCCACTGCTCTGGCTGCTTCATTTACTTCTGCGTCGGAACCCTCGCAATCCTGCTCTTCAGAGGTTCATCCGGACCAGAGGCTGAGCCTAACCAGTTCACGACGGCCTTAAGAGACTAG
g5983	euni-744	40325	42137	423	-	E3 ubiquitin-protein ligase At1g63170	0	ATGGATGTTGGAGCTCCCGAACGACATAGAGATAGCCAGATAGATCGGTACCCTTTACTAATGGAACAAGTGGAATGTAATAGTGATCATCAGCACATAATTGATGTAGAGAGAAATGGGGACACCTCATTGACCTCATCTCATGATGATCAGCAAAGCAGGGTAGACTCAACAGAGGATGAGGATGAACTTTCTCCCAGCATGCCAGCCCCTGTGGATCAAACAACTGTAAATTCATCAAACAGATTGAACTCCACGAATTCCTCTAGCACAAGGAGAGGTGATGATTACCACCAGCATCGCGGAAGTCCATTGAATTCTGGACTATGGATTTCAGTTGAGTTAGTTGTTACCGTGGGTCAAATTATAGCATCCATAGTGGTGTTGTCATTGTCAAGA…
g1422	euni-105	6343	8740	322	-	E3 ubiquitin-protein ligase SINAT3	0	ATGGAAACTGATAGTATTGAATGCATAACGTCCCTAGATGGGACGGACGAAGACGAGATCCAGCAAAATCCCCACCACCATCTTCACCAGCAATTCCCTTCCAAGTCGTCTCACGGCAATGGCGTCGTTTCCTCTGCGATTCTTCCCAGCACCACCCGCGTCCACGAATTGCTCGAGTGCCCAGTATGCACCAATTCGATGTACCCTCCAATTTATCAGTGCCACAATGGGCACACACTTTGCTCAACCTGTAAAACCAGGGTTCATAATAGGTGTCCCACATGCAGACAGGAGCTTGGTGATATTAGGTGTCTTGCATTGGAGAAGGTGGCAGAATCACTTGAGCTGCCTTGCAAGTACTTCTCTCTTGGGTGCCCAGAGATATTTCCTTACTACAGT…
g16936	euni-3707	1851	11330	890	+	E4 SUMO-protein ligase PIAL2-like	0	ATGATCGGAGCAGCGACTGCTCAGATTCCTCAGCAGCTCCAgcccccgccgccgccgccgccgccgcagcagccgcagcAACCCGCGTCTGCTGCCCCGATCCTGTTCTCCTCCCCAGTCCGCAACGCGTTTAGGGTGGCCGCCGTGGTCGAGCGGTTGTCTCTCTATCTCAGCGCCGACAAGGGCTCCGGCTCGTCGCCATCTGGCGATACTCCCATGGAATTCCTGAATTCGTGCCTTTTTCTCGCCAAAGGCATTGACTATGCTGTTGCAAACAATGAGGTTCTGCCCAAAGCTCATGAGTTACCCGCATTACTGAAAAGGCTCTGCCTTTTTAAAGATGATGATTCCTGTGTTGCAATTCTCATGGTTCTGATGATCTCTGTTAAGAGTGCATGC…
g7551	euni-1056	8781	13877	584	-	endoribonuclease YBEY, chloroplastic-like	0	ATGCTCGCTCGTCGTTCCTCTCTCCTCCGCATCCTCCGCCCTCGCGACCCCGGGATGGCGCGTGCCCTGCTCCGCGCCGTCCCCTTCACCTCTTCGTTCCGCTCCTCGTCTGCCCTGCATTCCCAGACCGTCCGTCTCGGCGCCGCGGCGTCGTCTCCGTTGGGGTCTTCGCTGTTTGGGAATAAAGTCAGGTTTTTTGGGGCAGGGAATGGGAAGCAGTTGGCGGGTGTTTGTGGCAGGGTTTGGGCGTCGCAGAGAGGGTACAGGAAGGTGAGGAGGAGGGCTGCGAAGAGCAAGGAGAGGGAGCTCGAGCTCAATGTCAGCATTTGCATCGAAGAGGACTTGCCCGATGATCCTGAAATTCTGAGCATTGCAGAACTGCTACGTCTAAATGTTCCC…
g26503	euni-9216	5636	6406	151	-	exocyst complex component SEC5A	1.55E-47	ATGTTGTACTCTCATTGGGAGCTTCTTAATAGAATTGAGCATGCACTGTCTGTCCAGGTACATCCCGGAGAATCGAACATTCTCCGGTCGTACATGAGTGATGCTATAAATGAAATATCTAAAGCATGCCGAAGTTTTGAAGTTAAAGAATCAGCTCCTCCCAGTGCTGTTTCAGCTCTTCGTGCGTTGCATTCTGAGATCATGAAGATCTACATATTAAGGCTATGCTCATGGATAAGGTCAATGACAGAAGAGGCATCTAAGGAAGAGACTTGGGTTCCGGTGTCTGTTCTTGAAAGAAATAAGTCTCCATACACGATCTCCTTCTTGCCTTTGGCATCCCGTGCTATTAAGGTGCTAAAGGAGAAAGAGAAGTTCATTGCAGAACTAGGAACATCC…
g28052	euni-10661	3373	4815	361	-	FAR1-RELATED SEQUENCE 10	0	ATGCCACACAATGCTTATCGGAAGATACAAGAGGCCGATCAGGAGCGCATCCTTCTGCTATCCAAAGCCGGGTTTCCTGTGAATCGAATAGTGAAGCTCCTGGAAATAGAAAAAGGGCTACAACCTGGGCAATTGCCCTTCATTGAAAAGGACATCAGGAATTTTGTTCGGACTTGTAAGAAGACGGTCCAAGAAAATGATGCTTTGCTTAATGAGAAGAGGGAGAGTGATTTGACGGAACTTCTTGAGGCATGCAAACGTATGACAGAGAAGGATGCCGATTTTGCTTATGATTATACTACCGATGAGAATGAAAAGGTTGAAAATATCGCTTGGTCATATGGACATTCTTCACGTGCTTTCACTGCTTTTGGAGATGTTGTTACTTTTGATACCTCT…
g83	euni-2	169581	172852	603	-	FAR1-RELATED SEQUENCE 10 isoform X1	0	ATGACATCACCGTCATCGAAGAACGTATGGATACAGAGGCAGCAATGCCCGTGTGGGGATTGGAAATGCTTTGTTACATGTGAAGGCGACAAGGAAAAGGCCGCGGTTGCCTCCCACTTGGCGAAAGAAAAAGCAGGGTTGGCCGAGGCTATGGTAGTCCCTTATGTGGGGATGGTGTTCAAGAGCGATGACGACGCCTTCGAGTATTACAGCAACTTCGCGAGGAAGAATGGTTTCTCCGTTAGGAAAGAGCGCTCAAGGTTGAGCCCTCAGTTGGGTATTTACAAGCGCGACTTCGTTTGTTACCGGTCCGGGTTTGCGCCCGTGAGGAAAAAGCCTACTGGGGAGCACCAGAGGGATCGGAAATCCGTCCGGTGTGGCTGCGATGCGAAGATGTAC…
g27304	euni-9931	3566	4827	375	-	galacturonosyltransferase-like 9	0	ATGGGCActcctctcctccttctcctcctccacctcctGACCCTGTCGCCCTTATGCTCCGCCATCCGCTCTTTCCCGGCGGCCGCCGAGGTGCCCCGGTTCGCCGAGGCCCCCGAGTACCGTAACGGCCAGGGCTGCCCCGCCGTctcccccgactcctcctcctcctgcgacccctccctcgtccACATCGCCATGACCCTCGACTCCGAGTACCTCCGCGGCTCCATCGCCGCCGTCCAGTCCGTCCTCCGCCACGCCTCCTGCCCCGAGAACGTCTTCTTCCACTTCGTCGCCGCGGAGTTCGACCCGGCCAGCCCACGGGTCCTGACTCGGCTCGTCCGCTCCACTTTCCCTTCCCTCAGCTTCAAGGTCTACATCTTCCGGGAGGACGCGGTG…
g29018	euni-11691	6948	9055	576	-	gamma-tubulin complex component 3	0	ATGAATCCGATTCCTCTGGTCTCGGAGATGGCCAGTTCAGACAATTATCTTTCTCTGAGGAGATTGTCCGTATGGCTTGCAGAGCCAATGGTGAAAATGAGGCTGATGGCAGTTTTGGTTGATAAGTGCAGGGTCTTGAGAGGGGGGGCAATGGCTGGGGCTATTCATTTGCATGCACAGCATGGTGACCCGCTTGTGCATGGGTTTATGAGGCGTCTACTGAGGCGAGTTTGTTCTCCTCTCTTTGAAATGGTGAGGAGTTGGGTCCTAGAAGGAGAGTTGGAAGACAATTTCGCCGAACTCTTCATCGTGGGTCAGCCAGTAAAAGCTGAGTCTCTTTGGAGGGAAGGTTATCGGCTTCATTCCGGGATGCTCCCTTCTTTCATATCCCCTTCTCTT…
g16582	euni-3548	12275	13618	447	+	glycosyltransferase 7	0	atggggaagcacgcccttcgcaacagggcctccctctgcttcagcgatggctgcctcttcctcgGCGGGGTGCTCATGGCCCTCCTCCTCGTCTGGTCCTTCTCCTCCTTCGCCTACCCCCCGACCAGCAGCCCCTCGCAGACCCTACcctcctcctcctccgccgccgccgccgccgccgccgAGGGTCCACGGCAATGTGCCACCGTTGCGGCGCCGCCCCGCGACTCGGAGGAGAGCGGCAACTTCTACGACGATCCGGAGACGAGCTACTCGATCGGGAGGCCGGTGAGGGGCTGGGACGGGAAgcggcgggagtggctgcggcagcacccgtcgctggcctccggcggcggcggccgcgagcggGTCCTCCTGGTGACGGGGTCGCAGCCGTCG…
g13163	euni-2425	12253	12956	125	-	G-type lectin S-receptor-like serine/threonine-protein kinase At4g27290	3.58E-60	atgaatccaaagatctcggattttggcctggcaaggaactttcaaggaggtgaaacagaggcaaagacaagaagaatagttggtacatatggttacatgtccccagagtatgcctttgatggaaaattctctgtgaagtccgacatctttagctttggtgtgcttttgttggagatagtaagtggcaaaaggaatagaggattccagcatcttgatcatcaccacaaccttcttgggcacgcatggttgctatggagtggagggagggccatggaactcattgatgaatccttatgcaaatctgtcgtcgagtctcaagcagagagatgcgttcaggagcaaacttgccaatgcctaaagagcctggtttcttcctag
g13164	euni-2425	13007	17235	252	-	G-type lectin S-receptor-like serine/threonine-protein kinase At4g27290	3.84E-65	ATGGAACTTCGATTAGACTGCGCAGCAGCAAGATGCACTCATATTGGTGGAGTCCTTCATGCATTTATGGCTCACCAACTTGCTCCGGCAGATCTTCCTCCAGAGAATTGCAGAGgaactcctagaacttgctctgcaccaaacaaagatcagacagaagggtttgcaatggcaaatcctcctatcttcagctccttttgcgctTCCATGGTCGTTTTGTCCCTGCTGCGCCTTTCAAGTGCAGgctgcttgatgtggtttggcgatctcattgatattagggaAGTTGATGCTGTTGATAATGGGCAATATCTCTTCCTACGACTACCTGCTTCCAAATTAGGGagtccatccaagaaactgttgactatcatagtggtttcacccattttaggattg…
g13165	euni-2425	31704	32551	131	-	G-type lectin S-receptor-like serine/threonine-protein kinase At4g27290	3.43E-60	atgaatccaaagatctcggatttcggcctggcaaggaactttcaaggaggtgaaatagctgcaaagacaagaagaatagttggtacatatggttacatgtccccagagtatgcctttgacggaaaattctctgtgaagtccgacatctttagctttggtgtacttttgttggagatagtaagtggcaaaaggaatagaggattccagcatcctgatcatcatcacaaccttcttgggcatgcatggttgctatggagtggagggagggccatggaactcattgatgaatccttatgcgaatctgtcgtcgagtctcaagtagagagatgcattcagGTCGATAGAATGCCGTCAAGGATGTCGCTGCAAATTGTAGACCAGTCTTTTGTTTTGTGA
g13166	euni-2425	32602	35133	231	-	G-type lectin S-receptor-like serine/threonine-protein kinase At4g27290	2.00E-56	ATGTTCAAgtggctggtcttcttgcgtcacccaactcgatccagtcaggaactcctagaacttgctctgcaccaaacaaagattagacagaagggttcgcaatggcagatcctcctatcttcagctccttttgcgctTCCATGGTCGTTCTGTCCCTGCTGCGCCTTTCAAGTGCAGagccagattaagcccggatggtgttatgcagttgtatctagggaAATTGATGCTGTTGATAATGGGCAATATCTCTTCCTACGACTACCTGCTTACAAATTAGGGagtccatccaagaaattgttgactatcagagtggtttcacccattttaggattgcttatAATGGGCACGGCATTGAGCATAATCTGGAGGAGAAGAATGAAAAGACAAGgcttgcca…
g100	euni-3	62353	72067	1021	-	guanylate-binding protein 1-like	0	ATGATGAGGCTGTTCAACAGAGGCAGGGACGCCCCCTCCGACGCCTCTCCGCTGTCGTACGCGCCTTCCTCGTCGTCCTCGCCGGCGCCGGTCACCGGGCCGGCGCGGCCGATCCGCCTCGTCTATTGCGACGAGAAGGGGAGGTTCCGGATGGATCCGGAGGCCGTGGCGGTGTTGCAGCTGGTGAAGGAGCCGATTGGCGTCGTCTCCGTGTGCGGCCGTGCTCGACAGGGGAAGAGCTTTATTTTGAACCAGCTTCTTGGAAAGAGTAGTGGATTCCAAGTAGCATCAACCCACCGACCATGCACTAAAGGGCTTTGGTTGTGGAGTGCACCGTTGAAGAGAAGAGCACTTGATGGAACTGAGTACAATCTCTTACTTTTGGACAGTGAAGGGATT…
g17700	euni-4003	1396	4950	376	-	heptahelical transmembrane protein 2	0	ATGAGCGGGAGCGACCGTCGGCATCAACAGCAGAAGTCGAATCGCCGTCGCCGGAGCTGGCGCGAGATGGAAACCGATAGGCTCGAGGCGGAGGAGAAGGAGGGCGGCGCCGCGGCGGCGAAGAAGAGAGAAGGGAGGTTCGAGAAGAGGCTGGTGAAGTTCGATGAATTGCCGGAGTACATGAAGGACAACGAGTACATATTGGACCATTACCGGTGCGAGTGGCCGTTGAAGGACGCGATCCTCAGCGTCTTCTCTTGGCACAACGAGACGCTCAACGTGTGGACGCATTTGGGGGGATTCGTAATCTTCGTGACGCTGACGGTGATGAGCTTCATGGAGAAGACAGGGACGCGCGGCTTGCTCAGTGATTTCTCCAGGGCCACCGTCCAGGCGCAT…
g25345	euni-8252	1906	3019	177	-	heptahelical transmembrane protein 2	2.05E-90	ATGTGCTGCTTAATCTGCAGCTCCGTCTCCCACCTCCTCGCCTCCCATTCCCGGAAGTTCTACTTCTTCTTCTGGCACCTCGACTATGCCGGGATCTCCGTCATGATCGTGTGCTCCTTCTTCGCCCCGATCTACTACGCCTTCTATTGCCACCCCTATTCTCGCTTCTTCTACCTCGGCACCATAAGCGTCCTCGGCGCGCTCGTCATAATCACCCTCCTCTCGCCCGGCCTCTCGTCTTCGAAATTCCGTCTCTTCAGGACCTCCCTCTTCCTCACCATGGGCTTCTCCGGATTGATTCCGGCGGCCCATGCCGTCGTCATTTATTGGGGGCACCGGCACATTTTCGTCGCTCTCGGGTACGAGCTCCTGATGGGTGTTTTGATACCCGAGAAGTGG…
g28412	euni-11044	7266	7925	219	-	heptahelical transmembrane protein 2	7.83E-125	ATGCAACACCACCCGCCCATCCACGACGCCCTCGATTCCGACCGCGAGGACATCCCCGGATGGCCTTGGTTCGTCTTCCTGGCCGGGGCCATGTGCTGCTTAATCTGCAGCTCCGTCTCCCACCTCCTCGCCTCCCATTCCCGGAAGTTCTACTTCTTCTTCTGGCGCCTCGACTATGCCGGGATCTCCGTCATGATCGTGTGCTCCTTCTTCGCCCCGATCTACTACGCCTTCTATTGCCACCCCTATTCTCGCTTCTTCTACCTCGGCACCATAAGCCTCCTCGGCGCGCTCGTCATAATCACCCTCCTCTCGCCCGGCCTCTCGTCTTCGAAATTCCGTCTCTTCCGGACCTCTCTCTTCCTCGCCATGGGCTTCTCCGGATTGATTCCGGCGGCC…
g3184	euni-309	65140	71436	1255	-	histidine kinase 1	0	ATGGCAGAGAGTTTTGGCGCCGCAACACCGACGACCATATGCTCTGATTGCTCGACCCCGCCCGTCACGCCAATGGGGACGCCTTTGAGGAAGGTGTTCCAGAGGATTTCCGGCCTCGCCCAGCGCCGCCGCCGGGTTTTCGATAGAGATGTTCAGCAAGATGAGCTTCAGTACTCGAGCGCTCATTGCCTGTCATCTTACTACAGCGTCTTCGCGGCTCGCTTGGCCATCATGGTTATGCTGGCCATTCTAATTGGGTTGCTCACGATCCTAACATGGCATATCACCAAAAGCTACACCACAAAGTCTCTGAACAGCTTAGCGTACGGACTGCGCCACGAGCTCTTACAGCGTCCCCTGTTACGGATGTGGAGCATCCTTAATTCCACGGTCGAGATC…
g23641	euni-7042	3733	5316	214	+	homeobox-leucine zipper protein ATHB-40-like	3.26E-119	ATGAGAATCGCCATGGACAACGACCCCCAATTTGAAGACCATATGGCTCTAATCTCCGAGTTGTACCCGGGAGTTTATGCGCAGATCGTACCGCCTGTCAAAGAATCGAAGCCGCGGCGCAGGAGGAAGAAGAACAAAGGAGAGGGCGGCGCGGCGGGGCCGAGGAAGAGGAAGCTGAGCGAGGAGCAGGTGAACCTCCTGGAGCAGAATTTCGGGAGCGAGCACAAGCTCGAGTCTGAGCGGAAGGACCGGCTGGCCTCGGAGCTCGGGCTCGACCCGAGGCAGGTAGCCGTCTGGTTCCAGAACCGGCGGGCACGGTGGAAGAACAAGAAGCTCGAGGAGGAGTACGCGAAGCTGAAGTCGGTGCACGAGGGCACCGTCGTCGAGAAGTGCCGCCTT…
g27913	euni-10520	5865	7399	207	+	homeobox-leucine zipper protein ATHB-40-like	4.70E-104	ATGGACAACGACCCCCAATTTGAAGATCATATGGCTCCAATCTCCGAGCTGTACCCGGGAGTTTATGCGCAGATCGTACCGACTGTCGAAGAGTCGAAGCCGCAGCGGAGGAGGAAGAAGAACAAAGGAGAGGGCGGCGCGGCGGGGCCGAGGAAGAGGAAGCTGAGCGAGGAGCAGGTGAAGCTCCTGGAGCAGAATTTCGGGAGCGAGCCCAAGCTCGAGTCTGAGCGGAAGGACCGGCTGGCCTCGGAGCTCGGGCTCGACCCGAGGCAGGTGGCCGTCTGGTTCCAGAACCGGCGGGCACGGTGGAAGAACAAGAAGCTCGAGGAGGAGTACGCGAAGCTGAAGTCGGTGCACGAGGGCACCGTCGTCGAGAAGTGCCACCTTGAGATCGAGGTG…
g7388	euni-1025	15638	20313	479	-	inactive leucine-rich repeat receptor-like serine/threonine-protein kinase At1g60630	0	ATGGGGTCTTTCTCTTCGGGGTACTGCTCTCTCCTCTTGCTCTTGTTCCTCCCTCTATCCGCCCTAGTTCCCACCGCCAGATCAGGCGACGCCGAAGCTCTGCTTGCTCTCAAGGCCGCCGTCGACCCCCTCGACTCGTTGCCCTGGCGAGAAGGGAACGCGAACGCCGTCTGCTCTTGGCCGGGGGTTAGAGACTGCATGAACGGCCGTGTCACCAAGCTCGTCCTTGAGTCCTTGAACTTGACCGGCACGTTGGACGGGAAGACCCTGAACCGGCTCGACCAGCTTCGAGTCCTCAGCCTCAAGGACAACTCCATCTCCGGCGATATCCCCGATCTCTCCGGCCTCGTCAACCTCAAGTCCCTCTACCTGAACGGCAACTCCCTCTCCGGAGGCTTC…
g22022	euni-6105	4184	7702	758	+	inactive protein kinase SELMODRAFT	0	ATGAGTAGAGAACAGAACAGAGGGAAGCTGGAAAAGGGCAACGGGGATGTTGCTGAAAAGGTGGTGGTTGCTGTTAAGGCATCGAAGGAGATTCCGAAGACAGCTCTCGTGTGGGCTTTGACTCATGTCGTTCAACCTGGGGATTGCATTACCCTTCTGGTTGTGGTTTCTTCCCAAAGTTCAGGAAGAAAGTTATGGGGTTTCCCAAGGTTTGCAGGGGACTGTGCCAGTGGGCATCGGAAGTCCAATTTAGGGTCAAGTGCAGAGCAGAAGATTGATATAACGGATTCCTGCTCCCAAATGATCCTGCAGCTCCATGATGTGTATGATCCGAACAAGATAAACGTCAAGATAAAAATTATCTCTGGATCGCCGTGTGGAGCAGTAGCTGCGGAGGCA…
g761	euni-47	38164	43366	613	-	inactive purple acid phosphatase 1	0	ATGAGAGTTGTGGGATGGGCTTCGTTGGCTGCTTTGGCGTTGGTTGCGACCTTGGTCGAGCGAGTGAGGTCACATGGTGACCAGCCTCTGGCTAGGATCGCCGTTCACGAGACGGTCTTTGCTCTTGATGGAAGAGCCAGCATCATGGCGTCTCCTTCAGTTCTCGGAGCGACGGGGCAAAATACGGAGTGGGTATCATTGGAGTATGGCTCTCCGAACCCATCGGCTGATGACTGGATTGGAGTATTTTCTCCCGCGAATTTCAGTGCGTCCACCTGTTCACCTGAAAATCCGAAAGTTCTTCCGCCTGATCTATGTTCAGCACCGATCAAGTATCAGTATGCAAATTACTCAAGCCCTGCATATACAAGTACGGGAAAAGGGTCCCTAAAGTTTCAG…
g28368	euni-10997	2033	5621	647	+	inactive receptor kinase At4g23740	0	ATGACGCAGAGCCGTTGCGCGCCTGAGCTCGGCGCCTGCATTCGCTCCCCCCGCCGCTCGCGCGACCGATTCCTCGTCTTCCCCTCCGCGCTTTTGTCGCTGCTCTCAGGTGGGTCCGACTCGGGCGCATCGTCGCAGGTGCGATTTCGCTTCTGGGTTCGGGAACGAGTGGAGCTGGCGTGGGCTGTGATTGGGCGAGAAAGCGAGGGTTCTTCTTGGCCTAAAACCATTGGTGTGGAAGGACGAGTGGTGGGTATTCCAGAAACAGCTCTGGTTAGCGAAGGGAGGATAATGGATGCTCTCTGCATCTTGTCTTCAGTTTTGCTTGTTGGCGTGAGCTTGTTACGAGCAAATGCAGACTTGGTAGGCGATAAGCAAGCTCTGCTTGATTTTGCCGAG…
g24014	euni-7319	10366	12732	576	+	IQ domain-containing protein IQM2-like	0	ATGGGAATCTCTTCCTCGTGTCCGTTCTCGGACTACAGCGACTTGGAGGATCAATTCGAATCTGTCATTGTGAAATCCGTTAGTTTTGGAAAAGACCATGAGAAAACCCCGGTGAGATCCATCAGTTTCAACGGTCGGGACTGCGAACCCACTATCGTGAAATCCCTGGAATCTGGAGAGACAATAGTTGAGGGATCTATTAGTTTCAAAAGAAGGGAGTCGCGAACTGTTATCTCAATTGAGGCCCCTCTCTCAAATCAACAGAAGGATGTAGCTTTTGCAATGGAAAATGCCAAAGAAATGGTCAAGGAATCCCAAAAGTTGAATAGTTCCATGGGGGCATCTCAAGAATTGCCTCCTGATGATCCCAGCAGCCCGAAACATGAGGCCGCCGTGAAA…
g21397	euni-5750	8722	10379	406	+	leucine-rich repeat extensin-like protein 4	0	ATGAAGAAGAAGACCCATctcttcctcgtctcctccttcctcctccttctccgctgcgtctCCGCCGCCGCGTCGGAGCACCTCCCCCCGAGCTCCCATGGCGGCCTCACCGACGCCGAAGCCACGTACATCAAGCAGCGGCAGCTGCTCTACTACAGGGACGAGTTCGGCGACCGGGGCGAGAACGTCACCGTCGACCCCTCCCTCTCCTTCGAGAACCCCCGGATCCGGAGCGCCTACATAGCCCTCCAGGCGTGGAAGCAGGCCATTCTGTCCGACCCGAACAACTACACCGCCGACTGGGTCGGATCTGGCGTGTGTAACTACACGGGCGTGTTCTGCGCGCCCGCCCCCGACGACCGCAGGATCCGCACCGTCGCCGGCATCGACCTCAACCAC…
g14914	euni-2974	20105	27693	913	-	LRR receptor-like serine/threonine-protein kinase ERECTA	0	ATGGCATGTCGGCTCGTCCTCGTGTTCGCGGTCTCTCTGGTTTGCCTCAGCTCTAGCTGGGTAAACTGTGATGATGGAGCCACACTGTTGGGGGTCAAGAAGTCGTTTAGGGACGTGGACAATGTTCTGTACGATTGGACAGATTCACCATCCTCTGATTATTGTGTGTGGAGAGGGGTCTCTTGCGACAATGTCACCTTCGATGTGGTAGCGCTCAATTTGACAGGTCTAAATCTGGATGGCGAAATCTCTCCCTCCATTGGAGATCTTAAAGGCCTTCTCTCACTTGATTTGAGTAGAAACCGGCTCACGGGGCAGATTCCAGATGAGATTGGCGATTGTTCTTCTCTCAGGAGCCTGGATTTGTCATTTAATGCGTTATATGGGGACATCCCGTTC…
g14696	euni-2901	24107	24535	111	-	L-type lectin-domain containing receptor kinase S.4-like	1.20E-39	atgaggcaggtggtgagatacttggaaggggagctgccattgcccgaCACAGTGGCCGCACCGGATGCCAATGATGAGAAAAAGGGCGGCGTCTGGGGCTCTGGCGGTGGGAATTTTGATGCTTATGACCATTCCTATCCTTACCGGACGACTTTTTCATCTGGGGAGAAGGTCAGCACATGGTCATCTATGGTTGATGATGGGGATATTGATCTTGAAGCGGGCTTGGCCTCGCCTCCTTCGCATTCCGGTAGCGGCAATGGCAGTGTAGATTTACTCGTGGGATTTTTGTACTTCCAGTCTAGAGGTCATCAGTATACATCCTCCTCCTGTTAA
g23472	euni-6942	1192	16607	919	-	lysine-specific demethylase JMJ25-like	0	ATGGGGAAGAAGCTCCGGGTGGCGAAGCAGCAGAACGGTACTGCGTCGGAGGTCGGCGAAGATCCCGTGGTCTCTTCGAGGACTCGAAGCGGGGGTCGAAGAGCGACGAGCGAAGCGAGGGTCCAATCTCGCGCTGATGGCGAGAGCGACGAGCTCAAGTTCCCCAAGCAATGCCGCGCGAGGCATCGGGATGAGAATGGGAATGCGGTGGAATCTACGATGTGTCATCAGTGCCAGCGGAACGATAAGGGAAGGGTAGTTCGCTGCACGAGATGCAGGACAAAGAGATATTGCATCCCTTGCATAAATACTTGGTATCCTCAATCAACAGAGGAGGCCATTGCTGAGGCGTGCCCATTTTGTTGTGGCAACTGCAATTGTAAAGCATGCTTGCGCCTG…
g6537	euni-849	26659	34721	586	-	lysine--tRNA ligase, chloroplastic/mitochondrial	0	ATGGAGGCACTGAACATGGAGGTGTTGACCTTGTCGTCGCAGCCCCTGAACCGCTTCGCTGCTTTCTCTCGCCCCAAGCTCTTCTTCGAACGCTGCTCTTCCTCTTCCTCTTCTTCGACTTCGCCCCCCTCTTccgccgttgccgccgccgcctcctcccccgccggccgcagccgccgGTCTTCGTTTTCGTCCTCTTCGACCTCCGACAGAGAAGCCGTTCGTGCCATTCGCTTGAAAAAGGTGGAAGAATTGCGAGAGAAAGGTTTCGAGCCCTATGCCTGTAAGTGGGATAGGACTCATTCAGCTAATCAGCTGCAAGAAATATATAAGCATTTGGCTAATGGCGAAGAGTCAAACAGCGAGAAAGATAAAGTGTCCGTAGCCGGGAGAATCACC…
g10113	euni-1630	6586	14823	596	-	lysine--tRNA ligase, chloroplastic/mitochondrial	0	ATGGAGGCACTGAACATGAAGGTGTTGACCTTGTCGTCGCAGCCCCTGAAGCACCTCATCCGCTTCGCTGCTTTCTCTCGCCACATTCGCCCCAAGCTCTTCTTCGTCCGCTGCTCCTCCTCCTCCTCCTCTTCGTCCACTTCGCCTCCCTCTTCCGCCGTTGCCGCCACCTCCCCCGCCGGCCGCAGCCGCCGGTCTCCGTCTTCGTCCTCTTCGACCTCCGACAGAGAAGCCGTTCGTGCCATTCGCTTGAAAAAGGTGGAAGAATTGAGAGAGAAAGGTTTCGAGCCCTATGCCTATAAGTGGGATAGGACTCATTCAGCTAATCAGCTGCAAGAAATATATAAGCATTTGTCTAATGGTGAAGAGTTGAACAGTGAGAAAGATAAAGTGTCCGTA…
g20088	euni-5088	1	222	74	-	lysine--tRNA ligase, chloroplastic/mitochondrial	3.34E-11	ATGGAGGCACTGAACATGAAGGTGTTGACCTTGTCGTCGCAGCCCCTGAAGCAACTCATCCGCTTCGCTGCTTTCTCTCGCCCCATTCGCCCCAAGctcttcttcgtccgctgctcctcctcctcctcctcttcgtccacttcgcctccctcttccgccgttgccgccaccgccacctcccccgccggccgcagccgccgGTCTCCGTCTTCGTCCTCTTCG
g26774	euni-9462	3077	5005	642	-	lysM domain receptor-like kinase 4	0	ATGGGGTCGAGCTTCCTCTCTCTCTCCTTAGTAATTGCTCTGGCTATCTTGCGTTTCTCATCTTTCGCCCGCGCACAACAACCTTACATCGGCAAGGACACCACGGTTTGTTCCAAGACCAACGATTCCTCCTCTCCCGCTCTGGGCTACGCATGCAATGGCCTGCACAAGACTTGCCAATCCTACCTCATTTACCGTGCCAATCCGCCCTACGATACCGTCCCGTCGATTGCCCAGCTCCTGGCCTCCGACCCGTCCCGGCTCTCCGCCATAAACTCGGTCGCTTCGAACGCGACGTTCCCGGCCAGCAAGATGGTGATAGTCCCCGTGAATTGTTCCTGCTCGGGCCGGTACTATCAGGCGAATGCCTCGTACACGATCAGGCACGGAGACACTTAC…
g14574	euni-2858	18190	19788	532	+	MAG2-interacting protein 2	0	ATGATTTTTTCAGGTTGTGGGTTTGGAGTGATTTCAGAAGTATTCTCTGAAGCAGAAACGCCGTGCTCATCCAGTTTGGAAGCTGAGAAAGAGATGCAAGGTCTTCCTGCTTTATATGTAAGTATATTGGAACCAATCCTACAGGGCCTAGCTAGTGAAGTCCCTGAATATCAGAATTTGTGCAATTTGTTGTCTTCTTTGAGTAAGCTGGAAGGCGATATGGAGAAGCAGAAAAGGGTCAGACGCGTGGTTTGGGAAAGAATGGCCGATTACTCAAATGATTTGCAGTTGCCTGGCCATGTTCGAGTTTATGCTCTTGAACTTATGCAGTCAATCTTTGGTAGACCTATTAAGAGCACCTTTTCGGAGCAACAGTTAAATGTTCTACCATGGGAGGAA…
g1267	euni-88	60372	63788	499	-	mechanosensitive ion channel protein 1, mitochondrial	0	ATGGCTAAGATTGGCCTTCCCAGCTTAAAATCCATCTGCAAATTCACTGTCCCTTGTTCAAAGTGGCTGTCGTGTAAATCGGACGCCGCATGTTCGAAGTATCCTACTCAAGTTCACGTAAGAGCATCACGTTCATCTCTTGATGCCATCTACTGCTCCATAGAGTCAAGATCTCTTGACTATACGAAAACGTTTCAGAGAATGCTGGCTCCTGTATCAATCTCTGGTGGCAAACGAGATACAAGCGAGGAATCTGAAGTATCGGCTGTTTCTGGGGCGGGCGAAGCGGGTGATGGAGACAATGTGGTTGTATCGAGTGAATGGCTCGATAAGATTAAAGAAGCTTGGCACGGCGCCGTTGATGTGGCTGGTCATACGGGGGAAAAGGTTAAGGAGGTG…
g3266	euni-318	62334	68077	223	+	mediator of RNA polymerase II transcription subunit 15a-like	6.19E-75	ATGATGGATAACAACAACTGGAGGCCGACGGGTGTGGGAGGCGGGGTCACTGAAGCTGCGTTTGACGGGGGCGATTGGAGGGCCCAATTGCCTCCCGAATCGCGGGAGGGGATCGTCAACAAGATaatggagactttgaagggacaccttcctgtttatggtccagagggtttgcaagaactcaggaaaattgccgtgagCTCTGCCCAGGCGGGGCATTCAGCTGGGGGGGACTGGCAAGAGGAGGCTTACCAAAAGTTGAAATCCATGAGGGAAGCATATTTACCTGATTTGAATGAGATGTACCAGAAAATCTGTATGAAGTTACAGCAGCATGAGTCTCTTCCACAACAGCCAAAGTCAGAGCAGCTTGAAAAATTGAAAGCTTTTAAAGCAATG…
g34408	euni-22364	4	706	164	+	mediator of RNA polymerase II transcription subunit 15a-like	4.50E-57	ATGGCACCTCAAACTAATGTTTCCGGGTTGAATCAGCAGCCACAGTTGGTCGGGTCTCAATCCGGTAACTCTAGCATGCTGGTCGGTCAGCACCCAGTCCATATGCTTCAACCGTCCAAAGTTCCTGTACAGCAACAAATGCAAGGTGGGACATCAAATTTGCTAGCCTCTCAAGCACAACAATCACAAGCACCGCCAATGCAGCAACAGTTGATGTCACAGATTCAACAGCAACCTGCACAATTGCAGCAGCAAGGGGGCCTGCAGCAACAGGCTAATTTATTGCAGCGAGATATGCATCAGAGAGTTGAAGCTTCAGGATCATTGGTTCAACAGCAGAATGCGATTGATCAGCAAAAGCAGTTGTACCCATCACAAAGACCCCTTTCAGAGACATCG…
g28993	euni-11661	3267	8901	582	-	methylcrotonoyl-CoA carboxylase subunit alpha, mitochondrial-like	0	ATGGGTGCTGCTGGGGTTCCTCTTGTGCCTGGGTATCATGGTGATGAACAGGACATTGACATTATGAGGTCAGAAGTGGGGAAGATTGGCTATCCCATTTTGATAAAACCAACACATGGAGGTGGAGGTAAGGGTATGAGGATTGTTCAGAGTGAAAATGAATTCCTCGAGTCTTTCTTAGGAGCACAACGTGAGGCTGCTGCTTCTTTTGGTGTAGACAAGATCTTACTGGAGAAATATATCACAAGGCCAAGACATATAGAAGTCCAGATATTTGGAGACAAGTATGGGAACATACTCCACTTAAACGAGAGAGATTGCAGTGTGCAAAGAAGACATCAGAAGATTATTGAAGAAGCTCCTGCTCCAAATGTTACTACCCAGTTCCGCACCCACTTG…
g30120	euni-13143	2255	7342	602	-	methylenetetrahydrofolate reductase 2-like	0	ATGAAGGTGATTGACAAGATCCGAGAGTCGGCCGGCGTGTGCAACGGCGATGCCAGCCAGAGGAAGGCGGTGTTCTCGTTCGAGTTCTTCCCGCCGAAGACGGAGGACGGCGTCGACAACCTCTTCGAGCGGATGGACCGGATGGTCGTCCACAACCCTTCCTTCTGCGACATTACCTGGGGCGCCGGCGGCTCGACCGCCGACCTGACCCTCGACATCGCGAACCGGATGCAGAACATGATCTGCGTCGAGACCATGATGCACCTCACCTGCACCAACATGCCCGTCGAGAAGATCGACCACGCCCTCGCCACCATCAAATCCAATGGAATACAGAACGTCCTCGCCCTCCGCGGCGACCCCCCGCACGGCCAGGACAAGTTCGTCCAGGTCCAGGGC…
g8983	euni-1372	3337	7434	401	+	mitochondrial import inner membrane translocase subunit TIM17-2-like	2.35E-145	ATGGGGACTCCAGAGACCTCGAGAGAGCCCTGCCCTGATCGCATCCTCGACGACATCGGCGGCGCCTTCGGCATGGGCGCCGTGGGCGGCTCCGCCTTCCACTTCATCAAGGGCGTCTACAACTCCCCCAGCGGCGCCCGCCTCATCGGCGGCACCCAGGCCGTCCGCATGAACGCCCCCCGAGTCGGCGGCAGCTTCGCCGTCTGGGGCGGCCTCTTCTCCGCCTTCGACTGCACCATGGTCTACGTCCGCCAGAAGGAGGACCCCTGGAACTCCATCATCGCCGGCGCGGCCACCGGCGGCTTCCTCCAGATGCGCCAGGGCCCTAGGGCCTCGGCCCGCTCCGCCGTATTCGGCGGCGTCCTGCTGGCCCTCATCGAGGGCGCCGGGATCATGATC…
g18967	euni-4559	9164	11582	276	-	mitochondrial outer membrane protein porin 2	0	ATGAGCAAGGGACCGGGGCTTTTCTCGGAATTCGGCAAGAAAACGAAAGATATTCTGACCGCGAACTACACGACCGATCACAAGGTGTCCATCAACACCTGCAGCGAAAATGGAGTGATCCTCACATCGACAGCAGTGAAGAAGGGAGGCCTTTCAACTTCTGATCTGGCTGCAAAATACAAATATAAGGATGTCCTTATAGATGTCAAAGTTGATACTGAGTCAAATATTTTCTCTACCCTCACTTTCACTGAGATCCTCCCATCAACCAAAGCCATCACCTCATTCAAACTGCCATACTATGATTCTGGCAAGCTTGAGGTTCAGTACTTCCATGAACGTGCAACCCTTACAACAGCTGTTACATTGAAACAATGTCCTGTTTTTGACCTTTCTGCC…
g8341	euni-1229	23637	24965	442	-	mitogen-activated protein kinase kinase kinase 18-like	0	ATGAGCTGGACCAGAGGCCGGACCGTCGGCCGCGGCTCCTTCGCCGCCGTCTCGGTCGCGGCGGATCGCGGGTCCGGCGAGGTCTTCGCCGTCAAGTCGGCCCTGGTCTCTGGCTCGTGCACCCTCCGGAGAGAGCAGGCGATCCTCTCCGCGCTGGACTGTCCTCACGTCGTGGCGTACCGCGGCTGGGACGTCACTCGCGAGGAGGGCGAGCCGGTGTACAATCTGTTCATGGAGTACGCCCCCGGCGGCACCCTGGCCGACGCCGCCTGCGAGCGCGGCGGCCGCCTCGAGGAGGCGGCGGTCCGGCCGTGCGCGCTGGGGATCCTCCGCGGGCTCGAGTACATCCACCGCAGGGGCATCGCGCACTGCGACATCAAGGGCCAGAACATCCTGGTC…
g16168	euni-3398	26969	27238	89	+	mitogen-activated protein kinase kinase kinase 18-like	3.41E-04	ATGGGGAGTTGGGTCACGGTCAAAAGCAGCAAATCCAACATAGAAACACCAGAAACCAGTCGCAGAGCAAATGCAAATGAAGAAGAAAAAGAAGACCTGGTGGTTGTTTCTCGTAAATATGGAGATCTGAAGAATAGTCTGACCCTTGCCGGTGCGAGGGCAATTCCTCGCCTGGGCTGGCGGGCGAAGGGGCCATCGCCCGACGCCGGCCTGAGGGAGGGTAGCCCGATGCTGCCCAAGCGAGGGCAGCCTGAGGCCAGCGATGGCTAG
g18580	euni-4391	22870	23424	149	+	mitogen-activated protein kinase kinase kinase 18-like	3.40E-62	ATGGCGTCGGAGGTGGCGCGTGGAGGAAGGCCGGGAGACGCGGCCGACGTGTGGTCTCTCGAGTGCACGGTCCTCGAAATCGCGATCGGGCGGCCGCTGAAGACGGACGTGGCTGACCTCATATCGATGATCCATCGAATCCGGTTCTCCGCCGAGTCGCCAGAAATTCCGGGCTTCCTGTCTGAGCAATGCAGGGACTTTCTCAGCAAGCGCTTGAGGAGAGACCCTTCGGAGATGTGCGTGTTGGAGCAAGCGATCTGGTCATCAACTGAAGATTCAAAGCCCTGTCTTGCCCTGCTTCAGAGAAGTTCTCTGAACTGTCCTCCGAGCGAGAAAATCCAACAATTAATCCGCGAATGGGGCGCAAACCCGATTTCTCCTCCTCAAATGCCGAATTGG…
g11350	euni-1930	31471	33761	506	+	monosaccharide-sensing protein 2-like	0	ATGAGCCGAACCGTGCTTATAGCTGTTGTCGCTGCCTTTGGGAACTTGCTTCAAGGATGGGACAATGCTACCGTCGCTGGGGCTATATTTTACATAAAGAGGGAGTTCCACCTGGAGAGTGAACCCGCCGTGGAAGGGCTAATTGTGGCCATATCGCTTCTTGGAGCAACTTTAGTCACCACATGTTCCGGAGCCATGGCTGACTGCATAGGCCGGCGGCCTATTCTGATAATGTCGTCCCACTTTTATTTGGTTAGCGGTCTCCTGATGTTCTGGTCTCCCAATCTTTATGGGCTGCTCTTGGCAAGATTTGTAGGAGGGCTTGGAGTCGGATTGACCATCACTCTGGTTCCACTATACATATCGGAGCTGGCCCCGCCCGAGAAAAGGGGTCTGCTG…
g11351	euni-1930	34003	34924	212	+	monosaccharide-sensing protein 2-like	4.87E-113	ATGCAGTTCTCTGGAATAAATGGCGTTCTGTACTACGCTCCCCAAATTCTTAAGCAGGCTGGTGTTGGAGCTCTTCTTTCAGAATTGCGCATCAGCTCAGAGTCGGTATCTCTACTTCTTAGCGCCATCACGACCTTGCTGATGCTGCCCTCCATTGCTGTTGCTATGAGGCTCATGGATGTATCTGGCAGAAGGAGCTTGCTCCTTGGTACGATCCCCATGCTTATGGTATCGCTCGTCATCGTCGTGCTGGGCGACGTGGTAAATGCAGGCTCTGCTGCTCGTGCCGTGATCTCCACCGTCGGCGTCGTCCTCTACATCTGTTTCTTCGTGATGGGATTCGGTCCGGCCCCTAATGTGCTCTGTGCAGAAATCTTCCCGACCAGAGTCCGCGGTCTC…
g28142	euni-10766	3508	9345	388	-	mRNA-decapping enzyme-like protein	0	ATGTCGCAGAGCGGGAAGCTGATGCCGAATCTGGATCACCACAGCACGAAGCTCCTCAACCTCACCGTACTCCAGCGGCTCGATCCTTTCGTGGAAGAGATTCTTATCACCGCCGCTCATGTCACCTTCTATGAATTCAACGTCGATTCTAGCCAATGGAGTCGGAAGGATGTGGAAGGGTCTCTGTTTGTTGTCAAGAGGAACACTCAGCCTCGGTTTCAGTTCATTGTGATGAATCGCCGGAACACTGATAATCTGGTAGAGAATCTCTTGGAAGATTTCGAGTTTGAAGTCCAGGTTCCATATTTATTATACCGGAATGCTGCTCAGGAAGTAAATGGTATTTGGTTTTACAATGCACGGGAATGTGAGGAGGTGGCAAGTCTTTTTAACAGGATA…
g7353	euni-1017	45532	51709	849	+	mucin-5AC	0	ATGACGCCAGAGGGGCATTCCAGTAATTGCAGCCCACCTAAAAGCTCCAACGAAGCCCCCAGACGAGACGGCGACGTAAAGCGTCAAGGGAGAGTCAGACAGAGCGAGGGTTGCAATCACCTGCACCTGCACCATTCAGAGAACCGATCTTCCAACCAGGGAAATAAAAATGAAGAGAACCGATCTCAGCCGGTCGATTTCCTTGAAAGTACTGATGTAGCGCGGTTGATCTTCCCGTTCGACGGTGCAGATCGTTTCATCTATGGGACCCAACGCCACCGGGGATTTAACTCGGCTCGCGATATTATTGTGGCGTCGCAGAAGAAACCGAAAAAACACGATCTAGTCAGGTTCGCTCCGAGCTCCGAGGGATGTTCTCGATTTGAGCTGGAGAAAGCA…
g21088	euni-5600	6210	17125	1305	+	myosin-12-like	0	ATGGCCTTAGCTGTTACCATCCAGGGGACTTCTGTTAACATCGCCGTCGGATCCCAGGTGTGGGTTGATGATGCAGAGCTCGCCTGGGTTGATGGAGAAGTCAAGGCCCTCAATGCCAGAGAAGCCACCATTATCACCTCCCATGGCAACACCGTGGTTACAGACGTCTCAAACATATATCCAAAAGACACGGAGGCACCACCAGCCGGGCTTGATGACATGACTAAATTAGCTTACCTCCATGAGCCAGGAGTCCTCCACAACCTTGCATGCAGATTCGCTCTCAATGAGATCTATATGATGCGACAATACAAGGGAGCGCCCTTCGGAGAGCTAAGTCCCCATCTTTTTGCAGTCGCTGACACTTCTTATAGGGCAATGATATATGAGCAGCAAAGC…
g1289	euni-89	70245	74115	758	-	nitrate regulatory gene2 protein-like	0	ATGGGATGTTCCACATCAAAGCTTGACAATGAAGAAGCGGTCCAGCTATGTAAGGATCGGAAGCAATTCATTAAAGAGGCTGTGGAGGAGAGAACTCGATTTGCTACTGGGCATATAGCTTACATTCAGTCCTTGAGAAGAGTTTCAGCTGCTCTTAAGGATTACATTGAAGAGGATGAACCGCGAGAGTTCTTCCTGGGTTCATTTTCGACCCCAACATTTACACCGATAAAGAAAAGAAGTAACAATGTCAATTCAATCTCTCCGAGATCATTCTCTCCGGCGCAAATTGAACCAAAACCAAAGTCATCGTTGAAAGTGAATTATTTAAGGTCGGGTGGGACTCCTGCAGTTTCTGTCATGGAGAGACCTCGGTCACCGGAGACAGTCCATTTTCAG…
g19562	euni-4846	8835	18042	1278	-	nuclear pore complex protein NUP1	0	ATGGCGACGTCCCAGAGTGAGAGGAGCCCGTACGAGGCCTCGGGCGGGGTTGGAGGCAAGTTCAGGAAGAAACCCTACCGGAGGCACCAGGCGACGCCGTACGACCGCCCCCCGACCGCGCTCAGGAATGCGGGCATCGCCCCCGGCGACCGGGGGAATGGCTGGCTGAGGAAGATCGTCGATCCGGCCCAGAGGCTCATCGCCGCCGGTGCTCATCGGCTCTTCTCGTCCGTCTTCAGGAAACGCCTCACCCAACCTCCTCCTCCACCACCGCAGCCGCCGGAGGCAGATCGAGATGAAAGGGACAAGCAACAGGAGACAGTCCTTCTGGGTACCTCAAGAGAGCAAGAAGTGGCGATCAGTGAAGTTCAGCAACCAGCTTCTACTTCTGAGGGAGGC…
g10382	euni-1692	13723	19482	793	-	nuclear pore complex protein NUP88	0	ATGAGGTTCAACTTCAACTTCGCCGACTCGACTCCGGAGCCGCAACCCCGATCCGTAACTCCCAAGGAGGAAGCCCAATGGCTCCCCCTCCAGAACCACCCGGTCTTCTCTCCCTCCGCCGCGACCGATTCTCGGGCGCCGCGGAATCTCCTGGCCTGGGACGGGTCATCGCGGCTCTACTTTTGGGACAATGAGAACCGGTGCCTCCATCGGTTGTCCGTTCGGCTTGGAGAACCCGAACCGACTTCTGTTCTCGCTGCTTCTCCCTCTAAGGTATTGCGACCAGATTTGGAGATCAACTTTGCGGTGGATAAAATCTCCATCAACAGGAACGGATCAGCATTGCTTCTTGAAGGTTCAGATGCCCTGTGTGTTATGTACCTCTATGGGCGTAGTTCT…
g22511	euni-6373	9857	10366	81	+	nucleoredoxin 1	1.42E-17	ATGCCAAAGCTTCTCGAAGCATACAAGGAGATCAAGGCAAGGCACGGCGCTTTCGAGGTCGTTCTCATCTCCGGCGATCGCGACCAAGCATCCTTCAAGGGTTACTTCGCAAGCATGCATTGGATCAAAGGCATTCCTGCTGCCGGCGACCGGACGGTCACTGAAGAGGTGTGGAAGCTCATAACTGCTCACGGGCCGGCAGCTTATCCCTTCACGGAACAACATTTGAAACTTTTGGAGAGTTAG
g169	euni-8	91398	94297	473	+	omega-hydroxypalmitate O-feruloyl transferase	0	ATGCCAACGACCCAAGAGCTCCCGGATTGTCACCTCCTGAAACCACCCATACTGATCGCCCCAAGCAGCCCAACGCCCCACCATGCACTCTCCCTGTCCAACCTTGATGACCAGAAGTTCCTCCGGTTCTCCATCAAGTACCTCTACCTCTTTAGGAAAGCTGTGCCCCCTGAATCCCTGAAAGCTTCCCTCGCGAAAGCCCTGGTGGATTACTACCCGTTGGCCGGGAGGTTGAGGAGCGCCGGAAAcggcggcggcggcggcggcggGGATGACGATCAGAGGCTCGAGGTGGATTGCAACGGAGAAGGCGCTGTGTTCGCCGAGGCCTCCATGGACATCACTGTGGAGGAGTTCCTTGCGCTCTCGGCGTGGCCCAACAGGTCCTGGAGGAAGTTG…
g1501	euni-112	46859	47296	145	+	omega-hydroxypalmitate O-feruloyl transferase	1.26E-58	atgccgaaggcggcggaatcacggtggaggatgccatggattgcagtcgtggttcgagctaatgcggcatcgtggagagaggccaaGTCACGCGTGGACGGGGACTACGTCAGGTCGGCGCTGGACACGTTGGAGGACAAGGCGGCGAAGACGGATCTGAGCGCCAGTCTGGTAATATTGCAATGGTCGAACATAGGGCTCGAGGGGGTCGACTTTGGGGAGGGCAAGGCGGCGTTTATGGGGCCGTTAACCGGCGGCGTGTACTGCCTGTTCCTGCCGGTCGTGGACGAGCCTCAAGAGGTGCGGGTGCTGGTGTCGGTGCCGGAGCGCACGGCGGACAGGTTCGAGTTTCATATGAAGGGATTTGCGGAGCGAGAGGAGAAGGATGGGGATGGGTGC…
g16329	euni-3452	21162	24506	89	-	omega-hydroxypalmitate O-feruloyl transferase	2.72E-20	ATGGGGCCGTTGACCAGCGACGTGTACTGCCTGTTTCTGCTGGTCGTGGACGAGCCTCGAGCGGTGCGGGTGTCGGTGCCGAAGCGCACGGCGGACAGGTTCGAGTTTTATATGAAGGGTTTTGCGGAGCGAGAGGAGAAGGATGGGGATGGGTGCGGTCGGGGAGGAGATGGATTGTGTCGTGAGGACATcgcagcagattatgggtttttgaagatattcgttacattctatgtgaagatgcgggaacgaataaagtacgggccatag
g14931	euni-2981	22997	24786	394	+	oxidoreductase TDA3	0	ATGGATTCCCCTCCTCCCCCACAGAAGCCGCCGAAGCGCGTCCTCGTCTGCGGCGGCGGCGTCATCGGCGTCTGCACCGCCTACTTCCTCTCCAAGTCCCGGgccgccgcctccgtcgccctcgtcgagcagtcctccgtcgcctgcgccgcctccgGGAAGGCCGGCGGCTTCCTCGCCCGCGACTGGTGCGACGGCGGCCCCCTGGGCCCCCTCGCCCGCGCCAGCTTCGACCTCCACCGCGCGCTCGCCGCGGAGCTCGACGGACCCCGGACCTACGGCTACCGATCCCTCACCACTCTCGGCCTCACCGTGAGGGAACCGCAATCGGAATCGGAGTCGGGCCAGCGCCCGAGGCGGGCTCCTCGCGACGACGCCGTCCTGCCCGACTGGGTCGAC…
g12178	euni-2140	943	2543	408	+	pectate lyase-like	0	ATGGGGTTCGACGATACGACGTTTCCTCTTGTGCTTTTGATCTCCTCCCTTCTTGTCCTTATCCCGCATCTTGCGCTGTCTGCTCCGCTTCACGACCCGGACGTCGTCGTGGACGAAGTTCATAGGAGCATCAACGCGTCGCGGAGGAACCTGGCCTACCTCTCGTGCGGGTCGGGCAACCCGATCGACGACTGCTGGAGGTGCGACCCGGACTGGGAGAGCAACCGGCAGCGGCTGGCCGACTGCGCCATCGGGTTCGGGAAGAACGCCCTCGGGGGGAAGAACGGCCGGTTCTACGTGGTCACGGACTCGGGGGACGACGACCCGGTGAACCCTCGGCCGGGCACCCTCCGGCACGCCGTGATCCAGGACGAGCCCCTCTGGATCGTGTTCAAGAGG…
g4645	euni-517	18617	19265	162	+	pentatricopeptide repeat-containing protein At1g77405	3.77E-100	ATGATCTCCCCGAGACCTCTGATACGTAACTACGTCTCCATCGTCAACCAAGTTCTCGCCGTTATCATCCAAAACCGCGAGTTCGATGCAAAGTTGGCTGCTTCCGCTACACCTAACTCACCTCCTTGGGACGCCGAATCAGTCTCCCAAGTGTTGCGGTCCATACCCAGGTGCTTCTTCCAATCCTCTCGCTCCATCGGTCGCCAAAAGACGTTCCGTCACCGAGCGCCTCTGAGGCAGCGCAACCTGAGGCGCGAGTCCCAGAAGCTCCGCGAGAATGCGCTCGTTCTTGGTCCCGCAGCTCACAGAGACCTCCGGAGGGTCGAGCTTGGATTGGGCAAAGCCCTCGAGTTCTACTACTGGGTCGAGTCCCATTTCGGCTTCTCGCACAATGAGATG…
g4646	euni-517	19301	19936	211	+	pentatricopeptide repeat-containing protein At1g77405	5.52E-145	ATGGAATTACCAGGGTTCAGGTGCCCCCCTGATGCTTATACATACACGATAATGATTGGTTCATACTGTAAGTATAGTATGCAAACTGGGTGTAGGAAGGCCATTCGGAGGAGGCTGTGGGAGGCGAACCACTTGTTTCGTCATATGCTTTTCAAGGGTTTTGCTCCGGATGTTGTCACGTATAACTGTTTGATTGACGGGTGCTGCAAAACAAATCGGATCGGGAGGGCATTAGAACTCTTCGATGACATGAATAAAAGAGGTTGTGTCCCAAACCGGGTCACATATAATTCTATTATTAGATACTACAGTGCTGTTAATGAGATCGACAGAGCTATTGAGATGTTGAGGAATATGCAAAGCATGAATCATGGCACACCAACTTCGAGCTCATATACT…
g20903	euni-5503	15421	16695	330	+	pentatricopeptide repeat-containing protein At1g77405	1.11E-146	ATGATCTCCCCGAGACCCCTGATCCGTAACTCCGTCTCCATCGTCAACCAAGTTCTCGCCGTTATTATCCAAAACCGCGAGTTCGATGCAAAGTTGGCTGCTTCCGCGACTCCCAACTCACCTCCTTGGGACACCGAATCATTCTCCCAAGTGTTGCGGTCCATACCCAGATGCTTCTTCCAATCCTCTCGCTCCATCGGTCGCCAAAAGACGTTCCGTCACCGAGCGCCTCTGAGGCAGCGCAACCTGAGGCGCGAGTCCCAGATGCTCCGCGAGAATGCGCTCGTTCTTGGTCCCGCAGCTCACAGAGACCTCCAAAGGGTCGAGCTTGGATCGGACAAAGCCCTCGAGTTCTACTACTGGGTCGAGTCCCATTTCGGCTTCTTGCACAATGAGATG…
g7729	euni-1086	13201	16023	734	+	pentatricopeptide repeat-containing protein At4g28010-like	0	ATGAACGCATCACTTTCTACTTCTCCTTTCAGACTCAACCGCCAATCTGATCTCGGGCGCGTTTGTTGGAGGCTCTTCTCGTCGGCGCCGCCAATTGCTCCTCAAAACGACATAGAACCTCAATTGAGATCACTCTGCGAGAATCCCAATGCCCGATTTGCGGAGGCCGCCTCGCTCCTCCACCTCGCAATCGATTCAGGTTCGTCTCCTTCCAGCTCGACCTGCAGCTACCTCGTCGATGCCCTGGTAAAGTCCAAAAACTACGATTTAGTGCTGGCGGTGTACACGAAGATGGAGAATTCTAATATTCCTCCATATTTTAAGACGCTGAGAGGTGTGGTAGAGTCTTTTGTAGATGCAGGTAGGTTGGGGCTTGCGTGCGGGGTGGTGGGGTTGATT…
g15304	euni-3105	24926	26542	507	-	pentatricopeptide repeat-containing protein At5g08510-like	0	ATGAACCGACTGAGGCAGATCCATGCCTACACGCTCAGGAACGGCATAGACAACACCAAACTTCTGATCGTGGAGCTCCTTCAGATCCCGAGCATCTCCTACGCCCACCGGCTCTTGGACCACACTCCCAACCCAACTCTCTTCCTCTTCAACAAGCTCATCCAGGCCTACTCCTCTCAACGCCAACCCCTCCAATGCCTCCACCTCTACTCCCGAATGCGCCTCCGGGGCTGCCCTCCCAACCAGCACTCCTTCACTTTCCTCTTCGCCGCCTCCGCTTCCCTTTCCTCGCCTCTGCCGGGCATGATGCTCCATACCCATTTCCTCGAGTCCGGCTTCCACTTCGACGTCTTCGCGTTGACTGCTCTGATCGACATGTATGCTAAGCTTGGCGAGCTG…
g12519	euni-2237	2724	7953	500	+	peptidyl-prolyl cis-trans isomerase CYP57-like	0	ATGTCGACCGTGTACGTGGTGGAGCCGCCGACGAAGGGGAAGGTGGTGCTGAGCACGACGCACGGCCCACTCGACATCGAGCTCTGGCCGAAAGAAGCGCCCAAGGCCGTGAGGAACTTCGTTCAGCTCTGCCTCGAAGGCTACTACGACAACACCATCTTTCACCGCATCATCAAGGACTTCCTCATTCAAGGTGGCGATCCTACTGGCTCCGGCACAGGTGGCGAAAGTATTTATGGGGACACATTTGCCGATGAGTTCCATTCACGTTTGAGGTTCAAGCACAGAGGTTTAGTGGCCTGTGCCAATGCAGGATCACCACACTCCAATGGGAGTCAGTTTTTTATCACGTTGGATCGATGCGACTGGCTTGACCGAAAGAACACCATTTTTGGAAAG…
g13271	euni-2451	32674	35380	282	-	phosphatase 2C-like protein 44	0	ATGAGGATTCTTGATTTTCACCTGAAGCTCAAGGCATGTCGAATTCGGCGCTTTCTGACTGGAAACTTCGGAAGCAAGAAAAGGAAATTTCAGGTGGGAAGGAAGCCTGCATGGATGATGCAATTATCACATGGCCATTTCGTTCACGAAAAAAATGACGGTTCAGACTTGGACTCAGTCATCATCCAAAGAGAGCAAATTCAAGGGCTCGAGCTGTGGCTCTTTGGGGTTTTTGATGCTCAAGTAGGAGACAGAGTCACCAAGCACTTGCAGTCACATTTGTTTGACAAGAAGCTGAATGAGTCACAGATAGTGAGGAAGACTGAAGAGATGACGAGAAAAGCGTACCTTAGCGCTCGGGCTAAGATAAGGGCAACCGAGAAGAAGATGGATGGGGAG…
g949	euni-61	79823	84090	589	+	phosphoinositide phospholipase C 4-like	0	ATGGGGAGCTACAGATGCTGCCTGTGCTTCACCAGGAAGTTCAAGGTGAAGGAGGCGGAGCCCCCGGAGGATGTGAAGCAGGCCTTCAAGAAGTACGCCGATGGCGGCACCACCATGTCGGCGGAGCAGCTCCGGCGCTTCCTGGAGGAGGTCCAGGGGGAGGGCGGCGCCTCGGTCGCCGACGCGCAGAGGGTCGTGGATCAGGTCCTCCAGAAGCGCCACCACCTTGGCAAGTTCGCGAGGCACGCCCTCACCCTCGATGATTTCCACCATTTTCTCTTCTCGGCTGATCTCAACCCGCCTATTGGGTCTGCGGTTCACCAAGATATGACAGCTCCCTTGTCCCATTATTTCATATACACGGGCCACAACTCGTACCTCACAGGTAACCAGCTAAGC…
g22990	euni-6640	6427	15452	1084	+	phospholipase D zeta 1-like	0	ATGTCGACGGAGAGACTCATCGGCGAAGGACCCTCGGAGGCGGGCGGAGGCGTGATCCGTCGGGCCTCGTCGCAGCGGCAATGCCTCGACTCGGAGTGGATTTTTGACGAGCTGCCGGCGGCCACCATTGTCTCCGTCTCGCGGCCCGAGACCGGGGAGTTCAGCCCCATGCTCCTCTCCTACACAATCGAATTGCAGTACAAACAGTTCAAGTGGCACTTATGGAAGAAAGCATCACAAGTTCTCTACCTACATTTTGCCCTGAAGAAGCGTGCTCTTATTGAGGAATTTTATGAGAAGCAAGAACAGGTTAAAGAATGGCTTCAAAGCTTAGGCATTGTAGACCAGATGAGTGTGGTGCCAGATGATGATGAACCCGATGATGGAGCCGTACCTCTA…
g26412	euni-9131	4119	10727	616	-	phospholipid:diacylglycerol acyltransferase 1-like	0	ATGCCGTTCCTTCGCCGCAGGAGGGCCTCCGAGTCTGCGAAGGCCTCCGATTCGGGGGACGACGATGAGAAGGAGAGGGAAGCGAAATCGAGGAGGAAGCGGGGTCAGGGAGGGAGCGAGCGGCCGAGGAGGTGGTCGTGCGTCGACAGCTGTTGCTGGCTCGTGGGATTCGTATGCTCGATTTGGTGGCTACTGCTGTTCCTGTTCAATGCGATGCCTGCGTCGTTCCCTCAGTACGTGACGGAGGCGATCACTGGGCCGTTGCCGGACCCGCCCGGGGTCAAGCTGAGGAAGGAGGGCTTGACCGCGAGGCATCCCGTGGTGTTCGTGCCCGGGATTGTGACGGGCGGGCTCGAGCTGTGGGAAGGGCATCAATGTGCCGAGGGATTGTTCAGGAAG…
g9639	euni-1516	5544	14253	625	+	phosphoribosylformylglycinamidine cyclo-ligase, chloroplastic-like	0	ATGTTCCGCCACAGAAAGTTATCTGTATTTTCATCCCTTGCCGCTATTGTGCCCATATGTATTGTCACACCATCTAAAGTTTACGTAGATCTCGATGTCAAACCTGAGATTATTAGTTGGTCACCCCGAATCATCATACTACACAACTTTTTAAGCGTCGTGAAATGTGACTGCGCCCTTCCGAGGCTTCAGGTTTCTGCAGTGGTGGATGGAATCAGGAGTGAAGTTAGGACAAGCTCTGGTATGTTTCTGAATCATGAAGAGAGAAAATATCCTATGGTACAGGCAATTGAAAAGCACATCTCTGTCTATTCTCAAGTTCCTGTAGAGAATGGGGAGCTCATTCAAGTCTTAAGGTATGAAAAGAATCAGTATTACAAGCCACACCACGATTACTTC…
g18329	euni-4273	11409	12680	423	+	phosphoserine aminotransferase 2, chloroplastic	0	atggcaaccgccgcctcccctcatgccatcctcctcaagaccaccccctccaccgccacccccaAGGGCGTTTTCCCCGTCGCCACCCGCCTCCCCACCACTGCCCTCAAGCCCATCTCCATCAAATGCGCCGCCACCACCCAAATCCAAGATCCGAGGCCGCCGCCCCCCGCGGCGGCCCAGGAACGGGTCTTCAACTTCGCCGCCGGCCCCGCCATCCTGCCGGAGAACGTCCTCCTGAAGGCCCAGTCGGAGCTCTACAACTGGCGCGGATCCGGCATGAGCGTCATGGAGATGAGCCACCGCGGCAAGGAGTTCTCCTCCATCATCCAGAAGGCCGAGTCGGATCTCCGGTCCCTCCTCGAGATCCCCCCCGAGTACGCCGTCCTCTTCCTCCAG…
g6646	euni-868	33129	55531	2547	-	piezo-type mechanosensitive ion channel homolog	0	ATGGGAAGCTTCATTTCTGGAGTCTTGTTGCCTCTGCTGCTTTTGGCAGCTGCTTTAATCAACTGGAGTTTGATATGTCTGGCAGATTTGATTGCATTCCTCGCATTTCAGTTTAACGTGTCGAAATTTGGCTTTCGTCGTCATGGGCCTCCCTGGTTGTTGTGGTCCATCATCATGTTTTCCATACTTGTAATGGTCTGTGAATCAATATTTCTTATCATATGGGCTATTCATGGGGGAAGATGGAGCGAAGCGGATGCTTCATGGGCCAAGCTTTTTGGATTCCTAACAGTCCACTCCTGGAAAAATCCCTCAGCAATTTACTTTTTGGCATTACACCTTTTAGCAGTTATTGTTGCTTTTCTCCAAATCAACTGGAATAGGTTTGGTCAAATTGTA…
g34549	euni-22955	235	1094	159	+	pleiotropic drug resistance protein 3-like	2.28E-68	ATGGCTGAGCTAATTGGAACGGAATCAGATGGAATAGAGTCGATTAGGAACGAGTTATCAGAGCTAGGAAGGAGCCTCAGATCGTCATTCCGGCTTCACGCTTCGAGTTTTCGAAGCACTTCGACCGCGAGCGCGACGAAAGACGATGCCACTGATGAATATAATCTCCAATGGGCTGCCATCGAGAGGTTACCGACTTTTGAGAGGTTAAGGTTGTCACTGTTCGAGAGTAGGATCGATGGAAGGGTGGTTGATGATAAAGGAAAGAACGTCGTTGACGTAACCAAGCTTGACTGTGAGATAGTTGAAGGAAAGCCCTTGCCCACTCTCTGGAATTCTCTAAAAAGCATGCTCACTGTTATTCCTGCAATGCCAGGGTCAAAGTTACGTAAGGCCAAA…
g14113	euni-2708	10805	11803	332	+	polygalacturonase inhibitor	0	ATGTTTCCCACCCGcctcctcctcctcttcctcctcctgcccctcctctcctccttcctcctccgcctcgcctccgccgtcctctgccaccccgaggacaaggaggtcctcctccggataaagtccgcccttaacaacccctacctcctcgcctcctggaaccccgacaccgactgctgctactggtactgcctcaagtgccactacaagacccaccgcgtcatctccctcttcttcctcgcctccgacctccccggccaaatcccctccgccatcggcgacctcacctacctccaacgcctcaccctccacaagctctccaacttctccggccccatcccaaagtccctcaccaagctcgggtacctgaattacttgactctcagctggctcaacctc…
g2812	euni-264	34443	40464	668	-	potassium transporter 5-like	0	ATGTCGGGGAACGCGGTCGAAGAATCCTGGGAGGACGAAAGCCGACGATCCGAGACGGCTTCTCCGCCGCTATCGCCGCAGCTCATCAAGTTGCGCAGACATGACTCGCTAGACATCGAGTCCGCCAAGTGCGCGGGTCAACATCCTCGTGGCTCCAAGCAAGCGGTGGAGTGGCGGGTGATACTGACCCtggcgttccagagcatcgggatcgtgtacggggacattggcacgtcgccgctctacgtgtacccgagcaccttcacccgggggatcaagcacaacgacgacgtcctgggcgtcctctccctcatcctctacaccatcaccttgatccctctcctcaagtacgtcttcatcgtcctgcgcgccaccgacaatggcgacgGAGGGACATTC…
g21150	euni-5629	14868	17983	454	+	proline-rich receptor-like protein kinase PERK4	0	ATGCATTATTACATGGATCATTCTCTTGGTCACAAAGTTGGTCATGACTACTACCAGAGCTCGCAACACCCGAACTGGCACAACGGTAACCCCACATCCGACCATGTCGGCAAACTCAACCAACCACCCGGCATGGGGCCCCCcggcggaggcggctggctggcggcgccgccgCCCCCTCCGCCGATGATGAGCAGCGGCGACATGAGCTCCGGCTACTCGGGCCCACGCCACCACCCGCCCCTGCCCCCTCCGTCGCCGGGCCTTGCCCTTGGCATCAACAGCAGCACCTTCACATACGATGAGCTGGCCGTCGCGACCGGCGGGTTTGCGCAGGCCAACATGTTGGGCCAgggcgggttcggctacgtgcacaagggggtgttgcccaacgggaag…
g8683	euni-1305	20714	28417	382	-	prolyl 4-hydroxylase 9	0	ATGACTTCGTCGCACAGCCTCTTCTCAACAATGACGGTGGCAATCGGCGAAGGAGGGGTAAGAACGACCGGACGTGCTCGGGCAGATGGGGCGGCAAGAAGAGATTTGATTCCCGACATCGGATCCGCTTTCCGCAGAAATTCAGCATGGACGATCCCGCCGCTTCGTACGATTAATTCGAAGACACCACCCTCCTCTGATTCGACTCTGCTCACTATCCAAAGCTCATACGAGCCTTCAGACTACGGAAACAGGAGGCGATCCCTCGCCGGCAAGATGAGAGGCAAAGCGATCAGGCACAGCTGGAGCTCCAAGTCGAAGCTAGGGTTGCCTGCGGTCGCCTTCGCTTGCTCCTTCTTCTTCCTCGCCGGATTGTACGGCTCCACTCTTCTTCCTCAG…
g23520	euni-6967	10941	13365	208	+	protein CREG1	6.02E-142	ATGGAAGTCAAAGGCTGGTCTCGCGTCCTCAGTTCGATCTTGTTCTTCGTTGCCGGGTTTCAACTGTCCGAACAGGGCCGACCGCTCTCCGTCTTGAAACCCGACCCGAAGGACGCCGCCGCTACGGCCCGATGGCTCGTCTCTCAGAACTCATGGGGCGTCCTGAACACCATCTCCAGTGATTTGGGGGGAGCACCATTCGGGAATGTGGTTTCATTCAGTGATGGGCTACCTAATGAAGGAAGGGGCATCCCGTACTTTTACTTGACAACACTCGATCCAACTGCGAAAAATGCGATGAAAGATGAGAGGGCTTCATTTACCGTTAGCGAGTACCCTATTGGGACCTGTGGGAAGATAGACCCTGAGAATCCCACTTGCGCGAAGATCACGCTCACT…
g8490	euni-1261	47540	48070	176	+	protein LIGHT-DEPENDENT SHORT HYPOCOTYLS 10	2.47E-123	ATGTCAAGTGAAAGAGGAAAGGAGATAGCCGATTTGGGGTCATCCAGATCTCCTAGCGACCAGCAGCCGGCGACACCGagccgatatgaatcccagaagcggcgcgattggaacacgtttggccattacctgcggaaccagaggccaccagtcccactttcgcagtgcaattgcaaccatgttcttgagttcctccggtatctcgatcaatttgggaagaccaaggtccacttgcaagggtgcgtgttctatgggcagccggagcccccagcgccgtgcacgtgccccctccgccaagcttggggcagcttggacgcGCTGATCGGGAGGCTCCGGGCTGCCTACGAGGAGAATGGCGGGTCCCCGGAGACGAACCCTTTTGCTAGCGGTGCAATCAGG…
g18691	euni-4437	9439	9984	181	-	protein LIGHT-DEPENDENT SHORT HYPOCOTYLS 5-like	4.76E-87	ATGGCCCCGTCGGCGCCGCCGagccggtacgagtcgcagaagcggagggactggaacactttcctgcggtacctgaagaaccacaagccgccgctgattgtggcgcagtgcggcggcgcccacgtgatcgagttcctcaagtacctggaccggttcgggaagacgaaggtccacgcctccggctgcccctacttcgggcacccgaacccggtcgccccgtgcgcgtgcccgctcaagcaggcgtggggcagcctcgacgcGTTCATCGGGCGGCTCCGGGCCGCCTACGAGGAGAACGGCGGGCGGCCCGATTCCAACCCCTTCGGCGCCGAGGCCGTCCGGATTTACCTGCGCGAGGTCCGGGAGGGCCAGGCCAAGGCCCGCGGCATCTCCTACGAG…
g21476	euni-5787	5927	6553	208	+	protein LIGHT-DEPENDENT SHORT HYPOCOTYLS 5-like	3.22E-98	ATGGATTCCACTTCCGGTGCGGGGCCACCCGAGCAGCAGCAGGAGGGTGCTGCTGCAGCTGCCGAGGGCCCTTCATCGGCTGCCCCGTCGGCGCCGCCGagccggtacgagtcgcagaagcggagggactggaacacgttcctgcagtacctgaagaaccacaagccgccgctgacgctggcgcggtgcagcggcgcccacgtgatcgagttcctcaagtacctggaccagttcgggaagaccaaggtccacgccgccggctgcccctacttcgggcacccgaacccgcccgccccgtgcgcgtgcccgctcaagcaggcgtggggcagcctcgacgcGCTCATCGGGCGGCTCCGGGCAGCCTACGAGGAGAACGGCGGGCGACCCGATTCCAACCCG…
g15625	euni-3209	3358	12481	702	-	protein MICRORCHIDIA 7-like	0	ATGGACGCTCGTTTGAAGCAAGAGGACGTCTCGTCGTCCTCGGGGAAAGACATTGTGTTCGACAAACAGCCCGCGTCCTTGATCGAACTCAGCGACAGCAGCAGTGAGTCCGACGACGAAGGCCCTTCCAAGAAGAGGAAGCTCGGCGTCGTTATCCCCGAGGGCTTCCTCCAGCCTCTTCCCCCGTTGAGGCAGTTgccgccgccgtcgcctccggcggtgcctgactcggcgtcgcctccggcgttgcggcagccCTCACAGGCCGGGGCTACTAAGCAGTTCTGGAAGGCTGGGGATTACGAGGGCTGTCCTGGTGGCGGTTGGGATTCCTACTCAGGGGGCATTGATCATGTCCGGGTTCATCCGAAGTTTCTTCATTCCAATGCAACCAGTCAT…
g11304	euni-1919	758	9252	957	+	protein SIEL-like	0	ATGGAACGGCCATTGGCGAGCTCCGGCGAACACTCTCTGGACCCCTTAACAAGCTTCACTAGTATTCCTCTCACGCGCCACAAGCTCGCTTCTCTAAGATCTCTCGTCATCAACCCTTCGACGCCAATCTCCTTGATCGCCTCCATCTTCGATGCCTTAAGTCGCCATCTGGAGCATGGTCGCGACTCCCTCCTGCTGCCACACGCCCTCAAGCTCCTCTCCGAGCTCGCCTCCCACCGCCCTGGCCTCTCGCACGCCATCTTCGACTGCGTGCGCTCGCGCCTGTTCTCGTCCGACTCGGCGCGCGTAGCGGCCGAGTCTCTCGACGCCATTGCGCTGGTGGCAGAGCGAGATGAAACCCTGTCTTCTTCCTTGAATGGCCAATTCGATAGCTTCTTC…
g21366	euni-5733	9623	12348	675	-	protein terminal ear1 homolog	0	ATGATGGCTCAGACCGGCGTCGTGCGGTTCCACGGCAACCTGGACCCGACAGCCCAGGAGTTCCGTCCGGCCAGAAACCCTAATCCTCCCTTCTTCGCGCCGCCCCCGCCTCCGCCGCCGCCGCAGCACCAGCAGCAGCAGCAGCTTTTCTACCCGCCGCCGGCCTACGGGGTCCCTGTGGTGCCCTTCCAGTACCACCACCAgcagcaccacgccgcgccgccgcctcgcccctccgctcccgtggccccgccgttgccgccgccctccccgacggcgacgcgggcgctggctctgggcccggtgccgggggacgcgagcgagtcgtgggtgcggCGGGAATTGGAGGTGTTCGGGGACGTGAGGGCGGTGCAGATGGAGCGGGCCCGGCGCGACGGC…
g11433	euni-1949	13152	21512	1163	-	protein TOPLESS-like	0	ATGACAACCGATCTCTGCTCCGTCGTTAGTCTCAAGGTGAAAATCCCGCATTCAGATCAGTGGAACAGAGAGGCAGTCAAGATGTCTTCTCTCAGCAGAGAGCTGGTGTTTTTGATCTTACAGTTTCTCGATGAGGAAAAGTTCAAAGAGACCGTTCACAAGCTTGAGCAGGAATCTGGGTTTTTCTTTAACATGAAGCATTTTGAGGATGAGGTCCATAATGGGAATTGGGATGAGGTTGAGAGGTACCTATCTGGGTTCACGAAAGTGGATGACAATCGGTACTCGATGAAAATCTTTTTTGAGATAAGGAAGCAGAAGTATCTCGAGGCGTTGGACAGGCATGATCGGTCCAAAGCTGTGGATATTTTAATAAAGGATCTTAAAGTGTTCTCCACC…
g15981	euni-3331	3520	5385	621	-	proteoglycan 4	0	ATGGCCGAACAACGACAACCGTTCCGCTTCCGCATCCCATGGCTTTCGGGGACTTCCTCCGCCTCCCGTGTCCCGACCAGAACCCAAACCCCTCGCCCCACGAGCACGGCTCCTTCCCGGCCCACGCCTACCACTTCTGTTCCCCGTCCACTGTTTAGACCTCCTGTAATAGCCCAATcgccgccgccatccccgccgccgccgccgcccccTTCTCCTCCCACTTCACCTCCAGCCCGAGTCCCAACGCCACCAAGGCCATTATCTCCACCGCAATCTCCACCGATACCACGTGCAGCCCGAGAATCCACCATCGCTCCTAAGCTCGAAGAGCCAACCCTAACGGCGGAGAGTCCACAATCCCCATCCTCGCCACCGAGACAAGCTTCGACAGTGCCC…
g4788	euni-544	22985	29549	505	+	protoporphyrinogen oxidase, mitochondrial	0	atgatgagtttggctacaggaggagacatttcaaGTCCTGCAAAGAGAGTTGCAGTCGTCGGTGCTGGTGTTAGTGGACTTGCTGCAGCGTACAAGTTGAAGTCAAATGGTGTGAATGTTACTGTATATGAAGCTGAAGGGAGAATTGGGGGAAAGCTGAGGAGTGTCTCACAAGACGGACTAATTTGGGATGAAGGAGCAAATACCATGACTGAGAGTGAAGTGGAGGTCAGAAATCTGCTTGATGAACTTGGGATTCGAGAAAAGCAGCAATATCCACTTTCACAGAACAAAAGATATATAGTCAGAAATGGAATGCCCGTGCTGATTCCAACGAATCCCATTGCACTGATCAAGAGCAACATACTTTCTACTCAGTCGAAGATTAAGATTATTCTG…
g2541	euni-233	45682	46599	170	-	pyrophosphate-energized vacuolar membrane proton pump 1	1.04E-36	atggctCTGGAGTACCAGAACAGACGTGCAAGATTGAATATGGAACTGGAGTCCCAGAACAGACGTGCTGACTACATCGAATTTCCAACTGTCGAATTTTTGTGGGGGTTGATTGGACCGGGTGCTCTTGTCATGCTCACACCAGTTATCGTGGGGACTTTCTTCGGTGCAGATGCGCTATTTGGTGTTTTGGCTGGCTCTCTCTTTTCCGTTCTTCTGATTGCGGTTTCACCATCCGATGCTGATGGAGCATTGAACATAGCGAACAAAAGCATTAGGGCTGGTGCTTCGGAGTATGCGAGCAACCCTTTATTCAGAGAACCGAACTTTCAACGCGCTGTGGATCAGAATGACACCGTCGGCAATCCACGGAAAGACACTTCAGGCCCACCACTCAAC…
g10794	euni-1805	26290	33772	617	-	pyrophosphate--fructose 6-phosphate 1-phosphotransferase subunit alpha	0	ATGGAGTCGGACTACGGCATTCCCAGAGAGCTCTCGGATCTCCAGAAGCACCGATCTCTCTACCAGCCCGAGCTCCCTCCTTGCCTCCAGGGGACAACTGTTCGTGTAGAATTTGGTGATGCTACTGCTGCCGCAGATCCAGCTGGTGCTCACACCATCGGTCGAAGCTTTCCGCACACCTACGGTCAGCCTTTGGCTCATTTCCTTCGGGCAACTGCCAAGGTTGCTGATGCTCAGATTATCACCGAGCATCCTGCTAAGAGGGTTGGGGTAGTCTTCTGCGGGAGACAGTCTCCTGGAGGACATAATGTCATATGGGGTCTCTACAATGCTCTCAAAATCCACAACTCCAGTAGTGTCCTACTTGGTTTTCTGGGTGGTTCTGAAGGTTTGTTTGCC…
g13473	euni-2503	34461	34787	108	+	pyruvate kinase, cytosolic isozyme-like	1.05E-44	ATGGACGGCGCGTCGTCGGCGACGATGGGGATCGAGAGGAGGCCGAAGACGAAGATCGTCTGCACCCTCGGCCCTGCGTCGAGGTCCGTGCCCATGATCGAGAAGCTGCTGAGGGCGGGCATGAACGTCGCTCGCTTCAACTTCTCCCACGGATCCCACGCCTACCACCAGGAGACGCTCGACAACCTCCGCCAGGGCATGGAGAACACCGGCATCCTCTGCGCTGTCATGCTCGACACCAAGGTGCGCTGCGCTCTTACCGTACATGTTACGGGGAATAAAGATCACGGGAGAAGAAAAGGAGAAGCCGACTTCTCGTCATATTGA
g30474	euni-13581	4621	6652	433	-	pyruvate kinase, cytosolic isozyme-like	0	ATGCAACAGGGTCCCGAAATTCGAACTGGTTTTTTGAAGGATGGCAAACCCGTCCAGCTAAAGCAGGGCCAGGAGATTACCATCTCTACAGACTACAGCATAAAAGGGGATGAGACCATGATATGCATGAGCTACAAGAAGTTGGCTGAGGATGTGAAGCCAGGAAGTGTGATACTCTGTGCCGATGGAACAATCACCTTCACAGTATTATCGTGCGACAAAGAAGATGGATTGGTTCACTGTTGCTGTGAGAATACTGCAGTTCTTGGTGAGAGGAAGAATGTCAATCTTCCCGGCGTCATAGTGGACCTTCCAACCTTGACAGACAAAGACAAGGAAGATATATTAGAGTGGGGGGTACCCAACAAGATCGACATGATTGCTCTTTCATTTGTCCGA…
g2080	euni-182	9367	13546	477	+	receptor-like protein kinase At1g80640	0	ATGCCTTCCACAACAGCCGTGCTCCAAAAGGCAGACAGACTGTTAATGAAAATCACAGACCCTGTTGTTTCCACCATATTAGTCCCGCTTTCGCACTCTCAGGAGGCACCCATTTCCCAGTTTTCTTCAGAAATGAATGCTCAGTCTCCAGGAACGCCAGAGGTCAGAGTAGAGCACCACCAGGATCTGAACAAGAAGATTTTGGTGGCACTCATTGTTGCATCTACTCTCCTTGCCGTGGTTTTGATTTTTCTCGTTTGCTTCTGGATATATCTTTCGAAGAATTTGAAGAAGAAATCTAAAAGTAAGAGCTCAGCAAACTCGGGTAATGCTGGGGGACTTCCATTGAAATCAATCGTGGGTAAATTGAATACCTCGGCTGTTATTGGTAAAAAGGGT…
g18455	euni-4337	372	2321	345	+	receptor-like protein kinase At5g61350	6.65E-114	aTGCTCCTCAAATTTGCATCTAAAAAGTCATTTTCCTTTGTCAATGCCATTGAGTTTGTTTCGGCACCAGACTGGCTTGTTTCTGATACTGCGACTGCAGTTCTTCCGCTCGACCAAATGGAAAATTCCGGGGTAGATCAGCAGAACTTCAATCTGACATGGAAGATGGGTGTTGATCCGAGTTTCTCATACATGATAAGGATGCATTTCTGTGATATAGTGAGTAAAAGCCTCAATCAACTGTACTTTGACGTGTACATCAATGGGCTGATGGGTGCATCCGGTCTTGACCTGTCGTCCCTCACGGGAGGCTTAGCAGTACCTTACTATAAAGACTTCGTGCTTGATGCCTCAGCAATAAGAAATGGCTCCATCACGATTCAGCTCGGTCCAGCAGCA…
g18720	euni-4450	572	1114	180	-	receptor-like protein kinase At5g61350	1.11E-96	ATGTCTACCCTTTTCTTCCTCTGCCTACTCCGCTCTGTCTATTTTGTTTCGTCCCAAGGCAGCGACTTTCCATCATCTTCTTCTCCCATAAGGCCTTACGTACCCCCCGACATCTACCTCATAGATTGCGGTTCTCCTCAGCAGACGCAGCTTGACGATGGAAGAATCTTCCTATCCGAACGCGACGCATCTCCTCTCCTAAGAACCAAGCAAGACGTGCTAGCTCTGGTCGATTCCTTATCCACCAGTGACTCTTCCAGTTATCCTGCTTCTTTGCTTCCTTTGTACCGCACGGCGAGGGTGTTTCCCGATGAAGCCATTTACATATTCAAGGTTTCTCATGCGGGCCTCCACTGGGTCCGTCTCTACTTCCATCCGATTCCTTGTCCAACTTATAAC…
g32840	euni-17877	605	3420	640	-	replication protein A 70 kDa DNA-binding subunit A-like	0	ATGCCGGTGAACCTGACCCCGAACGCCATCGCCGCCATCAACGGCGGCGACGTCGACTCGAAGCCGCTGGTCCAGGTCGTTGAAGTCAAGCTGATCGGGAGCACTCAGGAGCGGTAccgcctcctgctctccgactccgcctcgtctcagcACGCGATGCTCGCCACACAGCTCAACGACCTGGTCAAGTCCGGTCGCGTCAGGAAGGGCGCGGTGGTCCAGCTGATCGATTACATCTGCAGCACCGTCCAGAACCGCAAGATCATTGTTGTTCTGAACATGGAGACCATTATACCAGAGTGTGAATTAATCGGAAACCCAAAGATGTATACTGAATCCGACGCAGTAGCTCAGAAAGTGCTGCCTAATGTGAACTCTGGGAATGTTCAGAGCTTCCAT…
g10762	euni-1798	589	2115	291	-	ribose-5-phosphate isomerase 3, chloroplastic	1.77E-174	ATGtccgccgccgccgcctcttcctcctccctatcttccttctccaccGCTTCGCCCCACGGCCGCCGTCTTATCCTGCGGACCCCCAAGACCCTTAACCTGCGCACCCTTTCCTCAACTCCAAAACCCGTCTCCATCAGGGccctctcctccccatccccatcccctcccctcaccCAGGACGACCTCAAGAAGATCGCCGCCGACAAGGCCGTGGGCTACGTCCGCAGCGGCATGGTGCTCGGCCTCGGCACGGGCTCCACCGCCGCCTTCGTCGTGGCCAAGCTCGGCGAACTCCTCAAGTCCGGCGAGCTGTCGGACATCGTTGGGATCCCGACGTCGAAGCGCACCGAGGAGCAGGCCCGGGGGCTCGGCATCCCGCTTTCGGTCCTCAACGAC…
g18677	euni-4433	3234	8810	1223	-	RNA polymerase II C-terminal domain phosphatase-like 3	0	ATGGTGAAGGAGGAGAACGTGGTTGATGTGGAGGAAGGCGAGATTTCCGACGCGACGTCGATCGAGGAGATCAGCGAGGAGGACTTCAAGCAGGACGTGAAGGAGACGAAGGAGGTCTCGAAGCCCAAGGCTAGGGTTTGGACGATGCAAGATTTGTACAGGTATCAGGTCGAGAAGGGCTACACGTCCGGCCTCCACAACCTCGCCTGGGCTCAGGCGGTGCAGAAGAAGCCGTTGAGCGAGGTCGTTATGATGGAATTGGATGCTGCGGCGGCTGGTAAGGGGGGCGATTCGGTGAAGGGGGTGGAGGAAGTCGTGATTGACGACAGCGGGGACGAAGGCGATGCGAAGGCTAGCGACGGCGAGAAGGAGGAAGGAGAGCTCGAGGAAGGTGAAATC…
g218	euni-11	193080	201481	466	+	RNA-binding protein 24-A-like	0	ATGTCAATTTCGAAGTCGCAGTCATCGGAGGAGCCGGGACCGAGATTGAATCCAAAGAATGTTTTGAGAGAGGACGAGGATGGCGGCCACAGATCTTCATTTGGAAAGCTGAATGATCCGAAGAAGCTACGCAACGACAGGCATCGCGACACTGGCCAAGTGACGACCGTCGCCTTGCTGTCACTCCAAAGTGGCGGCTGGGTCATTGAAGATTCTGAAAATCCAGCTCACGGTGGATCAGCCTTTAGCGACGCTCCCAGTGGGTTCTTTGAGTATTTTTCCATGGCGTATCACCAACCGGTGGCAAGCTCTCCATTTGCTGGAGTCGGGGATACTACTTACACGAAGGTATTTGTGGGGGGGTTGGCTTGGGAGACTCAGAATGACACTTTGCGCCGT…
g35496	euni-26871	1	931	61	-	rust resistance kinase Lr10	2.86E-06	atgcctccaaaacctcttatttacccaccggaggagccagttgacgatagcaaagctgagaaggaattagagatattctcaacttcatcagGGCTGATACACTGGTCTGGCGGACATTTCTTGGAGCTCAACGAGTTCATGGCAATGTTGAACTTGCCAAAACAAGCTGCAGCAATGACTTTT
g19136	euni-4634	1432	22643	1140	+	serine/threonine-protein kinase ATM	0	ATGTTCCAGGTCTATTGGATGTCCATTGATTACCTTATTGTGGCAAGGTCAGCTGCTTCTTGTGGATCATACTTCACCTCCATTATGTATGTAGAGCATTGGTGTGAGGAGAATTTTAAGACTCTTACATTGGGGAGGCCTGATTTCTCCTATTCTGAGAAGCTTCCCTACCACATTGAGATACTGGTATCGGCAATTACTCAAGTCAACGAACCTGATAGTTTATATGGGATAATTCAGTCGCACAAGTTGACCTCTCAAATCATCACCTTTGAGCATGAGGGAAATTGGAGCAAGGCCCTTGAATATTATGACTTACAAGTACGGTCAAAAGCCATGGTGGCGGATGACAAATGTTCCAGGACAGTGTTAGCAGAGACCCTTCGTCCAACAGCTCAT…
g2362	euni-206	73897	76768	605	-	serine/threonine-protein kinase D6PK-like	0	ATGGAGCCTCTCTTTGATGAATTGAGTCCTATACCAAAGACTCAGAATTTGGCAGCTTTAATAGGGAATAATGCCTCTTCGACATCAAGTACTCCTCGGCCATCTCGGCCTCCCTCTCCTAGACAATCTAGAAACGGATCGTCTACTGCATCCTCTGCAAGTACGCCCAGTTCTGGCATGAGGCCGATCCGGCACCCAAATGGTTCGCTTAGCAATGAGAAGCAGTCGCAGAAATCGGCCCAGAGCGACATGCAAAGCGAAGAATCGCAAAGGTTAGCAAGACAAGCTTACAATTTGGGCAAGGGGAAATCTGAACAAGAAATCCCTAGTGGTGTTATTGATAAATCGTTGGAAAGTTCCAAACGGGACAATAAAATGGCAGAAACCAAATCTTCTGCG…
g7345	euni-1017	3622	6009	630	+	serine/threonine-protein kinase-like protein CCR3	0	ATGACGATACCGCCCTTACCTGCCCTGGTCTTCTTCCTCGCCATCGCAGTCGTCCTTCCCGCCGCCCATGGACTGGGCGAGGGcgccaccgtcgccgccacctacgcctccgctaccgtgtgcggcgtcgtctccggccagcccacccgccccgtccagtgctaccgcGGGGGCCGGCTCCTCGGCGTCGACCCCAACGTCTCCTTCTCCGAGGTCTCCGGCGGCCGGGGCTACTTCTGCGGCCTTATGTCGGGCGGGTCCACCTTCCTCTGCTGGGACACTCTCAGTTCCAATTCTACCCTCGTCCCCAGAAGGGTCTACCACAACGAGTCTGCCCCGTTGAAGAATCTCGCCGTTGGCGACGACCAAGTCTGTGCATTGGTGAATGCCACAGGAGAG…
g3127	euni-302	52211	63787	1031	-	serine/threonine-protein phosphatase BSL3-like	0	ATGCAAGGTGTATCTCCGATGTCCCCTCCGGCTGGTCAGGATCCCCCGGCCGAGCGTCCCGACCGCGATTGGCCTCCGGCGGGAGCCCCCAATGGAGGGCCGTTGGAGGAGGAGCAGTGGCGCGCCGGAGGCGGGTCTCCGAGGACTCCGCAGCTTCAGCAGCTGCCCTTGCCGCAGCCGGGGGGGCCGAGGCACGCGCCCAAGTATTCGGTGGTGGACACGGTGATAGAGGAAGAGGATGATGGGCCGGGGCCGAGGTGCGGGCATACATTGACCGCGCTTGCTGCAGTGGGAGGAGAGGGCTCGCCAGGTTATGTTGGACCCAGGCTGATAATGTTCGGGGGGGCAACTTCGCTTGAGGGTAATCCTGCAGCTTCGGGGCCTCCATCATCCCCTGGA…
g20325	euni-5206	10216	13642	440	-	sialyltransferase-like protein 2	0	ATGAGGGTGTTGCGGCTTGGCCTCTTGCTCGCGCTCGCCTCCGGACTCGTCGCGCTCTGCGTCTACATCACCGGCGTCTCCGATTTCTACGGTGGCTATGCGCTCTCCGACGACGATTTGGGCGCTCTGCGGTCTCTGCAGAGCCAGTTCCAAAAGTGCGTGAAGGCGAATGGATTGGGATTAGAAGCTGTCAGTGGGAAGAGTATCTGTGAAGTGGCCATGAGCTTCCCTCCTGACACTGTTTCCAAATGGAGAGATCCCAAATCTGGAGAACTTGAAGGTTTGTCTTTCGATTTCAATCTTTGTGAAGCTGTGGCTACATGGGAACAGGTGAGGAATAGTACCACTATACTTACCAGGGATTTCCTTGATGCTTTACCAAATGGGTGGGAAGATTAT…
g2224	euni-194	37362	38882	506	-	splicing factor ESS-2 homolog	0	ATGCTTCTCTCTCCCGGCCACTCGCCTCGCCACCTCTCGTCTCCATCCCCATCTTCGGCCCCCGACGAATCCCTAAAACCCCCGAGCGCTTCTTCGTCGATCGCCCCTCCGAACCCTCGGAAGCGGCCCGCCGTCCTCGATGAGGATGCGTACGTCTCGGCGATCGAGAGGATCATCGAGCGGGACTTCTTCCCCGACATATCGAAGCTCCGCGACCGCCTCGACTGGCTCGAGGCCATCAGGACCGGCGACCCCATCCAAATCCGCGATGCCCAGCTGAAGATCATGGAGCGCCGCGGCGGCAGGGCGGGCAGCACGAGCGCCAGGGGCAGGACGCAGACGCCCGGCTCGACCTTCGCGCGAAATTTCACTCCTTTGGACGAGTTCGATGGTAAGACC…
g11429	euni-1948	17634	26658	870	-	squamosa promoter-binding-like protein 7	0	ATGAAAAAGACTACCGGATCCAACCACCACCCCCTCCTCCTCCTCAGAGTCTGTTCTTCTAAGCATCCTTCGGTCAGCGACAGCAGCACGCCCCCCCAAGCCCCTAAATCCATGGAACCCCGACCACCCCAGCCACCTCCCTCTTCTTCCTCAACCCAGGTCCTCTCCCGCATGGACCTCCACGCGCCGCCGCTCCTCGACGACAGCGCCGCCGTTGACTCCGTCTGGGACTTCGGCGATCTCCTCGATTTCACCGCCGACGACCACCTGATCATCCCCTGGGACGAGCCCCCCGTACTCGACAACCCCGCCTCCGCCCCCTCCGACCCAGATCCCGACCCTTCTCCGGAGGACCCGGCGGACGATGCCCCGGTGGCGACCCGGGTCAGGAAGCGGGAC…
g25662	euni-8485	1	1559	238	+	squamosa promoter-binding-like protein 8	5.13E-162	TGCTTTGGCGGCGGAGGAAACGGTGGAGGGTTCCTGATGGTGCCGAAGAGCGAGGACGCCGCGGGAGCCCGGCCGTCGCCCGCGGCAGAGTTCGCGGCCGCGAGGATAGGGCTGAATTTGGGGGGACGGACGTACTTCGCGTCCTCGGTGGCGGTGGAGGACGACTTCGTGAGCCGTCTGTACCGGCGCTCGTCGGCCGGCAGGGCGGCCGGGGAGGGAGGCGGATCGGCGGGAAACGCGCCCCGCTGCCAGGCCGAGGGGTGTAACGCCGACCTGACCCACGCCAAGCACTACCACCGGAGGCACAAGGTGTGCGAGTTCCACTCCAAGGCCGCCGCCGTCATGGCCGGCGGCTTGACCCAGCGATTCTGCCAACAGTGCAGCAGGTTTCATCTCCTC…
g4497	euni-496	55424	66238	831	-	squamous cell carcinoma antigen recognized by T-cells 3	0	atggCCGACGAAGCCCAAGATTCAGCCATGCCTTCACCACCAAACGAACCCGTGGATGTCTCTGCCGATTCTTCTCCTCccgactccgactccgactccgactccgaGGCTCAGGACAAGCTCCAGATTGAAGCCCTAGAGTCCGAGCTCTACAACAATCCTTCCAACTACGACGCACACCTCCGATACATAAGGCTTGTGAGGAAGACGGGTGATCTTAACAAGCTGAGACAGGCTAGGGATGCTATGAGTGCTCTTTTTCCCCTGACCCCTGCCATGTGGCAGGAATGGGCTCGAGATGAAGCTTCTCTCATGGTCGGGGCTGATAGCAATGCTGTGATTGAGAAGCTTTATGATCGTGGGGTGTCTGACTATCTGTCTGTTCCTCTTTGGTGTGAC…
g22413	euni-6324	9179	10086	265	+	strigolactone esterase DAD2	0	ATGGGCGACGTACTCTTGGAGGCGCTCAACGTGCGGGTGGTCGGATCCGGCGAGCGGTTCCTGGTGCTGGCGCACGGCTTCGGCACCGATCAGTCGGCGTGGCAGCGCATCCTCCCGTTCTTCACCCCGCACTACCGCGTGATCCTCTACGACCTCGTGTGCGCCGGCAGCGTCAACCCAGACTACTTCGACTTCCGCCGCTACACCTCCATCGACGCCTACGTCGACGACCTCCTCAACATCCTCGACGCCCTCTCCGTCGACCGCTGCGCCTACGTCGGCCACTCCTTCTCCGCCACGATCGGCATCCCCGCCGCCATCCGCCGCCCCGACCTCTTCACCAAACTCATCCTCATCGGGGCATCCCCGAGTTTCTTGAATGACGGGGACTACCACGGA…
g23267	euni-6807	1120	3399	759	-	subtilisin-like protease SBT1.2	0	ATGGAATTGTCACCGACCACCTTGACGATTTTCATTCTTGGTCTGATCTGCATTCTAGCCAATTCCCCTGCTAATACTGCTCTTGCCGTAACTGATGCAAGTAGCCCATTGTCCACTTACATAGTCCAGGTACGAAAGCGGGCCGATGAACATTCCTCTGTCGCTTCGGAGGACCTCGACACTTTGTATCGGTCATTTTTGCCTACCGCAGCAGCTAGCTCCAGCGAAGAGCAAAGAATGGTTCACTCGTACCGACATGTGCTATCGGGGTTCGCGGCCAAATTGACAGCTGAGGAAGCCAGAGCCGTTCGGGATAAGGACGGTGTTTTGCACGTGCGTCCGGAGAAGACGCTCTCTCTGCACACGACTCACACCCCCGACTTCTTGGGATTGCACCAA…
g1214	euni-84	37293	39644	783	+	subtilisin-like protease SBT1.5	0	ATGGGTTTGtcttccctcttcttcatcgtcctcgccatcctcccactcccttcttcttcttcttcGGACCACAAGACCTTCATTGTCCAAGTCCAGCACGACGCCAAGCCTTCCATCTTCCCCACCCACGCCCACTGGTACGActccactctttcctccctctcctcctcctcctcctcctcctctcccggctctccctctcccGGCCCGACCCGGATCATCCACACTTACTCCACGGTCTTCCATGGCTTCTCCGCCAAGCTCTCCCCTTCCGAGGCCCTGAAGATCCAGTCCCTCCCCCACGTGCTCGCATTCATCCCTGAGCAGGTCCGCCACTTGCACACCACGCGCTCCCCACAGTTCCTCGGCCTCAAGACCGCCGACAGCGCAGGCCTCCTC…
g17097	euni-3770	16704	22121	273	+	subtilisin-like protease SBT1.5	9.99E-123	ATGAGGCCATTCTCATTTGCTTGTGAATTTCAAAGCTGCCAAGATACTGCTACCGGTGTGAACCAACCTGCATTCTTTTCTTTCGATAAGGTTATTCCGCAGTTGGAGGGATCGACATTAAGGAGGGAGGATGTTGCGATGCTGCGACAACAgcagcagctttacacctttgccaacctcacagagctggctttgtcCGTCGGCGGTGTGGTGGTGCCGTACTATCTGGACGCCACCGCGATCGGCGCCTTCGGGGCGGAGGACGCAGGGGCCTTCGTGTCGGCCTCCGCGGGGAACGGCGGCCCCGGGGCCCTCACGGTCGCGAATGTCGCGCCGTGGCTGACCACGGTAGGCGCCGGCACCATAGACAGGGATTTCCCCGCCGATGTGAAATTGGGC…
g18638	euni-4415	12861	17582	829	-	subtilisin-like protease SBT1.6	0	ATGGcttcttcgctcttcttcgctctattcctgtcctccttcttcttcttctgcatcttTGCCGTCCACTGCTCCTCCGATGAAACGGCGGAGACCTACATCGTCCGCGTGGACGCCAACTCCAAGCCCTCCATCTTCCCCACCCACTACCACTGGTACTCCTCCGAGTTCGCCGGTCCGGCCCGGATCCTCCACACATACGACACCGTCTTCCACGGGTTCTCCGCCACCCTCACCCAGCCCCAGGCCTCCGCCCTCCTCCGCCACCCCAACGTACTCGCCGCTTTCGTGGACCGCCGCCGCCACCTCCACACCACCCGCTCCCCGCAGTTCCTGGGCCTCCGGAACCAGCGGGGCCTCTGGTCTGAGTCCGACTACGGGTCCGACGTCATCATCGGC…
g13364	euni-2478	10326	11909	304	+	tag-278 isoform X2	0	ATGGCAGCTGGGGAAGGTCTTGATTTGCAGTCTTTGAAGACCCAGCTAAGCCAAACACCTGAAATGTGGAAGCAGGAGATGGCACAGATGGAAACACGAGTGGATGCTTTGCAAGTCAAGCTTCAGGCAGTAAAAGACTGTTTACATGGGTCAGAGGAAGATGAAAGGAAGGAACTAGAGGTTCTATGGGAAAGGGTGAATAATATAGCAAAATTGTTGACCTACTTAAAATCAAAGGCTATGGTCATACCTGAACTGCACTTACATGAGTCATTTGGTGTCAAACAATTGGAAGATGGAGAAGATTCGTCCAGTGGAACTGCTAAGCGGCAAGATTGCTTCAATGAAAATGATGTGGCCTATATTGATGAATTACTCAAGTCGGTGCAGATTGTGACT…
g1001	euni-65	90922	91584	159	+	TPRXL	4.82E-62	ATGTTGATGATGGCTCGCTctctctccccttccctcgccctccccaagacctcctcccgcctcctcgccctccgcgcccagtccagccactcctcctcctcctcccccGACGTCGTCGGCGGCGGCGACTCCTCCGACCCCCTCCTCGGCAAGCTCGAGGACGTCATCCACCACCTCATTGTCCGCCGATCCGAGCCCGACTGGCTCCCCTTCCGCCCCGGCTCCTCCTACTGGGTCCCCCCCCGCTCCAAGTCCCGCGGCATCGCCCAGCTCATCGGCAAGCTCGcctcctcctcctcctcctccgccgcgtcccctctcgccgactccctcctctcctcctcctcctgcgccgccgcctctccCCACGGCTGGCCCTCCTCTTCTTTCTTCATCCAC…
g3430	euni-341	13232	13909	225	-	TPRXL	7.31E-98	ATGATGAATCATAGCCGTAACCCTGGGAACCATCATCCAGAGACCTTCCAAATCAAGCAAGATGGCAAGTTCTTCTCTCGGCTCTTGTCTAGGGAAACCTCTGCCGCCAACACCTCCTCCCGCCTCCCCTACTACGGCGGGGCCGCCCGCTCGGTGCCCTTCACGTGGGAGTCCCAGCCAGGGACGCCGAAGCACGCCTTCTCCAGCAACTCTCCCCTGCCCACCCTCACGCCTCCTCCTTCCAGCTCTGCCCCTGTGCTCACCGGTCCCAGCTCCTCCTCGTCGCAGTGCCGTCGTCGCAAGCGGAACGTGTCCATGAGCGCCGTGTTCTCGAGGCTCGCCTCCAAAAGATCACATCGTGCATCGCCATCATCGTCCCTTTCTTCCGGGTCGACATCA…
g9779	euni-1548	6982	8902	166	-	TPRXL	3.04E-84	ATGGACGGAAGGAAGCAAGGTGGAtcgtcttctccctctgcctcttcctcttcatcttcgtcgtcgtcctcttttgcttcGGAGCTGTTCGGTACGAAGGAGACCTATCCATCTTCGTCTTCGACGGGCATATTCGGCTCTATCTTCGCGCCTCCGTCTAAGGTTCTTGGGAAGGAATCTGTGCGCTATGAGAGCGGAAGGAAGCAGGATTTTCAGAGCGAACCATGGAGAAGCAAATCCGGAACTCCAGATGATACATCGAACGTCAGCGGAGGAGGTCAGAGCATATGGAACAGAGATACGGGTACCAGCTATCAAGAGCAGAGAGTACAACCGTGCCACTTCAGTTCATCTATATTCTATGGTGGCCAAGAGAACTATTGCCACCCCCCTTCAAGT…
g10456	euni-1712	26760	28974	271	-	TPRXL	1.19E-157	ATGGCTTCGAACTCGAGTAATTCGAGCTCAGCTTCTCCACCGACCTCAACGTCGACGCCGTCGACGCCGCCAGTGACGGCGTCGTCGAGCGGAAAACGCAGTAGAGACCCCGCCGACGACGAGGTTTACCTCGACAATCTGTACTCTCACAAGCGCTATCTCAGCGAGATGATGGCTTCCAGCTTAAATGGATTAACCGTCGGGGACACCCTTGACAACTATATGGATTCTCCTGCTAGATCCGAAAGCATGTTTTATTTTAGGGATGACATGTCCTCACAATATTCACCAATGTCAGAAGATTCTGATGACTCCCGATTTTGTGAAATTCCGATCAATGCTTGTTCGTCCCAGTCTGACAGCCTCCCGACTAGTCCAGTTTCTCCTTACAGATGTCAA…
g12813	euni-2324	10200	10874	224	+	TPRXL	2.39E-97	ATGGATTCCTCATCAACATCCCTCGGACGCCGACCTCGCAACCTCAACGCCAATTCATCGTATCCATCGAAATCGCCGCCATCTTCCTCGTCTTCTCGCAGAAGAAGCCCTTCcttctcttcatcttcctcttcctctctttcctcgtcctcctcccttGGATCCTCCCAGTTCCACGAGGAGCTCTCGTTCGGCCCCGCCACGCCGCTCCGCTTCTCCGGAGTCCCGTTTTCCTGGGAAACGACCCCGGGGATTCCCAAGAAGCAGAGCTCCAGGAGATCAAGAGACTGTTCCTCTTCCCGTAGCAGCAATCTCCTCCCACTGCCACCTTCCGCCACTCCGCCGTCGTCGAAGCGACACACCAATGAAGAAGTCGGGCCGAAGAAGAAGGCCTGCGGC…
g13648	euni-2554	8999	9934	311	-	TPRXL	1.59E-152	ATGGGTTCTTGCTTCAGCAAATGCAGACCCCAGAGGCATCGTCCCTTCCCCCAGGAGCCGCTGGATCCATGTAGCAGCAGCAGCAACCTCGTTCAAGACAAGCTCGTGATCTCCCAACAACCACCGCCCAAGACTCCTCCTCTCGCTCGCTCCGGTCGAATCTCGCCCTCCCCTCATTCGCCTTCCAAATCCTCCTCTTCTTCCTCCGCCGCTTGTTCTTCCTCCGTCGCCGGCGGCGTCTCGTGCTCGTCTTCGTCATCGTCGACCGCCTCCTCCACCCTGAGCTCCAAGGATCGCTCCTTCTCCAACGACTTCCTGTGGTCTTGCGCCAAGGAGAATCCTCACATAATCCAGATCAACTCGCTCAAGGTGAACTCCCTACCGTCGCCGGCGGACAAG…
g20167	euni-5125	13545	13919	124	+	TPRXL	1.75E-34	ATGGAGGATATATGGAAGCCATCCAAGAAGGGAAAATGGATCAATGCCcatccaacatcatcatcattatcatcaccagcaccattaccttcatATTCTAAGTTCGCTCTTCCCCGGAGTTTCTCATCCAAGTGCTCTTCCTCCAACTCCCCTAGTAGTTACCTCGTGAGGAGTGGCTCCCAGCGGAGCTCGTTAACCTCGTCGTCGTCGAGTACCCCGTCATCCAAGGGCTCGCTCTCCCGGAGCTTGTCGCAGAAAGGCTCCAACGTGACGCGCAGGTGCAGCAACTTGGCCAAGGAGCACAAGTCGAGGTTCTACATCATGAAGCGCTGTGTGGCCATGCTCATCCGCTGGAACAAGCACGACGATTCCTGA
g27557	euni-10163	7997	9454	288	-	TPRXL	4.67E-114	ATGGCGGCGACCAGCAGAAGAAGGACCTGCCCCGGGCCGAGCGGGCCGGTGCTCCGCTCTCCTTCCCCCTCCGGTCGCTTCCACGCGCCGCGGtcctccttcgcctcctcctcctcctccaccttcgcatcccgcgcctcggcagccaccgccacctccttctTCCACAGATCCGCCTCCCCAACGCGCGTCAACCTCCACTCCCCCGCGCAGCCCTCTCCTTCCATCCGCTTCGCCCTCGACCGCCCGACGTCGCCGAAACGGTCGATCTCCGTCTCGCAGCGCGGCAGCGGCGGCCAGTTCGTCAGGTCGAGCAGCCAGAAGCCGGCGCCGCGGAGGACCTGCATGTGCTCGCCGACTACCCATCCCGGCTCGTTCCGCTGCAGCCTGCACAAGAGC…
g35986	euni-29610	1078	1266	63	+	TPRXL	8.76E-23	ATGCTCAGCCTCCTCCACGCCAAGCTccgccgtctctgccaccgcctccggtggcctctccgcccccgtcgccgccgcTCCTCCGACCCCAAGGTCGTCGTCAAGCAGCTCACCAAATCCCTTTCCAGCCACGGCGTCGCCGGCCCGCAACCGGCCGCCGCGAACGGATCATCGTCCACCGTCCACCCG
g1345	euni-98	9193	11867	353	+	transcription factor bHLH96-like	0	ATGGCGCTAGAAGCAGTGGTGTACCCACAAGACCCTTTTGGCTACAGTCGGGATCAGTACTACGCCCTGGCTGGTAGCCTCCAGGAGTTGGCCGACGAAAAGGCCCTCTTGGCCGCTTTCAGCGGCGACCCCAACGGCAACACTGGATGTTGGGACTACTACTCCTCTTCCTCCGCCAACACCTCGGCCATGCACGGCGTGAGCTTcagcatcagcagcagcagcCAGTGCCCGGCCGTGGACCCCAACTCCTCGTCGCCGGAGACCACCTGCGGCACCGCCGCTGCAGAGGCCGGAGACTGCAACAACAACGCCGgggggaggaggaagaggaggaggagcaggagcagcaagaacaaggaggagATAGAGAACCAGAGGATGACCCACATTGCGGTG…
g6748	euni-889	53428	55259	241	+	transcription factor DIVARICATA	1.46E-158	ATGTATCGCCAGAGCGCGTCGGCGCAGCCGGCTCGGCTCCCCCCGGCGGAGTGGAGCCGCTACGAGGACAAGCTCTTCGAGCACGCGCTCGTGGCGATCGCGGAGGACTCGCCCCAGCGGTGGCAGTTGATCGGGGACCGGTTGAACAGGCCCGCGTCGCAGGTGTTCGAGCACTACCAGAGGCTGGTGGAGGACATCGACGCGATCGAGTCGGGGCTGGTCGAGCTGCCGAGCTACAGCGACGACCCGGCCAGCTGCCGCCAGATAGACTTCGAGACGAAGCCCCGGTTCAAAGAGGCGGAGAAGAAGAAGGGCAATCCGTGGACGGAGAATGAACACAGGTTGTTTTTGCTCGGACTGCAGACATATGGCAAGGGTGACTGGAGGAGCATCTCGAGG…
g8462	euni-1252	43032	44006	324	+	transcription factor MAMYB	0	ATGGAGTTCATAGACGCCGACCGACCTCGCTTCCTCTTCCAAGCGCGCGCGGctccttctccgtcgtcgttgtcttcttcttcttcttcttcttcAACCTCCGATCAACGACAGCAGCTGAGCAAGCCcttcctcttcatcaccaccgccctctcggctgtcctcatctctctctccctcctctacgtctccgagcccttccaatctctcctcctctggctctccctctccctcCTCGTCGGCCCCTTCGCCCCATCCTCCCTCACCGGCGGCTCCGTCCGCGTCGGCTGCGGCCCCATCGTCGAGTTCCCCGATCAGCAGCCCCAGGTCGTGGAGGAAACGAAGAAGAAGCCGTCTCAGAAGCGGCCGAAAGGGCAGCCTCCAGGTAATAATGTTGTG…
g26256	euni-8985	4566	5567	333	-	transcription factor TCP20-like	4.04E-165	ATGGATCCAAAGGGCTCCAAGCACCATCATCATCATCAACAACAGCGGGAACATCAAGAACACCAAGTGCCCAGTTTCTTGAGCTTACCTCAGTCCCATCACCACCACCAGCAGCAGCAACAAAGAACGCCTCAGGTTATGGGAGAGAACAAACCGGCGGAGATCAAAGACTTCCAGATTGTGATTGCGGACAAAGACAACGAGCAGAAGAAGCAATTAGCCCCCAAGCGGAGCTCCAACAAGGACCGGCACACCAAGGTCGAGGGCAGGGGCCGAAGAATCCGAATGCCCGCCCTCTGCGCCGCCCGGATTTTCCAATTGACCCGCGAGCTGGGCCACAAGTCCGACGGCGAGACCATCCAGTGGCTCCTCCAGCAGGCCGAGCCCTCCATCATCGCC…
g264	euni-13	135494	136459	321	-	transcription repressor OFP8-like	2.59E-149	ATGGAGAATCGCCTGAAGCTTCGCATCTCCCGCCTGCTCCATTCCTCGTTCGGCTCTTGCAAGCCCCGACCCGCTGCCGCGTCGTCCGACGTCGTCGAAAGCTCCTGCTTCGTCGACCCGCAGTCCCGCCGGAGCTTCCGCTTCGATCCCACCGAGCCCCTCTTGCCCCACAAGCCTCGCCGCCCTCCCACCTTCTGCAGACCCCAAGACAACCAGCCCGCCGTCGACGGCGCATGCATCGTCCCCGCCAAGGCCGCCCGCGATCGCCCCCGGCAGAAGTTATCGGGCCGCGACCTCCGCAACGGCCGCTTCTGCCCCCCGACCTCCGCCGTCTCGCCCCTGACCCGCCCGTTCTCCGGCGGCTTCAGGGACGAGTATTACCGCTGGCATCTTCATCCC…
g29810	euni-12699	5359	5949	78	+	transmembrane 9 superfamily member 8-like	2.23E-09	ATGGATTCTCTGACGAGATCTCTCTCGTTCCGCGCTCTAATCCTTCTCTTCTTCCTGATCCATGGCGCTCGCTCCTTCTACCTCCCCGGCGTCGCTCCGGAGGACTTCGAGAAGCGTGAGACGGTACTCGATTGGAATTACCCGAGTTTTCTTGGCTTGTCCGATGCTTTTTGGCTGCCGACACTGTTGATGGAAGGAATTCGGCAGTGGAGATTGCTACCTTCACGGGAAATGTGA
g3147	euni-305	9901	28623	1279	+	tRNA ligase 1	0	ATGGGTGAGCTCGAGCTTGCTAGTGGGAGCCTTGAGCTCCCCGAGGCCTCCAAATCAAATGGAGGCCGACCTGGACGAGTGAACTCGAACGACGGCCTGGGGCGAGGCTCGTCGGGATTGGCCAAGTTTGACCGCCGGCCTCAAGTGAGGTTGGCCAGGACTGGCCAAGCTCCGCCGACGGCCTTGGGTGAGGCTTGCCCGGACTGGCCGAGTTCAGCCGACAGACGGGCCAACGTACCGACTCTTTGGATGTCGGCGACACAGAGGTTACTCTGTGCCTTCAACCCAACACTCCTCTGCCATTCTTCTCTGTCGGAGGCGCTGCTGTCCAGAACCTtcgcctcgcatcgctccctcaatcctcgcaaaacactcgctcgctctctcgcCTTCGTCCCT…
g203	euni-11	68301	71549	903	-	tyrosine-sulfated glycopeptide receptor 1-like	0	ATGAGGCCAGACTCCCCCGGACCCACCATGCCTTGCGCCCGCAGAGCCATGTTCTGCTGCGCCGGGCTCTGccacctcgccctcctcctcctcgcctcccactcgctctcctccgccgtcgccgtcgccgccgccgccTGCGACCCTTCCGATCGGGACGCCCTCCGCTCCTTCCTCTCCGGGGTCTCCCCACTCCCCTCCGCCGACCCCCTCGATTGGGCCGCCGACCACGACTGCTGCGGCTGGGAGGGGGTCCTCTGCGACGCCCCCACCGGGCGGGTCCTCAGGCTGTTGCTCTCCGGCCGTCAACTGAACGGCACCGTCTCGCCATCGCTCGGGAATCTGACCTCGCTCACCCACCTCAACCTCTCGCGCAACCGGCTGTCTGGCGCCCTGTCC…
g8833	euni-1338	19311	19787	158	-	tyrosine-sulfated glycopeptide receptor 1-like	5.99E-29	ATGAGGCCAGACTTCGCCGGACCCACCACACCTTGCGCCGGCAGAGCCGTGTTCTGTTGCGCGGGGCTTGCCAcctcgcctctcctcctcctcgcctgcgactctctctccaccgccgtcgccgctcgcgacgccctctactccttcctctccccccctctcccctccgcccactccctcAATTGGGCTGCCGATTTCGACTGCTACGGCCAGGAGGAGATCCTCTGCGACGCGCTCACTGGGCGGCGGGTACCCAGCCTGTTGCTCCCCGGCCGCCTCCTGAACGGAACCGTCTCGCCACCGCTTGGGAAGCTGACCTCGCTCGCTCACCTCGACCTCTCGCGCAACCGACTGTTTGGCTCCCTGTCTGCCGATTTCTTTGTTGCGCTCATCGAGCTC…
g7371	euni-1020	44290	48960	201	+	U1 small nuclear ribonucleoprotein C-like	1.30E-133	ATGCCGCGGTATTACTGTGACTATTGCGACACTTACTTGACGCACGACTCTCCGTCAGTCAGAAAGCAGCACAATGCAGGGTACAAGCACAAGGCAAATGTGCGTCTCTACTATCAGCAATTTGAGGAGCAGCAAACACAAAGTTTGATTGACCAAAGGATTAAGGAACATTTGGGGCAAGCAGCAGCTTTCCAACAAGTTGGTGCCGCTTATAATCAACATCTTATGGGTCAAAGGCCTCGGTTACCTGTACTACCAACACCTGTAATGCCCATGGGACCGAATATGCAGTTGCCTTCTGGATTCAGGCCACCTGTCTTGCCAAGGCCACCCCCTGGTGCTCCAGGCTACATTCCTCCTCCAGGGATGCCACCAATGGCGCCACACCCCGGTGGTCCC…
g8225	euni-1201	36546	40419	551	-	U3 small nucleolar ribonucleoprotein protein MPP10	0	ATGGTGAACCCAGAGGAAGCCGGCCTTCAAGTCTTGAATCGCCTGAAATCGACCGACCCTCCTATATGGCTCGCCCCCAATCCCTCCCTTTCTCAAGAAACTCGAGCCGCCTCCCTCCACCTCTTCTCCTCTCTAAAGCCCTTCTCCCCCAAGTCGCCGTTCGACCAGCTCCTGGTCGACGGCTTCGACGCCGAGCAAATCTGGCAGCAGATCGATCTCCAATCGCAGCCCCTGTTGTTGACTTTGCGGCGCGAGTTGAGGCAGTTCGAGAAGAACCCAGATGAAATTTCGAATCTTTTCGGGGACGGCGAGGCTACGGAGGGGAAAGGGAAGGGTCGTGGAGGAGGTGGGGATGTTAAAGAGAGTGAACGTGGGAACGTTGGTGACTTGGGTGTTGTG…
g15838	euni-3277	26389	27176	151	+	U3 small nucleolar ribonucleoprotein protein MPP10	1.15E-65	ATGGTGAACCCAGAGGAAGCCGTCCTTCAAGTCTTGCGTCGCCTGAAATCGACCGACCCTCCGATATGGCTCGCCCCCAATCCCTCCCTTTCTCAAGAAATGCGAGCCACCTCCCTCCACCTCTTCTCCTCTCTAAAGCCCTTCTCCCCTAAGTCGCCGTTCGACCGGCTCCTGGTCGACGGCTTCGACGCCGAGCGAATCTGGCAGCAGATCGATCTCCAATCGCAGCCCCTGTTGTCGACTTTGCGGCGTGAGTTGAGGCGGTTCGAGAAGAACCCAGACGAAATTTCGAATCTTTTTGGGGACGGCGAGGCTACGGAGGGGAAATGGAAGGGTCGTGCAGGAGGTGGGGATGTTAAAGACAGTGAACGTGGGAACGTTGGTGACTTGGGTGCTGTG…
g952	euni-61	94795	99964	1115	-	U-box domain-containing protein 43-like	0	ATGACGCTATCCTCCGCCGCCGCCGTGGAGTCCGTCCGCCGATCGCTCGCCTGCCTCTCCTCTTCCGACCACCAACACCAGTTCGAGAATTCGAAGCGGTTCTGCGCCTTCGTCCCCCGGCTCCAGCTCCTCGTCGACCAGCTCCTCCTCCCTTCGCCGTCGCCGGAGAACCTCCCCGCATCCGTGCAGACCGCCCTCCAGGGGATGGCCGTCGATCTGGAGAGCGCGGCCGAGACGGTGTCGGCGTACGTGAGCAAGAGCAAGGTCTTCGTGCTCATCAATTGCAAGTCGCTTTTAGCGTCAATTAAGGAGCGGACGGCGGCGATTGGAGGATGGCTCGCGTTACTGGAGTCGGCTATTCACGAAAATCCTGATCTCAGGAAGAAAATTGCCGATCTC…
g150	euni-7	104790	105837	221	-	UDP-glycosyltransferase 91C1-like	4.40E-67	ATGAAAACGCCACCGGAGCACCCTCACAGCTGGAAACACTTCGAGAATCGATCAATCATATTCGGGAGTCCATGGCCAGCTTCGGAGCTTGAGAAGCTCGTCCATGGTGAATTAAAACCCAAACCGACGCAAGACCGTTCGTATGAGATCACCAGGTTTCTTCAGCTCTCGAGCCAGTACGGTTCTGTAATGCCCGATACGGTGCGTATGGGAACAACAGTAAGAGACAGTGAGGTTGTGGCTGTGAGGAGTTGCATCGAGTTCGAACCCGAGTGGTTTGATCTCTTGCGGGAGTTGTATCAAAAACTACTTGCTCCCGTCGGTTTCTTACCTCCACTCATGGATGACGACGAAGATGTCAGCGACTTGAAATGGGTGGGCATAAAGGAGTGGCTCGAT…
g153	euni-7	153556	153891	111	-	UDP-glycosyltransferase 91C1-like	3.41E-56	ATGGGAACAACAGTAAGAGACAGTGAGGTTGTGGCTGCGAGGAGTTGCATCGAGTTCGAACCCGAGTGGTTTGATCTCTTGCGGGAGTTGTATCAGAAACTACTTGCTCCTGTCGGTTTCTTACCTCCATTCATGGAGGACAACGAAGATGTCAGCGACTTGAAATGGGTGGGCACAAAGGAGTGGCTCGATGAGCAGAGGTTTAACCCCGTGGTTTACATTGCGCCAGAAACAGAGGCCCTTCTGAGTCAAGAGGAAGTGAATGAGTTAGCTCTCGGGTTGGAGAAGTCGGGATTGAGTTTCTTTTGGGTATTGAGAGAGCCACCGGAAACTTAA
g16728	euni-3613	6357	11353	420	-	uncharacterized CRM domain-containing protein At3g25440, chloroplastic	0	ATGGCGAGCGCGTGGTTGCGCAATTTGCTCAGAGCTTCTTCTCTTCTCAGATCATCTCCTGCATCCGCCTGCTCCTTCAGGCCAAATCTACTATCAGGAAGCGCAATTCTCTCTGCATCTAAGCACTTGCTTCCGGGAAAACCGGCAAATACTTTATGGTTGTTTAGAAACTTGAGCTACGGATCTGTGAACTTTGTATTAGCTGAAGGGAAGCCCAAGTTTGAGACACATGAGGTTGATCCTCCAAagaaggagaagtggacgaataagaagaggttcaagctacagaagaagagagagaagcagaagcaaaaggcagCCAACAAGAAGGATCCAAGGCGTATTGGGAAGAAGAGGAAGCAAAAATTTGCAAATGCAGAGGAAAGGATCGAGTACAAG…
g24564	euni-7735	1570	9028	881	+	UTP--glucose-1-phosphate uridylyltransferase 3, chloroplastic	0	ATGTCCCGCTCAGCTCCTCCGTCGCTTAGCCACAGCAGCAATGTCCTCTTCTCCTTCACCCCCAAGGCCTCCTCCCTCGCTCGCTCTCTCTCTAGACCCCACGCTCTCCGGAGGAGGCCGCCGctctccttctccctctccctcctgactccgccctcgtcgtgctgccgcctcACCCGCGTCTCCACCCCGACCGTCGAGTACGTGCCCCCCGCTCCGGAGTTCGACTTCCTCTCCGAAATCGAGCGCCTGACCGCTCTCCGGTCTCGGCTCGCCGGTGCGAGTTCCATCGGGCAGAAGCTCAGAGTGATAAGCGCCGATTCTAGGGTCAGGGGGTTGTTCGGTTCTCGGTCCAGCGGTGGTTTAGCTGGGGCTTTAGGCGCCATCGATTTGGACGAG…
g28892	euni-11556	2135	6112	298	+	zinc finger CCCH domain-containing protein 14	0	ATGGATGCTCGTAAGAGAGGAAGATGCGAAGGTGGTTTGTACGCTAATGGGGGGCTCAAGAAGTCCAAGAAAGAATCGGAGTCCTTATCTGGTGTAGGAAGCAAATCGAAGCCATGCACAAAGTTTTTCAGCATTGCTGGTTGTCCCTTCGGCGAGGGCTGTCACTTCTTGCACTATGTGCCTGGTGGCTACAACGCTGTGGCCCAGATGATGAACCTGGCCCCAGCTGCCGCCCCAGCACCTCGAAATATGGTTGCTCCACCCCTGCAAAATGGTGGGGGTGCATCTCAGCCTGCTGTCAAAACCCGCATGTGCAACAAGTATAACACTGCAGAAGGCTGCAAATTTGGCGACAAATGCCATTTTGCTCATGGTGAATGGGAGCTTGGCAAGCCCATA…
g13870	euni-2633	28109	31255	468	+	(-)-alpha-terpineol synthase-like isoform X2	0	ATGGCTCTTCCTTCCCTGTTTACAAGCTTCCTTCCGTCCTCAATCGGCCATAAACCATCTCTCTCATTCTTTAGACACCCTCACTTCCGCTCCTCCTCAACAGCCTCCTTCAGCAGCCGATTTGTGACATGCGCTTCGAAGATTGAAGATCAAGAGATCGTGAGACGTTCGGCGAATTGGCAACCTAGCGTCTGGGACTATGAATTTGTGCAGTCACTTGGTGTTGATCACACGGAGGATAAATGTACCGAACAAGTACAAAGGTTGAAGGAAGAAGTCAAGGGTCTATTCGACAGGGAGATGAACCAGGTGGCGAAGCTCGAGTTCATTGATGTGGTTCAAAGACTTGGACTGGGATACCATTTCCAGAAGGAGATAAAAGACGCTCTCCATTCCATC…
g24406	euni-7619	8542	10854	251	-	(-)-germacrene D synthase isoform X2	5.28E-87	atgtctcaagtttcagtgattccaacttctccttcgagtaaaggaacgggccacgtgatcgaacgtcggtcggcaggttatcatccgagcatatggggggattacttccttaaatatgcttctccctccaactcagtgaagttcaaattccttggaagagtggagggacaaattgaggaattgaaaggagaggtagatgaccttcacatggtctctcttatctttcgattgctgcgacaaaaaggttactacgtttcctcggAGGTCTTTAACAAATTCAAGGATAGTGAAGGGAAATTCCAGGAATCACTCGTCACCGATGCGCatttcaacttactacaagagcaacaccagaaggaacttggcaatattactaggtggtggaaggatatagatgtt…
g3523	euni-353	70902	73502	210	+	(-)-germacrene D synthase-like	8.74E-86	atggagttcaaattccttggaagagtggaggaacaaatggaggaattgaaaggaaagcaaggttacaatgtttcatcggAGGTCTTTAACAAATTCAAAGATAGTGAAGGGAACTTCAGGGAATCGCTCATCAGCGATaaggaactcggcaggattacaaggtggtggaaggacatagatgttccgaggaagttcccttttgctagagacaggattgtggaattgttcttctggatctcaggagtatatttcgagccgaagtttgccgtagccagagatacactaaccaaagtgatcgccttgacttccattctcgacgatatatatgacgtgtacggcacgttggaagaacttgtactcatcactgaagcaatccagaagtgggatgttgatgccatg…
g11166	euni-1889	11774	17496	338	-	(-)-germacrene D synthase-like	1.16E-63	atgAGTTCTCGAggcatagcagaggaacgaatggagagattgaaaggagaatgcgatgataaggatgacaacctatacatggccactcttctctttcgattattgcgacaacaaggttacaatgtttcatgtgAAATCTTTAACAAGTTCAAGGACAAGGAAGGGAATTTCAGCAAATCGCTAATCACCGACGTGCAGGGATTGCTAaaactagaactcttcacagaagcaattgaaaggtgggatctcgatgcaaaagcaggattgccagagtacatgcaagtgtgttaccagacacttcttgacttgtatgatgaaattggctatgaagtgaccagaaaaggacgaccatactgcctcttctatgcaaaagaagtgatgaaaaaccatgtgagagca…
g29376	euni-12155	5085	6740	200	+	(-)-germacrene D synthase-like	7.26E-92	atgtttcatcagAGGTCTTTAACAAATTCAAAGATAGTgaagggaacttcagggaatcgctcatcaacgatgtgggcggatttcaacttactgcaagagcaacaccagaaggaactcggcaagattacaaggtggtggaaggacatagatcttccgaggaagttcccatttgctagagacaggattgtggaattgttcttctggatctcgggagtatatttcgagccaaagttcgccgtggccagagatatactaaccaaagtgactgccttgacttccattctagacgatatatatgacgtgtatggcacattggaagaacttgtactcatcactgaagcaatccaaaaatgggatgctgatgccatggatgcactgccagagtatatgcaagcttat…
g2313	euni-203	5364	6540	212	+	(-)-germacrene D synthase-like isoform X1	7.42E-128	atgctggtttttctttccattctcgacgacatctacgatgtctatggtaaatgggaagaactagaactcttcacggaagcaattcaaaggtgggatgtccaggctaaagaaggattgccaaaacgcatgcaaatattccacaaggcgcttcttgatttctctgatgaaatcggctacgaagtgaccagaaaaggaacatcataccgcctcttctattttaaagaagcgatgaacatccaagtgagaacatacttggccgaagccaaatggttccaccaaagccacatagtgaacggtgcacgagcagtcggccggatcatgaacgacattgctggacacaagtttgagcaagagagaggtcacgtggcatcttcagtggagtgtttcatgaaacaacac…
g155	euni-7	199013	199611	105	-	(-)-germacrene D synthase-like isoform X3	2.23E-60	atggatgatttggccactcatcagtttgagcaatcaagacaacatgcggactcggccgtgcaatgttacatgaggcaacacggtgtcactgaacaagaagcggagaacgaccttcgcaagcaagttgaggatgcgtggaaggaagtgaatgaggagtgccttcgtccgacggccgtcgcgatgccacttctcGTGGggattctcaatctcacccgggtgatggacgtgttgtacaaggacggaggagatcactataccaatccTCATATTGCACTGAAGGATCACATAAAATCGGTGCTCATGGACCCAGTGCAATAG
g2315	euni-203	35701	40098	406	+	(-)-germacrene D synthase-like isoform X3	0	atgttgcaagtttcagcgattccaaattcttccccgagtaaaggaacaggcctcgcgatcaaacgtccgtcagtgggttatcatccgagcatatggggggattacttccttaaatatgcttctccctccaactcggtgAATAATGGCCATGATCAGCAGGCGGAACAAGAAATCCTgaagctgaaggacgagctgaagagtggggatccggatattgacaacctctacacggccgctctcctcttccgattgttacgacaacatggttaccgaatttcatgtgACATCTTCAACAAGTTCAAGGACGCCAGTGGAAAGTTCAGTGAGAAACATGCGAGCGACGTCCGGGGATTACTTaccaagttggatttcaaccgcttgcaaaagcaacaccaggag…
g18140	euni-4198	20192	20980	262	-	(-)-isopiperitenol/(-)-carveol dehydrogenase, mitochondrial-like	1.02E-171	ATGTCCGACTCCGAGAAAAGGCTCCAAGGCAAGGTGACCATCGTCACCGGTGGCGCCAGCGGCATCGGCGAGGCCGCCGCCCGCCTCTTCGCCTCCCACGGCGCGCGCGCCGTCGTCATCGCCGACGTCCAGGACGCCCTCGGCGAGCAGGTCGCCGCCTCCATCGGGGCCGAAATTTGCACCTTCGCACGCTGCGACGTCGCCGACGAAGACCAAGTCGAGGCCCTCGTCCGGTCGACGGCCCAGGCCCACGGGCGCCTCGACGTCATGTTCTGCAACGCCGGGGTCGTGACCCCCTCCGACCAGAAGATCCTCGACCTCGAACTCTCCCAGTTCGATCGGCTGCTGGCCATCAACGTGCGTGGCGTGGCGGCGTGCGTGAAGCACGCGGCTCGGGCG…
g28219	euni-10844	1428	2207	259	+	(-)-isopiperitenol/(-)-carveol dehydrogenase, mitochondrial-like	2.78E-152	ATGAACCCCGCCTCGAAAAAGCTCGAGGGCAAAGTAGCCATCGTGACCGGCGGCGCGAGCGGCATCGGCGAGGAAACCGTCCGCTGTTTCGCCAGCCACGGCGCGAAAGTTGTGATCGCCGACGTCCAGGATGAGAAGGGCCGAGACCTCGCGGAATCGATCGGCTCCGGCTGCTGCACCTACGTTCGCTGCGACGTGGTGGATGAGCAACAGGTGACGTCCTTAGTACGGTCGACCCTTCAATTGTATGGTAAGCTGGACGTCATGTTCAGCAATGCAGGAGTGTTGAGCTCTGGCAAACAAGACATTCTCGATTTCGATGTGTCGGCCTTCGAGCGCCTCTTCGCCATTAACGTCAAAGGCATGGCGCTGTGCGTGAAGCACGGGGCCCGTGCGATG…
g32118	euni-16291	375	1929	182	+	(-)-isopiperitenol/(-)-carveol dehydrogenase, mitochondrial-like	2.21E-21	ATGTCAGACTCCACGAAAAATCCCCAAGGCAAGGTGACCATCGTCACCGGCGGTGCAAGTGGCATCGGCAAGGCCACCGCCCGTCTGCTCGCTGCCCACGGGGCTCACGCGGTCGTCATCGCCGACATCCAGGACACCCTTGGCCAACAGGTTGCTGCGTCGGTTGGGGCTGGCATTTGCACCTTCGCCCACTGGGACGACCTCACCGACGAATTCGTTGCATGTGAACTGGCTTTGTCTTCTGATCCGGAACACACCTTCATCGTAGAACGGCCTAATGGTGATCTCGCCGGCACGACTTCATGGCGGCGGTCCATGGAAAGATGCACACCCGGATCAGAATCTTCGTCTCAAATGCAATCAACCGGCCTATTGCTCCTTCACTGCGAGTCTACAACC…
g32119	euni-16291	2949	3788	279	+	(-)-isopiperitenol/(-)-carveol dehydrogenase, mitochondrial-like	7.91E-173	ATGGCCGAAACCATCGGCAACAGCTCAAAAATGAATAAACTCCAAGGCAAAGTGGTCATCGTCACCGGCGGCGCGAGCGGCATAGGGGAGGCGGCGGCTCGCCTCTTCGCCGCCCACGGCGCTCGCATGGTCGTCATCGCCGACGTCCAAGAAAGGGGCCGAGAAGTCGCTGGCTCCATCGGCACCAGCAACTGCACCTACGTACGCTGCGACGTCACGGACGAGCTCCAGGTGGAGTCCGTGGTCCGATCCACCGTCGACCTCTGGGGCCGCCTCGACGTCATGTTCAGCAACGTCGGCGTCACGAGCGGCCGCGACCAGACCGTGCTCGACCTCGACCTGGGCCGGTTCGACCGGGTCATGGCGGTCAACGTGCGCGGGATGGCCGCGTGCGTGAAG…
g35609	euni-27456	1	132	44	-	(-)-isopiperitenol/(-)-carveol dehydrogenase, mitochondrial-like	1.99E-13	ATGAACCCCGCCTCGAAAAAGCTCGAGGGCAAAGTAGCCATCGTGACTGGCGGCGCGAGCGGCATCGGCGAGGAAACCGTCCGCTGTTTCGCCAGCCACGGCGCGAAAGTTGTGATCGCCGACGTCCAGGAT
g28895	euni-11559	4353	9045	581	-	(-)-kolavenyl diphosphate synthase TPS28, chloroplastic-like	0	ATGCCCATTGGGTTCGAAGTTGCTTTTCCTTCGCTCATCGAGACTGCTCGGAAATTGGAGATTGAGATATGTGACGACCCTCCGGTGTTGCGAGATATATACGCAAAGAGGAATCTGAAGCTCAGCAACCTGGAGGGAATGGAGGGCTTGAATTGGGAAAAGCTTCTGAAATTGCAAAGCGCAGATGGGTCATTCTTGTTCTCTCCCGCCTCCACTGCATTTGCACTCATGCAAACCAAGGATGCCAATTGCCTGAATTATTTAAGCAGAGCAGTCCAAAGATTCCATGGAGGAGTTCCGAACGTGTATCCGGTTGACTTGTTCGAACATCTGTGGGCCGTTGACCGTTTGCAGCGACTCGGAGTCTCTAGGTACTTCAAGGAAGAGATTAAAGAATGC…
g20986	euni-5546	1228	3715	295	-	(+)-neomenthol dehydrogenase	2.42E-161	ATGACCTTGCACCCTTTATGCAAACAAGACGATGGAATAGTTCAGTTGCGTTTCTTTTTCTCAACTGTGGACAGCTTCGCAGTAGCTGCAGTTTGCAACCCAATGGCGGAATCAACAAAGAGgtacgcagtcgttacaggtgcgaacaaggggatggggtttgaaatatgcaggcagttggcttcgagcgggattgtgctcgacgtcaccaatctctctagtgttttagcgctctcaaagttcatcgagacccactttaagaagttagatatattgGTGAACAATGCCGGGGTCCTTGGAGCCACTATAAATGACGAGGCCTTAAGGGCCTCTAATTATTTAAAGGAGCAGGATGCTACTAAAGTCAATTGGAGTGAAATTTTTATGCCGTCTTGTGAG…
g20987	euni-5546	5429	7343	201	-	(+)-neomenthol dehydrogenase	6.17E-63	ATGGGGCGTTCGATGGAGCgaggaggaggaagggagaggaagaagaagGCGGCGACtagagATGGCGATCACCGTGGAAGACCACGGGTGACGggcggacgaccggcggcggcggcgaccgcggacgaccggcggctgcCGTGGACGATTGGCGGAAGACCCTCAGACAACCCGCTGACAGCGGCCACGGGCGATGGCCGCCGCGGAAGACCCATGGAAGATTGGCGGACGGCGGCCGcagatgactgtttGGGAGTTCTGAGCGATGCTGAGAACCTTACGGAGGAGAAAGTGGACGGGGTTTTGAAGGCTTTCCTTGAAGACTTCAGTAACGGTTCTTTGGAAGCCAAAGGTTGGCCTGCAGTCTTTGCCACTTACATAATCTCGAAAGCAACCATG…
g24707	euni-7821	11037	12175	212	-	(+)-neomenthol dehydrogenase	4.14E-125	ATGAAATGCTGGCCGATTCCTGCGGCCGACCGGATTGGCCTTGTCTTTCTCCCGGTTGCGGAGGTTAACAATGCTGCTGTATCCTTCAACGACGTACATGAAAACTCGGTGGATAATGCCGAAGTTGTGGTCAAGACCAATTTTTACGGCTCAAAGTTGCTAACCGAAGCTCTCTTGCCCATGTTTCGCAGTTCGCCATCTATCGGTCGGATACTAAATGTTAGCTCTCGACTCGGTTCACTCAATAAAGTGAGAAACCCTAACGTCAGAAGGATGTTACAAGGGGAGAACCTAACGGAGAAGCACATAGAGGCCATGGTTGGGTCCTTCCTAGAAGATGTGAGGAGGGGGACATGGGAGAGGCAAGGCTGGCCCGAAGTGTGGACGGATTACGCGGTG…
g2546	euni-233	82217	84691	306	+	(+)-neomenthol dehydrogenase-like	0	ATGGCGACCGACGGAAATCGAGCGACACAGAGGTAcgcggtggtgacgggagcgaacaaggggatagggctagagacggtcaggcaactggcgtcgcgcggagtgacggtggttctgacggcgagggacgaggggagagggacggaggcgacggagaagctccgccgcgagcatgggctgtcgaacgtgatgttccaccagctcgacgtgctggaccagaacagtgtcgacgcgctggccgacttcatcagcgaccaatttggccggcttgatattctgGTGAACAATGCTGGAGCATCAGGGGTCGTGACTGATGAAGATGGGCTGAAGGCAATGAACATAGACCCTGCCTCCTGGCTCTCGGGCAAAGTGGCCAATTTGGTTCAGGGAGTGATAAAG…
g17537	euni-3936	6025	7708	295	+	(+)-neomenthol dehydrogenase-like	0	ATGGCACAATCAACAAAGAGGTACGCAGTCGTTACAGGTGCAAACAAGGGGATTGGGTTTGAAATATGCAGGCAGTTGGCTTCAAATGGGATTGTGGTGGTGTTAACATCTAGAGATGAGAAAAGAGGGCTGGAAGCAGTTCAAAAGCTCATAGACTCTGGTCTGTCTGATTACGTACTTTTTCATCAGCTGGATGTCACTGATCCCTCCAGCGTTTTATCCCTTGCAAAATTCATAGAGACTCGAATTGGAAGGCTAGATATATTGGTGAACAATGCCGGGGTTATTGGAGCCACTATCAATTATGAAGCTTTCAGGGCTGCCGGCTTTGTAGAGAAGCAGGACGCTGACGCCCATGCTCGAGTCAACTGGAGTGAAGGTTTTCCGCAGAGTCTGGAA…
g17564	euni-3949	3085	3399	104	-	(+)-neomenthol dehydrogenase-like	4.37E-58	ATGGACGAGGTATTAAAGGAGTTCCTAAAAGATTTCAAGCAAGGTTCTCTAAAGGCCAAAGGCTGGCCTGCTCAACTATTAGCATATGCAGTCTCCAAAGTGGCCTTGAACGCGTATACGAGGATTATAGCAGCGAGTTACCCCACGTTTCGTATTAATTGCGTATGCCCTGGGTTTGTCAAGACGGACATCAATTGCAACACCGGCTTCTTGACTCCAAAGGAAGGTGCAGAGGGTCCTGTGAGTCTGGCCTTGTTGCCTGATGGCGGTCCATCTGGTCGATTCTTTCAGGGGACAAAAGAGGGTACATTCTGA
g20896	euni-5502	5509	7345	241	-	(+)-neomenthol dehydrogenase-like	7.04E-138	ATGGAAGGATCGACAAAGAGGTATgccgtggttactggcgcgaacaagggaattggacttgaaatatgcaggcagacccgattcggaaagctagatatattgGTGAACAACGCCGGGGTTCCTGGAGCCAATGTGGATGGTGATGCTTTAAGGGCCTCTGGTTTTGGTAAGGAAGGTGCCCAAGTCAATTGGAGCGAAATCATGACCCAACCTTATGAAGTAGCCGAGGCCTGTATCGAAACAAACTATTACGGGGCCAAACGAATGGTTGAGGCTCATATCGACCTCCTCCAACTATCTGATTCACCAAGGATAGTAAATGTTTCATCCAGCATGGGGAAGCTTGAGAATGTGTCTAATGAATGGGCCAGGGGAATTTTGAGTGATCCCGAGAACATC…
g20898	euni-5502	16358	18656	113	+	(+)-neomenthol dehydrogenase-like isoform X1	3.73E-17	ATGGCCGACCCTAATCTCAGAGgtatgcagttgttacaggatcaaacaaaggcattggatttgccatatgcaagctcttggcttccaaggggattgtggtgtgtttcatctcttgcggacttcgttaagtgccagtttggaaagctcgatattctgGTGAACAATGCTGCTGTCTTTGGATGCATTGTGGATGCTGATGATTTTAGGGCATCCATAGTTGGAAAGTTATCCAACGTGCCGAGAATTGTGAATGTTTCCTCCTTCATGGGAAAGCTAGAGAATATTCGGAATGAATGGGCCAATGGCGTATTAAGCGATACTGGAAGCCTTACGGAAGAGTGA
g28514	euni-11148	8027	8824	194	-	(+)-neomenthol dehydrogenase-like isoform X1	2.43E-112	ATGCAGGAGTCACTTAAGTGGAGTGAATTCTCGACGACGACATACGAGTTAACTGAAGAGTGCATTAACATCAACTATTACGGTGCCAAAAGAATGGTTGATTCACTCATTGGCCTCCTCCAACTATCTGACTCACCAAGGATTGTTAATGTCTCCTCTACCGCCGGGAAGCTTGCATTTTTCCCCGATGGCTGGGCTAAGAACGTCTTCAGCGATGCCAAATGCCTCACGGAAGACAAGGTGAACGAGGTATTGAAGGAGTTTCTAAAAGATTTTAGGCAAGGTTCTCTGGGGACCAAAGGCTGGCCAGCTTCTCATTCGGCATATATAGTTTCTAAAGCCGCGTTAAACGCTTACACGAGGATTTTGGCAGCCAAGTACCCTAAGTTTCGTGTAAAT…
g30538	euni-13667	5414	6743	98	-	(+)-neomenthol dehydrogenase-like isoform X1	2.53E-12	ATGTCCATTTCAAGATCATCATCAATGGCAGACTCCAAATCTAAGAGgtacgcagttgttacaggatcaaacaaaggcattgggtttgccatatgcaagcttttggcttccaaaggggttgtggtgACTTTGTTAAGCGTCAATTTGGAAAGTTGGATATTCTGgagacagaGATGTGGGCTGCCTTGTTTTCTCCATTCCTCTAGCGTGAAAAACAAAGGAGCATGTGGCCATATGAAAGACAAAAGTGCCGCTGCAGGAGaaaaagagagaagcgccgcacaagaagaaatctaa
g28513	euni-11148	918	3300	166	-	(+)-neomenthol dehydrogenase-like isoform X2	2.69E-90	ATGGCCGACCCTAAATCTCAGAGgtatgcagttgttacaggatcaaacaaaggcattggatttgccatatgcaagctcttggcttccaaggggattgtggtgctagatgtctccaatcctgccagcgtttcatctcttgcggacttcgttaagtgccagtttggaaagctcgatattctgGTGAACAATGCTGCTGTCTCGGGATGCATTGTGGATGCTGATGCTTTTAGAGCATCCAGCATTGGAAAGGAGCAAGTTAAGTGGAGTGAAATCTCGACGACGACATACGAGTTAAGTGAAGAGTGCATTAACATCAACTATTACGGTGCCAAAAGGATGGTTGATGCACTCATTGGCCTCCTCGAACTCTCAGACTCCCCGAGGATTGTTAATGTCTCC…
g20899	euni-5502	18762	19859	128	+	(+)-neomenthol dehydrogenase-like isoform X3	9.34E-26	ATGAACGCCTTCACAAGGATCCTTGCAAGGAAAAATCCCAGTTTTTGCATCAATTCTGTATGTCCTGGCTTTGTCAAAACCGACATAAACTACAACAGCGGCATTTTAACCGTGGCGGAAGGTGCCAAAAGCCCAGTGAGGTTGGCACTCCTGCCCAACGGCAGCCCTTCAGCTGTGCGGAAGTCTAATTTTCTTAACTGGGGAGACGGAACGATCAAGTTATGGGTTTCAGATCACAATGTTGATTTCCAGTTGTGCAACTACTCGTTCCGGTGGAGGAGGAAAAACGAGAACAGAAAGAATGACCCAGAATGCTTGCGGCAATCCGTATGGCTTTGGACCTGCTCTTCTTGGTGTCACCATGCTGGTTCACTGGGAACTTACTGA
g21912	euni-6035	15605	17480	233	-	(+)-neomenthol dehydrogenase-like isoform X3	3.36E-120	ATGGAAGATGGGAAAGGTCCAAGGTTGGACCATTTCCACCAACTTAGGCGAGGCGCAGCAGGGCAAGTGAACAGCTTTGCTGGTGCCGAGCTGACCAATCTGGTTTCAAGATCACAGGCACAGAGTGATGGGCCTGTCCAATCTGTGAATGGAGTGAGAGCCCACTGGACGAAACCGAGGACCGAAACATATGATTTAACTGTGGATTGTATAGCGACGAATTACTATGGTGCTAAAAGAACTGCTGAAGCACTCATGCCCTTCCTGCAGTTATCCAACGTGCCGAGAATTGTGAATGTTTCCTCCTTCATGGGAAAGCTAGAGAATATTCGGAATGAATGGGCCAATGGCGTATTAAGCGATACTAGAAGCCTAACGGAAGAGCGAATAGATGAGGTC…
g17448	euni-3904	12197	14770	350	+	(+)-pulegone reductase-like	0	aTGGAGGTTGAGAGGAAGGAGTGGACATTGGAGGAGTACGTCCATGGAGGCGTGCCAACATCCAGACATCTGAAGCTCCGGACATCGAGAATGGGAGTTTCTGGAGACGACGTCCCAGATGGCCACGTCGTTCTCCGCCTTCATTGGCTCTCCGTCGACCCTTACCTCCGATCCCGAATGGGCAGCCAAAGAGATGGTCTCTATTTCCCTGCGTTCGAGCTCCATAAGCCTGTGACAACATTTGGGATAGGAGAGGTGTTGGAGACAAAGCACTCGAGCTTCGGCGTAGGAGAGATGGTTCTAAACCCAGTTGCACCGGTATCGGAGTACTGCACTGTGCCTGCTCATGCCCTTAGGAAGATCGAACTTGAACCTGATTCTGGAATCTCTCCTCTGGAC…
g17563	euni-3948	17398	19141	405	-	(3S,6E)-nerolidol synthase 1-like	0	ATGATGGAATTATACGAAGCGTCACAGATGAGCATAGAAGGAGAAGATATACTCAACGAAGCCGAAGACTTTAGCAACAACTTTCTCAACGCATTGCTGACGTGCGATCTTGATCACAAACTGGCGAGAATGATAGAAAGGACGTTGCGATATCCATATCGCAAGAGCTTTGCAAGATTGCTAGCACCTCAAACATTTGTAAACGATATGCCTGCTGCGAACTCGTGGATGGAAGACTTGCTAGAAGTGGCAAACAGGGAGAGAAGAATTGTTCACTCTCTGCACCAGAAGGAGATTCACCAaattattaaGTGGTGGAAAGAGCTGCGATTGGGAGAGGAGATTAAGTTTGCTAGAGACCAGCCACTGAAATGGTACATGTGGTCCATGGCAATTCTC…
g19520	euni-4819	19919	22928	518	+	(3S,6E)-nerolidol synthase 1-like	0	ATGGCCTTGTCAAGAGCAACCTTTGCTTTCTCACAAGGTCCATTCGCTTCAGATGGAACTTCTCAAACAGACAAGATTAAGCATCTGAAAGATGTAAATTCTCTCTGGTCAACGAATAACAAATGGAGTATTTCCTCACATCAGACCTTGGTTTCTACTCCTTTTAAGGACCATATTCACCCAACCGGAAAGCGGAAGTGGAACTTCGCCATTGAGGATGATGTTCGAGAGAGGCACGAGAGGAGGTCGGAAGAAGTGAAGCGACTATTCAAGCAAGTAAGAGGAGATTCACTTGAAGGTTTGATGATGGTGGATGCTCTCCAACGTCTTGCCATCGACTACCGTTTTGAGGATGAGATCGAGGCGCTCTTGCAAAGGCATTTCTTGATCTCCACCTCT…
g35171	euni-25459	1	172	28	+	(3S,6E)-nerolidol synthase 1-like	1.8e-08	CCGCTGATGTACGATTATGACGACAATCACTCACTCCCGCTTCTTGAGCACCATATGAAGTCATTGCTCTTTGGAGACCGATTCTAG
g4229	euni-455	31226	36463	537	-	(6-4)DNA photolyase	0	ATGGCGACTCCGGCATCGTCTTCTTCGCTGATGTGGTTCAGGAAAGGCCTCAGGATCCACGACAACCCCGCGCTCGAGCACGCTTCCAGAGCGTGCGATTTCCTCTACCCTGTCTTCGTGATCGATCCGCGCTACATGGAGCCGGACCGGACCGCCTTCTCCCCCGGCTCGCCCAGGGCCGGCGTGAACCGGATCCGGTTCTTGCTCGAGAGCCTGGCCGATCTGGATTCGAGCCTTAAGAAGCTCGGTTCGAGGTTGCTGGTGTTGAAGGGGGAGCCTGGCGAGGTGTTGATACGGTGCTTGGAAGAGTGGAATGTCAACAAACTTTGCTTCGAGCACGACACTGACCCGTATTACCAAGCTCTGGATAGTAAAGTTAAGAACTTTGCATCTGCTGCT…
g13947	euni-2657	21512	23115	500	-	(R)-mandelonitrile lyase-like	0	ATGACTTCGGACCTCAAAGAAGTCTCCGGCAAGTCTTTCGATTACATTATCGTCGGGGGAGGAACTGCAGGGTGTCCTCTAGCCGCGACCCTCTCTGAGAAATTCTCGGTACTGCTGGTCGAGCGTGGTGGGTCGCCTTATGGGAACCCATTGGTCATGGACAGGAAATACTATGGTTTCTCGCTGCTCAATACTGACGAATATTCGTCCGTGGCACAAAGCTTCGTCTCCAGGGAAGGGGTGCCAAATCACAGAGGACGGGTGCTGGGAGGATCGTCCGCGATTAATGGCGGCTTCTACAGCAGAGCGAGTCCTGATTTCGTCGAAAGAGTCGGGTGGGACGTAGAGCTAGTGGAGGATGCATACGGATGGGTGGAGTCGAGAGTGGTTTTCCCGCCG…
g15249	euni-3089	3263	5339	554	+	(R)-mandelonitrile lyase-like isoform X1	0	ATGGAGAGACCCTCGGGGCTTTGCTTCCTCCACGTCGTGTTCTTTTGGGTGCTCTTGAGGGCACCGGCAACCCTCTCATCTCCCGGGCCACATAACCAAGAAGAGCCACCGTATCTCAAGTTTGTGTCCAACGCCACGGACTTCCCCATGGAGGACTACTACGACTACATCATAGTCGGAGGCGGCACCGCAGGCTGCCCCTTGGCGGCAACTCTCTCTCAATCCTACAGAGTCCTCGTGCTCGAGCGCGGCGGCGTCGGCCACGGCAATCCCAACCTCATGTCCCAAGAAGGCTTCATCAGGACTCTGATGGAAGTGGACACGTTCCGCTCTCCGGCACAGGCGTTCACATCCGAGGAAGGAGTCCGCAACGCCAGGGGCCGTGTCCTCGGCGGCGGC…
g3148	euni-305	29279	30230	157	-	(R)-specific enoyl-CoA hydratase isoform X2	1.67E-99	ATGTCAATTCTTAGGCATGTTAATATTCTTGGTTCTTTGAGGTGCTTCTCATCATCTGGACCCCAAATACTGAGGACCGGAGATATCTTAAGGCAGAGTAGAATATTCTCCGGTGAAGACGTTATTGATTATTCTAAAGTGAGCCACGATTCAAATCCTCTTCATTTTGATGCTGAAGTAGCTCGGAATTCAGGATTTGAAGATCGACCTGTCCATGGGATGCTTGTTGCTGCATTATTCCCACGAATTATTGCCTCTCGCTTCCCTGGAGCCATCTATGTGTCCCAAAGCTTGCAATTCAAGCGGCCTGTCTATGTGGGAGATGAGGTCGTGGGTGAAGTACAGGCGGTTAACATCAAAGAGAGCAAGAAAAAATATATGGTAAAGTTCTCGACAAGA…
g586	euni-33	102458	105770	70	+	(R,S)-reticuline 7-O-methyltransferase	1.53E-15	atgtttgagactataccatatgctgatgcagtttttatgaagGGGGTAATGCATGACTGGGGGGACGAAGATTGCGTCAAGATTTTAAAAAATTGCAAAAAAGCAATCCCAGAAAAGAatggcaagGCCTTTGGGGAAGCTCGTCCTCGCTGGCCACTAGAGAGGCTCGACCTCGCCCATATCTCTAAATTTGACAGCTCCAATGGCACATAA
g16409	euni-3480	4749	9003	391	-	(S)-2-hydroxy-acid oxidase GLO1-like isoform X1	0	ATGCTCGTGTCGAAATCATATTGGACCGATGGACTAGTTCTGAACTACTTTCTCAAAACCCGCGAGAACAGATCAGGTACTGCTGAGAAGATGGAGATCACTAATGTGATGGAGTATGAAGAAATCGCGAAGAAGAAGCTGCCCAAGATGGTGTATGACTACTACGCGTCTGGTGCAGAAGACGAGTGGACTCTCAAGGAAAACCGAAATGCGTTTTCAAGGATTTTGTTTCGCCCTCGGATTCTTGTAGATGTAAGCCATATAGACATGACAACAACAGTTTTGGGATTCAAAGTATCGATGCCTGTCATGATCGCTCCCACATCAATGCAAAAGATGGCTCATCCTGATGGAGAATATGCAACAGCTAGAGCTGCATCAGCAGCAGGGACGATTATG…
g27654	euni-10240	2941	6531	367	-	(S)-2-hydroxy-acid oxidase GLO1-like isoform X1	0	ATGGAGATCACTAACGTTATGGAGTACGAGGAGATCGCAAGGCAGAAATTGCCGAAGATGGTGTTTGACTACTATGTGTCGGGCGCAGAAGACCAATGGACTCTTCGGGAAAACCGAAATGCATTTTCCAGGATCTTGTTCCGACCTCGCATCCTCATTGATGTGAGCAAGATAGACATGGCAACAACTGTGCTGGGTTTCAACATTTCGATGCCGATCATGATTGCACCAACAGCCATGCAGAAAATGGCTCATCCTGAAGGAGAGTATGCAACAGCAAGAGCAGCCTCGGCAGCAGGAACAATTATGACTTTGTCCTCTTGGGCTACTTCAAGTGTCGAAGAGGTTGCCTCAACGGGGCCAGGCATCCGATTTTTCCAGCTCTATGTGTACAAGGAC…
g12522	euni-2237	28737	32462	363	-	(S)-coclaurine N-methyltransferase-like isoform X1	0	ATGGAGAAGATGATTCAGGCGCCTTACGAGGCGACGGTGAAGGTGATGCTCGCCTCTCTGGAGCGCAACCTGCTGCCCGACGCCGTCATCCGGAGGCTCACGCGCTTGCTCTTGGCCGGCCGCCTCCGCTCCTCTTACCGCACTTCCTCCGACCTCCAGCTCTCCGACCTCCTCCACTTCGCGCATTCTCTGAAAGAAATGCCTATTGCTATCACAACAGAGAAGCCCAAAGAGCAGCATTATGAGCTTCCCACTTCATTCTTCAAACTAGTGCTCGGCAGGCATCTCAAATACAGCTGCTGTTATTTCTCCGATAAGTCAATGACCTTGGAGGATGCTGAAAAGGCAATGCTGGAACTGTACTGTGAGAAATCCCAGTTGAAAGATGGCCACACTGTT…
g2054	euni-179	77476	79908	402	-	(S)-N-methylcoclaurine 3'-hydroxylase isozyme 2	0	ATGTGCCGTAAACTTGTGGCTCTGATTGACTTAACCGAGGGAATCAACAATCCTCTCCTTCCCTTCTATGTTTCCCTGATCATCCTCCTCTTCGTCCATAATCAATTCAAGGCTCGACCGCATGTTAAGTCACCGACGCTGCCTCTTCCTCCGGGACCCCGTCCATGGCCAATCCTAGGCAATATAATGCAGCTAGGGGAGATGCCTCATGTTACTTTATGGGAATTCACCAAAGTATATGGCCCTCTCATATCCTTGAAGCTTGGCACTCAGCTTGTGATCGTGGGGTCGTCACCGGCTGTTGCCAAGGAAATTCTTAAAGAGAAGGATCATTTGTTGTCCGCTCGATATGTCCCTCATGTGATGCCAGCTGAGAGATTGAAGCTCAGTTACATATCG…
g18384	euni-4302	15306	22141	309	-	(S)-ureidoglycine aminohydrolase	0	ATGAAGCATCATCCCTTTGCTTGTTCAGGATGGTCACAGCCTCTCCCAATCTTCCTCGTCACCCTCAGTCTGTTCAGAGTTGCCTTGAGTGGAGATGGGTTTTGCGCTGCGCCTTCAATCATCAAAGAAACTCCGAACTCGGAGTCGAGGCCCTTGTACTGGAAAGTCACGAATCCTACACTGTCCCCTTCTCACCTTCAAGATTTGCCGGGTTTCACCAGAAGTATTTACAGAACAGACCATGCTCTAATAACACCAGAAAGTCAAGTATTCAGCCCTCTACCTGATTGGATTAACACATTGGCAGCATACTTAATAACACCAGCAATGGGTTCACATTTCGTCATGTATCTAGCGAAAATGCAAGAAAATTCAAGATCAGGACTTCCTCCTAGTGAC…
g12167	euni-2137	21255	21925	161	+	[ribosomal protein S18]-alanine N-acetyltransferase	5.31E-103	ATGGCGGCGAAAGGGGAGATCTTGGAGCTAAAGAGGAACTCCAACCCCAACAACAACCGGGACAAGATATTGAACGAAGTAGTGAAGATAGAGAAGAAATTGTTCCCGAAGCACGAGTCTCTGGCCACATCATTCGAGGAGGAGCTGAGGAAGAAGAACACCGGGTTGATTTACTTGGAACTCGACGGAGAAGTCGCGGGCTATGCCATGTACACTTGGCCTTCTTCACTGTGCGCCTCCATCACCAAGCTCGCAGTGAAGGAGAGCTGTCAAAGGCAAGGGCATGGAAGGTCGTTGCTGCGAGCGGCGATTCAGAAGTGCAGAGAGAGGAAAGCACAGAGAGTCTCGCTTCACGTGGATCCCCTGAGGGCTCCCGCCATGAATCTGTACAAGAAATTA…
g7573	euni-1059	21753	21992	79	-	[ribosomal protein S5]-alanine N-acetyltransferase	1.08E-29	ATGAAAGAAGTATTGCTACCAGACGTGAAAAGATCATCCCAGGTGTTCGGGGATTTCCCTGATGTCTCGAGGGTTCAAGCCTTTGTCGCGATGGACAATAAGGCTTCCCAGAGAGTGCTGGAGAAGGCCGGGTTCACGAGAGAAGGGTTGCTGAGAAAGTATTCCTATTTGAAGGGGACTTGGCAGGATTTGTACTTGTACAGTTTCTTGTCCACCGACGTCGTCCCTGCAGACCGATGA
g31150	euni-14623	745	5532	313	-	1-(5-phosphoribosyl)-5-[(5-phosphoribosylamino)methylideneamino] imidazole-4-carboxamide isomerase, chloroplastic	0	ATGGGGATGAGCAGCCTTCGCGCCAGCTCGATTTCGGATCTCAGCTCGCTCCGTGTCAGCTTCAGCTGCTCGATCAGCTCGCGCAACGACTGCCGTTGTGCCCCGACAATACCCATCACGAGGTCCTCGGCGCGAATGTCCGTACGTTGTGCCGTTCGATTCCGTCCTTGCATCGATATACACAAGGGTAAAGTGAAACAAATTGTAGGGTCAACCCTTTGTGATTTGAAGGACGATGAATTTGCTCCTGTGACCAATTTTGAATCAGATGCATCTTCAGCAGAGTATGCAAAATTATACCGAGAAGATGGGCTAATGGGTGGTCATGTAATCATGCTTGGGGCAGATCCTCTAAGCAAAGCTGCAGCAATTGAAGCATTGCATGCCTATCCTGGCGGT…
g29578	euni-12416	6087	7735	187	-	1,2-dihydroxy-3-keto-5-methylthiopentene dioxygenase 1	8.71E-127	ATGGCGATTGAGGCGTGGTTCATGGACGAGAGCGATGGCGACCAGAGGCTCCCTCACCATCGCAGCCCCCCAGAGTTCGTCTCTTTGGACCACTTGGCAGATGTGGGGGTTCTGTACTGGAAGTTGAATCCGAGTGACTATGAGAACGATGAGGAACTGCGCAAAATCAGAGAGGCCAGAGGTTACAATTATATGGATCTCCTGGATTTGTGCCCGGAGAAAGTGGACAACTACGAGCAGAAGCTCAGGAACTTCTACACGGAGCACATACACGGGGATGAAGAGATACGCTACTGCTTAGAAGGGAGCGGACACTTCGATGTCCGAGACAAGGAGGACCGTTGGATTAGGATCTTGATAAAACCCGGCGACCTCATCGTCTTGCCCGCCGGAATCTAC…
g24182	euni-7442	11415	12981	88	-	1,2-dihydroxy-3-keto-5-methylthiopentene dioxygenase 1-like	8.33E-42	ATGGTGCTTGAGGCGTGGTTCTTGGACGAGAGCGATGGCGACAAGAAGCTCCCTCACCATCGCAGCCCCCCAGATGACTACGAGAACGATGAGGAACTGCGCAAGATCAGAGAGGCCAGAGGATACAATTACATGGACATGGTGGATCTGTGTCCGGAGAAAGTAGACGACTCCGAGCAGAAGCTCGAGAACTTCTGGTCGGAGCACATTCACGGGGATGAAGAGAAACGCTACTTCCTGGAAGGGAGCGGATACTTCGATATCTGA
g9155	euni-1407	45523	46972	152	+	1,2-dihydroxy-3-keto-5-methylthiopentene dioxygenase 1-like isoform X2	6.93E-98	ATGGCGATTGAGGCGTGGTTCATGGACGAGAGCGACGGCGACCAGAGGCTCCCTCACCATCGCAGCCCCCCAGAGTTCGTCTCTTTGGACCACTTGGCAGATGTGGGGGTTCTGTACTGGAAGTTGAATCCGAGTGACTATGAGAACGATGAGGAACTGCGCAAGATCAGAGAGGCCAGAGGGTACAATTATATGGATCTCCTGGATTTGTGCCCGGAGAAAGTGGACAACTACGAGCAGAAGCTCAAGAACTTCTACACGGAGCACATACACGGGGATGAAGAGATACGCTACTGCTTAGAAGGGAGAGGATACTTCGATGTCCGAGACAAGGAGGACCGTTGGATTAGGATCTTGATAAAACCTGGCGACCTCATCGTCTTGCCCGCCGGAATCTAC…
g24181	euni-7442	5908	8618	200	-	1,2-dihydroxy-3-keto-5-methylthiopentene dioxygenase 2	5.79E-139	ATGGTCTCCTCCGACAAGGATCCTAGAGAGGAAGTCATTCAAGCATGGTATATGGATGACAGTGATGAAGACCAAAGACTTCCACATCACCGTGAACCTAAGGAATTTGTTTCCTTGAAGCAGCTTGAAGAACTTGGTGTTCTCAGCTGGCGATTGGATGCTGACAACTACGAAACTGATGAGGAATTGAAGAAAATCCGTGAGGAACGCGGATACTCCTATATGGATTTCTGCGAAGTTTGCCCAGAGAAGCTACCAAATTACGAAGAGAAGATCAAGCACTTCTTTGAGGAGCATCTCCACACCGATGAGGAGATTCGTTATGCCGTGGCTGGAAGTGGTTATTTTGATGTTAGGGACCGGAATGATGCTTGGATTCGTGTGTGGGTAAAGAAAGGT…
g26046	euni-8816	2845	6328	374	-	1,4-alpha-glucan-branching enzyme 1, chloroplastic/amyloplastic-like isoform X1	0	ATGTACGGTTCTTGCAGCTTTGCTTTGATTCCTGCCGTTGGCTCTTCGTCGGCTTCCTCGAAGACGCAATGCGCGCAGACATCCATAAATAACAGGACAGTTGCCAACCAGAAATTTGGCGGAGTTGTCAGCCAGTATTCTCAATTGGTTAGGCGTCACAAGCTCCATTTTCCACCACGAGTTCAGAGACATGGAAGGGCAGACCATTCTCCCAAAATTTCAGCTGTATTAACAGAGGACAGCTCAACAATGACTCCAATAGAGGATGACATTGAAAGGATTGGCATTCTAAATGTTGATCCAGGCTTGGAACCATTCGGAGATCACTTTAAATATAGAATGAAAAGATATGTGGATCAAAAAAAGCTATTCGAAGAGCATGAGGGTGGTCTCGAAGAA…
g6271	euni-801	9540	29619	844	-	1,4-alpha-glucan-branching enzyme 2-2, chloroplastic/amyloplastic-like isoform X1	0	ATGGCGTATACGCTCTCGGGGATTCGATTCCCTTGTGCGCCGTCCGTGTGCAAGTCCTCTCCCTCCGGCTTCAACGGCGATCGCAGGAGCTCCGGCGTCTCGCTCTTGCTGAACAACAGGGCCTCACTCTCTGGGAAGATATTCGCTGGAAGGTCTTCGTATGATTCTGACACCTCATCCTTATCCTTAGCTGCATCCGAGAGTGTCCTTGTTCCTGGTGGCCACAGTGATGACCCTACGTCCTCAACAGATCAAGTGGAAACTTCAGGAGCTGTCGCCGATTCCCAGATGGTTCATGATTCCGGTGATTTGACCATGGAAGCTGAAGAGGAGATTGAGGTGAAAGAGAAGCAAGATTCGGTTTCTTCATCAGTTATAGGCAATGGAGATGCTTCTGAC…
g6634	euni-866	13542	28868	904	-	1,4-alpha-glucan-branching enzyme 3, chloroplastic/amyloplastic isoform X1	0	ATGTCTTCGCTCTCTCTCCAATTCAAATTCCTCCATCTCTCTCCAAATCTCACCTCTCCCCACTTCCAATCTCCACTCGCGCCTCATCAGTCCATCAACTTCAGCAACCGAACCAAGCTCGAGCTCAAAGCGtcctcgtcgtcgtcctcttcctcctcctctgcctcGAAGCAACCGCAGCAACGACCGAAGAAGAGGCAAAGCGCGAGCGACGCGGAGAGAGGGATTGATCCGACGGGATTCCTCACCAAGTTAGGCATCTCCCACAAAGGCTTCGCTCAGTTCCTTCGCGAGAGGCATAAAGCACTGAAGGACCTCAAGGATGAGATTTTCAATCGTCACCTCAATCTTAAGGAAATGGCCTCTGGATTTGAGATATTGGGCATGCATCGTCATGTG…
g3092	euni-299	66840	69654	339	+	1,4-dihydroxy-2-naphthoyl-CoA synthase, peroxisomal	0	ATGGCGACTACGTCGGACGAGGGCATGGGCGCCGTCGCGAGGAGAGTCGCTGCGGTCGCCAACCACCTGTCCCCTCCCGACCCTGCACCGGAGGGTCCGCCGTCCTCTGTCTCCGCTCGGCCCTGTGGTGGCGCCCCCCTGAACGACGCCTATCATCGCATTCACGGCGAAGTCCCCGACCATCCAGTCGTGTGGAGGGCCGCGGACGATGGGTCGGGCCTGGTGTTCACAGACGTCACCTACGAGAAAGCTGTCGGCGAAGGAATCGCCAAGATTACGATTAATAGGCCGGAGAGAAGAAATGCGTTCAGGCCAAAGACGGTCAAGGAGCTGAGCCGCGCATTTAGCGATGCGAGAGACGATGTTTCGATTGGGGTCGTCATTCTCACTGGAAAGGGA…
g27137	euni-9786	10480	11020	127	+	1,4-dihydroxy-2-naphthoyl-CoA thioesterase 1 isoform X2	4.96E-58	ATGGATAACCCTTCTTCTTCTCCTCCTCCTCCGTCCAAGACGGCGGAGCTAGACGCGCCCCTCCACGCGGTCGGGTTTGAGCTCGAAGACGTATCCGCCGCCAGGGTCACGGGCAAAATCCTCGTCTCCCACAAGTGCTGTCAGCCCTTCAAGGTGTTGCACGGAGGGGTGTCGGCGATGATAGCGGAGGGGACGGCGAGCATTGGGGCCCACCTCGCCTCCGGCTTCAAGAGGGTCGCCGGGATCCACCTGAGCATCAACCACGTGAAGAGCGCGGTGGTCGGCGACCTCGTCCGTGCCGAGGCCACCCCGGTCAGCCTCGGCAAAACCATTCAGGTCAGCCCCCTCCCTCTCTCCCTTCCCGTCTCGCTAATTCACCGCTGA
g28750	euni-11406	5318	7748	134	-	10 kDa chaperonin 1, chloroplastic-like	1.57E-82	ATGGCGTCCACGTTCGTCACGGTCCCAAGACCCTTCTCCGTCAGACCCACCGCTCCCTCCTTCTCGAACCAAAGGCTTCTCGGGCTGCGAAGAAGTTCTTTGAGAATCAACGCGGTTGCTACGAAATGGGAACCCGCCAAGGTCGTCCCGCAAGCTGACAGAGTCCTAGTTCGCCTTGAGGAGCTCCCTGAGAAATCTGCTGGTGGAGTTTTGTTGCCTAAATCTGCTGTCAAATTTGAGCGTTATCTGATGGGCGAGGTTCTTACTGTTGGCACAGAAGCGAGGGTTGTGGATGCTGGAAAGAAGGTGCTTTTCTCGGACGTAAGTGCCTATGAGGTGGATCTGGGAGGAGATGCCAGACATTGCTTTGTCAAAGCCGGTGATCTATTGGCAGTGGTT…
g2342	euni-205	23366	23996	177	-	10 kDa chaperonin, mitochondrial-like	1.48E-53	ATGGGGCGTGAATCCTACGAAGCCATGGCCCAAACAGAAGGCCCATATCGTCTATTCCTTAAACCGTCCCCAAGCCGAAAAACCCTAGCACCTAGAACCTTCCATTTTCTTCACGAAGCTTCAAGCCTCTCAGTTTTTAAAGCCCCTGAGAGGTCCTGCTCGTGGTCTTCTTACAGCTTGAAAACTCCCCCCCAAAACCCTAGCTCGAGAGCCCGGAGACCCCGAAGGATAAGGACGAGAATGGCGAAGCGACTAGTGCCGCTGCTGAACCGCGTGCTGGTGGAGAAGATCGTCCCTCCCTCCAAGACCGCCGCCGGCATCTTGCTCCCGGAGAAATCCTCCCAGCTGAACGCGGGGAAGGTGGTGGCGGTGGGACAGGGGGCGAGAGACGCGCAGGGG…
g11194	euni-1894	10017	12117	97	-	10 kDa chaperonin, mitochondrial-like	6.62E-57	ATGGCGAAGCGTCTGATTCCGACTCTCAATCGCGTTTTGATAGAGAAGATCATTCCTCCATCCAAGACCAATACTGGAATCTTACTCCCTGAGAAGACCACCAAGCTGAATTCTGGAAAAGTTGTTGCAGTGGGTCCTGGAGCTCGGGACAAAGATGGGAAGATTATTCCTGTTAGCGTGAAGGAAGGAGAGACGGTTCTTCTGCCTGAATACGGTGGAACTGAAGTAAAGCTTGGTGAGAAAGAGTATCATCTATACAGAGATGAAGACATCTTGGGGACTCTCCATGATTAG
g13141	euni-2419	24426	30078	988	+	110 kDa U5 small nuclear ribonucleoprotein component CLO	0	ATGGACGACAGCTTGTACGACGAGTTCGGGAACTATATCGGGCCCGAAATTGAATCTGACCTAGAGTCTGGAGGCGAGGAAGAAGATGAAGACCTCCCGGACAAGCGCAGTGAGGAGCCTGCTGAATCTGATGGCGAGGATGCCGCTGCTGGTGCAAATGGGTGGATTACTGCCTCCAATGATGTCGACATGGAGAATCAGATCGTTCTTGCCGAGGATAAAAAGTATTACCCAACTGCCGAGGAAGTTTATGGTGAAGATGTTGAGACGCTGGTTATGGATGAAGACGAGCAACCTCTCGAACAACCGATAATCAGGCCTGTTAGAAATATAAAGTTTGAGGTTGGTGTGAAGGACTCTTCTACTTATGTGTCGACCCAGTTCCTTATTGGTCTCATG…
g23987	euni-7301	11922	12257	83	-	11-beta-hydroxysteroid dehydrogenase 1B-like	2.00E-24	ATGGCTTATCAATTGGGCTCTCCTGATGTGGTCGTCGTCCGGGGAGATGTGTCCGGGGCCGAAGATTGCGAGAGGTTCATTGATCGAATGATCGACCATTTTGGCCGCCGTAAGCACGTCGCTATTGGCGTGGATCACCTGGTGACTAATGGTGGGACAGCCACCATGTGCATGTTTGAAGACTTCCCCGATGTCGCTAAGCTCCGCCCTGCAATGGTACAAGTTATGTGTGAATATAAGGCTATCAATTGA
g23988	euni-7301	12272	12838	88	-	11-beta-hydroxysteroid dehydrogenase 1B-like	2.06E-25	ATGGACATCATCTCCGTGGCTACCTTCATATTCCTCTTCTTCACGGGACGAGCCGGGGATTTGATCCGGGCGTTCTTGAACAGCACTCTCCTTCCCGTCGCCATCGGCGCcctcctcttcatcctcccacccaacctcttcctcaagctcctcctcttcaccttctcctccgcctTCAGCGAGGATGCTGCCGGCAAAGCCGTCCTCATCACCGGAACTTCCTCCGGCATCGGCGAGCACCTCTCATATTCGTATGCGACCGCTTGA
g28585	euni-11222	991	1847	143	-	11-beta-hydroxysteroid dehydrogenase 1B-like	3.07E-37	ATGCAATACCTGGCTTACGAGTATGCGAGGAGGGGTGCATGCTTGGCTCTGGTGGCCCGGCGGGAGATGTCGGTGCGGGAAGTGGCGGAGAGGGCGAGGGAATTAGGCTCTCCGGACGTCATAGTCATTCAGGCCGATGTTTCCCAAGTTGACGACTGCAGGCGCCTCGTCAACGAGACCATGAATCACTTCCAAAGACTGGACCATCTGGTCAACAGCGACATCACCAATTTTAGATGTTCCATACCTATGGTACAGCAGAGGCAAGATCATAGTGCTTTCTTCCTCTGCCTCCTGGTTGCTGGTGCCCCGAATGAGTTTCTACAACATAAGCTCGTGTTTTCTGGCAGACGTTTGATCCTCGTCACAGGCAAGCAAAGCAGCCCTGCTGAGCATGTT…
g32573	euni-17240	1	129	43	-	11-beta-hydroxysteroid dehydrogenase 1B-like	1.31E-11	ATGCAATACCTGGCTTACGAGTATGCGAGGAGGGGTGCATGCTTGGCTCTAGTGGCCCGGCGGGAGATGTCGGTGTGGGAAGTGGCGGAGAGGGCGAGGGAATTAGGCTCTCCGGACGTCATAGTCATT
g5427	euni-646	14477	15077	125	-	11-beta-hydroxysteroid dehydrogenase-like 5	3.97E-23	ATGAACTGGGTGGGGCCGCCGCCGAGCCTGGCGATGCTGGCCTTCGGCTGGCCTGCTCTGTCTTTCCTCAACGCATGCGAATGGCTCTACAACACGTACTACAGCGAGGACATGGAGGGCAAAGTGGTCATCATCACCGGCGCTTCTTCCGGTATCGGAGAGAGCAGTTTTATGCAGAAGAGTCATGAATCCTCTAGTCTAAACTATGCCTTTAGGTTACGATGTTCCGAGCAGTTTGTTTTGGGCAATAGTGGACCGATAAATTTGGAATTTGGGGTGAGAGCAGCGAGTCCTGCTGTCGATGTGAACGAGTCATCGCTTTCTATAGGTGGATGTAACTTCGCCTGCCCGGCTGAGCATAGCAAGTTTTCGATTTAG
g34532	euni-22870	1789	2418	178	+	11S globulin seed storage protein Jug r 4-like	1.34E-48	ATGGCTAACCCTTTGCTTCTCTCCTTCGCATTTTGCTTTCTCTTGGCCTTCCACGGCTGCCTCGCCAGCCAGTGCTACCGGACCGGCCAGGAGCAAGGGGAGTGCCGGATCGACCGCCTCGACGCCCTCGAGCCCACGAACGGCATCCATTGCGAGGCCGGCTTGGTCGAGTCGTGGGACCAAAACCACGACATGTTCCGGTGCGCCGGGATCGCCATGGTTCGGCACACTATCGAGCCCAATGGTCTCCTCTTGCCTTCCTTCACCAGTTCACCTCAACTCATCTACATAGTTGTAGCAGCCCTAAACGAAGTGGCAAAAACATGTCCCGGAGAAAATATTCATTGTTTGCTCGACCGTCGCGTGCAGGTGAGGTATTCAAGGGGCGATGATCCCCGG…
g24891	euni-7940	2245	3674	272	+	12-oxophytodienoate reductase 11 isoform X3	1.20E-107	ATGGCAGCCAAGCTCAACCCCATCCCTCTCCTCACTCGTCTCAAAATGGGCAACTTCAGCCTCTCCCACAGTTTATCAGATGTGGTCCGCTCCCCCGTGCTCGTTTTGATCGTAACTTGCCTTCTGTTTGCTTCGTCGTGGTCGCTCCATGGTCGCAGGATCGTGTTGGCGCCACTGACGAGATGCCGGTCCTACCAAAAAATCCCTCAACCCCATGCCGCCCTTTACTACTCCCAGCGCGCCACCCCTGGTGGCCTTCTCATTGCCGAAGCCACCGCCATTGCCGACACCGCGGGGTATCCAGGAACGCCTGGTATCTGGACCAGACAGCAAGTGGAAGCTTGGAAACCGATCGTGGATGCTGTTCATGATAAGGGCGGAGTTTTCTTCTGCCAGATT…
g16965	euni-3718	19345	20966	382	+	12-oxophytodienoate reductase 3-like	0	ATGGCCACGAACCTCTTCACTCCATGCAAGATGGGCAAGTTCGATCTCTCACACAGGGTGGTAATGGCGCCTATGACGAGAGGCAGAGCGATCAATGAAATTCCGTTGCCGGCTCATGCGGAGTACTACGCGCAAAGAGCGACCAAGGGCGGTCTTCTCATCACTGAGGGCACCAGCATCTCGGACACGGCCACCGGGTTTCCAGGTAGTCCTGGGATTTACACTGAAGAGCAAGTCGAAGCATGGAAGAAGGTGGTGGATGCTGTTCATTCCAAAGGTGGCATCATTTTCTGTCAACTGAGTCACGTTGGTCGTGCCTCCAATCACGTTTATCAACCTGGCGGAGCCATGCCGGTTTCATCGACAAATCAATCTATCTCCGATAAATGGAAAATCATG…
g26400	euni-9117	8856	10472	385	+	12-oxophytodienoate reductase 3-like	0	ATGGCCGCGAACCTCTTCACTCCATACCAAATGGGCAAGTTCGATCTCTCTCACAGGGTAGTTCTGGCGCCCATGACGAGATGCAGAGCGATCAATGAGATTCCGTTGCCGGCGCATGCGGAGTACTACGCGCAAAGATCGACCAAGGGTGGTTTTCTCATCACTGAAGGAACCCTCATCTCCAACACGGCCGCCGGGTTTCCAGGTACTCCTGGGATCTACACTGAAGAGCAAGTGGAAGCATGGAAGAATGTGGTGGATGCTGTTCATTCCAAAGGCGGCATCATTTTCTGTCAACTTTGGCACGTCGGTCGTGCCACGAATCAAGTTTATCAACCTGGTGGAGGCGCGCCCATTTCATCGACAAATCGATCTATCTCCGATAAATGTAAAATCATC…
g1983	euni-169	38293	38727	144	-	14 kDa proline-rich protein DC2	5.89E-53	ATGGCTTGTTCAAAAAGCACTGCTTCTCTAGCCCTCTTCTTCACCCTCAATCTCCTCTTCTTTGCCCTAGTCTCCTCCTGTGGGAATTGCcctagcccgaggccgaggccgaggccaagcccaaggccgactccaaccccaaccccaaccccggtaaccccaaccccatccACTGGCGCCTGCCCTAGAGACGCCCTGAAGTTGGGGATATGTGCTGATGTGCTGGGGAGCCTGCTCAATGTGACCGTCGGCACACCCCCGGTGACCCCTTGCTGCTCTCTCATCGCCGGCCTCGTCGACCTTGAAGCTGCGATTTGCCTTTGCACTGCCATTAGGGCCAACATACTGGGCATCAACCTTAACATCCCACTCTCTCTCACCTTGCTCCTCAATGTTTGT…
g1984	euni-169	46451	46846	131	+	14 kDa proline-rich protein DC2	4.36E-57	ATGGAGAAGAAATCTTCCTCATCAGCTGCTCTGTTCTTTTGCCTCAACCTCCTCTTCTTCGCCCTAGCGAGAGGCGTTCAGCCGAAACCCATGCCGAACGCTAACCGAATCACTAACCCGTTCTCTCCGAGAGGCTCTAGTTGCCCTAGAGATGCGCTGAAACTGGGCGTGTGCGCCAAAGTGCTCGACGGGCCGGTCAATGCCGTCGTCGGAACACCGCCGGACATGCCTTGTTGCTCCGTCCTGGAGGGCCTTCTCGATCTCGAAGCGGCCGTCTGCCTTTGCACCGCCATTAAAGCCAACATCCTCGGGATCAACATCGACATCCCCATTTCCCTCAGCTTGCTCATCAACACGTGTGGCAAGAACGTCCCATCCGACTTCCGATGCGCCTAG
g15362	euni-3126	18022	18408	128	+	14 kDa proline-rich protein DC2	6.12E-74	ATGGCATCAAGGACTCTGGCCACAACCGCCCTCCTCCTCTCCCATAACCTCCTCTTTTTCACCATGGTGAGCTCCACCTACTGTCCGCCACCGCCACACAAGCACCACCCACCCACGCCGGCGAAGGCCACGTGCCCCAAGGATACCCTCAAGCTCGGGGTGTGTGCCGACGTATTGAAGAGCCTACTGCACCTCGTGGTCGGTACCCCGCCAAAGACCCCTTGTTGTAGCCTCATCGGCGGCTTGGCCAATCTCGAAGCCGCAGTCTGCCTCTGCACCGCCATCAAAGCCAACGTGCTGGGCATCCACTTGAACGTCCCGGTCTCACTCAGCTTGCTCTTGAACTACTGTGGCAAGAAGGTCCCTTCTGGGTTCCAATGTGCCTAA
g15528	euni-3178	17802	18023	73	+	14 kDa proline-rich protein DC2	6.96E-21	ATGGACTTCCACGGGGGAGTCGTGGGCGGCGTTGTCAAGACCCCAGCGTCCAGCCCTTGCTGCACGTTGCTCAAGGGCATGGTCGACTTGGACGTGGCCTTCTGCCTGTGCACCGCCATGAAGGCCAATGTGCTCGGAACCCAAGTGAACATTTCGTTTGCACTGAGCGGCATCGTTAGCTCATGTGGGAAGTCAATCCCTCCTGGCTTCAAGTGCGAGTAG
g21649	euni-5893	11460	11819	119	+	14 kDa proline-rich protein DC2	4.23E-46	ATGGCTCGTtccacccccattctcatcctctccctcctcctcctcgccgccttctccAATGCTTGCAACACGTGCATCCCGGCAATCCCACCGCCTCCCGCCGCTTGCCCGAGGGACACGTTGAAGCTCGGAGTATGCGTGGACCTCCTCGGGGGACTCGTGGGCGTCGTGGTCGGGACCCCGGCGTCCAGCCCTTGCTGCGCGTTGCTCCAGGGCCTGGTCGACTTGGAGGTGGCCCTCTGCCTGTGCACCGCCATCAAGGCCAACGTGCTCGGAATCCAACTCAACGTTCCCATTGCACTGAGCGCCATCGTCAGCGCATGTCAGAAGTCAATCCCTCCTGGCTTCAAGTGCGAATAG
g25443	euni-8321	7867	8268	133	+	14 kDa proline-rich protein DC2	3.14E-68	ATGGCTTCTAAAACTGTCGCAACCGGCGCCATCCTCCTCACCAACCTCCTCTTCTTCGCTATGGTGGGCTCGGCTCATGTGCCCTGCCCGCCGCTGCCGCCGAAGGCACTCAGCCACCCATCACCGCCATCCCCAGCCGCCGCCGCTTGCCCGAAGGACACCCTCAAGCTTGGGGTGTGCGCCAACTTGCTGAACGACTTGTTGCACCTTGTCGTGGGCACCCCACCAAAGGCTCCTTGCTGCAGTCTCATCGAAGGGCTTGCCGACCTCAAGGCCGCGGTGTGCCTCTGCACCGCCATCAAGGCCAACATATTGGGAATCAACCTCAACGTCCCCATTTCTCTGAGCTTGCTCCTGAACTACTGTGGGAAGGGTGTCCCAAAAGGATTCCAATGTGCT…
g3277	euni-320	3353	6407	150	-	14 kDa zinc-binding protein	2.85E-98	ATGGCCTCGCGCTCTATATGTCGGCTCGCCCTCGTGAGCTCTCACCTGTCCCCAAACCCTCTAATGGCTTCTGAGAAGGAAGCTGCTCTCTCCGCCGCTCCCTCCGATTCTCCCACCATATTTGACAAAATCATTAAGAAGGAAATTCCGTCCACCGTTGTCTATGAGGATGATAAGGTGCTGGCTTTCAGGGACATCTCTCCTCAGGCTCCAACGCACATTGTGATCATTCCAAAAGTGAAGGATGGGTTAACTGGACTGTCTAAGGCCGAGGAGAGGCACTGTGAGATTCTTGGGCGCCTTCTTTACACTGCCAAACTTGTTGCCAAACAGGAAGGCCTCGAAGACGGCTTTCGTATTGTGATTAATGATGGACCAAGTGGATGTCAGTCAGTGTAC…
g9686	euni-1526	24782	26908	180	-	14 kDa zinc-binding protein-like	2.10E-102	ATGGCTGCTCTGCTTCGGAGTTGTGGAGCAGGTAGCGTCAAGGCATTAGCGATTCCTAGAAGCTCCTCTCGAGCTCTCGCTCGTGTCAAATTCGTTCCCCCGCTTCCGTTTGAGTCCCGTCGCAGATCTTTTTGTGTCAAAATGACAAGCCGTGAAGAAGATGCTGCCAAAGCAGCTGCTGTGGTTGCCGACACTGGAGCTCCAACCATATTCGACAAGATCATAGCTAAGGAGATTCCGTCAACCATTGTGTATGAGGATGAACAGGTCCTAGCTTTTCGTGACATTAGTCCTCAGGCTCCGGTTCATGTTCTAGTTATTCCAAAACTTAGAGATGGCCTTACGCATCTCGGAAAGGCTGAAGAAAAGCATTCTGAGATACTGGGTCGGCTCCTCTAT…
g15290	euni-3102	20111	23878	253	-	14-3-3 protein 7	0	atggagagagagagagagCAGCAGGTTTACCTGGCGAGGCTCGCAGAGCAAGCCGAGCGATACGATGAGATGGTTGAGTCAATGAAGCAAGTGGCTAAACTAGATGTGGAACTGACTGTGGAGGAGAGAAATCTGTTGTCTGTTGGGTATAAGAATGTAATTGGGGCCAGAAGGGCATCATGGCGGATTCTATCTTCCATCGAACAGAAGGAGGAGGCCAAGGGTAACGACCAAAATGTGAAGAGGATAAAGGACTACAGGCAAAGGGTTGAAGATGAGCTCATAAGGATCTGCAATGACATACTCTCGGTCATTGATAAGCATCTTATCCCATCCTCCTCGAGTGGAGAATCAACTGTTTTCTACTATAAGATGAAAGGTGATTATTATCGTTACCTT…
g2145	euni-187	23461	25152	260	+	14-3-3-like protein	0	ATGGCGACCGCACCATCGGCACGCGAGGAGAACGTGTACATGGCGAAGCTGGCCGAGCAGGCCGAGCGCTACGAGGAGATGGTGGAGTTCATGGAGAAGGTCTCCGCCGCCGCCGCCGAGTCGGAGGAGCTCACCGTCGAGGAGCGCAACCTCCTCTCCGTCGCCTACAAGAACGTGATCGGCGCCCGCCGCGCCTCCTGGCGCATCATCTCCTCCATCGAGCAGAAGGAGGAGAGCCGCGGCAACGAGGACCACGTCGCCTCCATCCGCGACTACCGCGCCAAGATCGAGTCCGAGCTCTCCGGCATCTGCGCCGGCATCCTCAAGCTCCTCGACTCCCGCCTCATCCCCTCCGCCGCCTCGGGCGACTCCAAGGTCTTCTACTTGAAGATGAAGGGA…
g2699	euni-254	16849	18763	262	+	14-3-3-like protein	0	ATGGCCGCCGCCGCCGCAGCAGCACCGTCACCGCGCGAGGAGTACGTCTACATGGCGAAGCTGGCCGAGCAGGCCGAGCGCTACGAGGAGATGGTGGAGTTCATGGAGAAGGTCTCCGCCACCGCCGACTCCGACGAGCTCACCGTCGAGGAGCGCAACCTCCTCTCCGTCGCCTACAAGAACGTCATCGGCGCCCGCCGCGCCTCCTGGCGCATCATCTCGTCCATCGAGCAGAAGGAGGAGAGCCGCGGCAACGAGGACCACGTCGCCGCGATCCGCGACTACCGCGCCAAGATCGAGGCCGAGCTCTCCAAGATCTGCGACGGCATACTCAAGCTCCTCGACTCCAGGCTGATCCCCTCCGCCTCCGTCGGGGATTCCAAGGTGTTTTACCTGAAG…
g2503	euni-227	15324	17828	250	-	14-3-3-like protein B	0	ATGGCCGTGCCGGAGAACCTGAGCAGGGACCAGTACGTGTACTTAGCGAAGCTCGCCGAGCAGGCCGAGCGGTACGAGGAGATGGTCCAGTTCATGCAGAAGCTGGTCATCGGCTCGACGCCGGCGGCCGAGCTCACCGTCGAGGAGCGGAACCTCCTCTCCGTGGCCTACAAGAACGTGATCGGCTCGCTCCGGGCGGCCTGGCGCATCGTCTCCTCCATCGAGCAGAAGGAGGAGGGGCGGAAGAACGAGGAACACGTCGTGCTCGTCAAGGAGTACAGATCCAAGGTCGAGAACGAGCTTTCCGACGTCTGCGCCAGCATACTCAGCCTCCTCGACTCGAATCTGATTCCGTCAGCCGCCGCGAGCGAGTCCAAGGTGTTCTACCTCAAGATGAAG…
g12023	euni-2104	8951	12811	262	-	14-3-3-like protein D	0	ATGGCGTCGACGAAGGAAAGAGACGGCTACGTCTACGTCGCCAAGCTCGCGGAGCAAGCCGAGCGCTACGACGAAATGGTTGAAGCGATGAAGAATGTGGCCAAGCTTGATGTCGAGCTGACGGTGGAGGAGAGGAACCTGCTGTCCGTCGGTTACAAGAATGTGATCGGTGCACGGAGAGCGTCGTGGAGGATTCTCTCTTCCATCGAGCAAAAGGAAGACTCGAAAGGGAACGAGCATAATGTGCAGAAGATCAAGGAGTACAGGCAGAAGGTTGAGGCCGAGCTGGCGAACATTTGTGGGGACGTAATGAAGGTGATCGATGAGCATTTGATTCCTTCATGCGTTGGCGGAGAATCGGCAGTGTTTTTTTATAAAATGAAAGGAGATTACTATCGG…
g8485	euni-1261	3832	6357	256	-	14-3-3-like protein D isoform X4	0	ATGGACTCCTCCCGCGAGAGCCTGGTGTACGTTGCGAAGCTCGCGGAGCAAGCTGAGCGTTACGAGGAGATGGTGGATGAAATGAAGAAAGTTGCGAAGCTCAATGTTGCGTTGACCATTGAAGAGAGAAACCTGCTGTCTGTTGGGTACAAAAATGTTGTTGGGGCTCGGAGGGCATCATGGAGGATTCTGACATCCATAGAGCAAAAGGAAGATGCGAGGGGGAATGAGGTCAGCGTGAAGCGAATCAAAGATTACAGGAAGAAGGTTGAATCGGAGCTCTCCACCATCTGCAGTGATATCATGGTTGTGCTCGATGAGCATGTCATTCCTTCGGCATCAGATGGCGAATCCAAAGTTTTCTACTATAAGATGAAAGGAGACTACTACCGTTATCTT…
g769	euni-47	69756	72112	259	-	14-3-3-like protein GF14 iota	0	ATGTCGTCGGAGAAGGAGCGAGAAACTCACGTTTACACGGCCAAGCTCGCCGAACAGGCCGAGCGTTACGACGAAATGGTAGAGTGCATGAAGAAGGTTGCTAAGCTTGATCTAGATCTGACTGTGGAGGAGAGGAATCTCCTTTCTGTTGGCTATAAGAATGTGATTGGCGCCAGGCGAGCCTCGTGGCGCATCATGTCCTCAATTGAGCAGAAGGAAGAGTCTAAGGGCAATGAGCACAATGTCAAATTGGTTCGGGATTACCGACAGAAGGTAGAGGAGGAGCTCTCCAAGATCTGCAACGACATTCTGTCCATCATAGACAAGCATCTGATTCCGTCCTCCAACGCTGGAGAAGCCACTGTTTTCTATTATAAAATGAAAGGGGACTATTACCGC…
g16541	euni-3534	14082	16740	320	-	14-3-3-like protein GF14 psi	0	ATGGCTTTTAGGCCACCCTCACAAACCCAAGAGGAAAGAGGAGAAGGGAAGGCGTTTCCTTTGACGGTCAAAGCCAGCGTGGCCAGTTCAAGCGCTCCAACCTCCCCACCGCAACGCCCCAATCATTCGCAGCTTCGCAGCTTTTGCAATTTGATCAGCATAGTGAAGATGGCGGCAGCTGATTCTCCACGTGAGGAAAATGTGTACATGGCCAAGTTGGCCGAACAAGCCGAGCGTTATGAAGAAATGGTGGAATTTATGGAGAAAGTAGCCAAAACTGTTGACGTCGAGGAACTTACTGTTGAGGAACGTAACCTCCTCTCCGTGGCATACAAGAATGTGATCGGTGCCAGGAGGGCTTCATGGAGGATCATCTCTTCCATTGAGCAGAAGGAAGAG…
g24942	euni-7982	13010	13758	207	+	14-3-3-like protein GF14 psi isoform X2	3.68E-139	ATGTCGCCCAATGATTCTTCACGGGAGGAATACGTGTACATGGCCAAGTTAGCCGAACAGGCTGAGCGGTACGAGGAAATGGTGGAGTTCATGGAGAAAGTTGCCAAGACCGTGGACGTTGAGGAGCTGACTGTTGAGGAACGTAACCTTTTGTCTGTGGCGTACAAGAATGTGATTGGGGCCAGGAGGGCATCGTGGAGGATTATTTCCTCCATTGAGCAGAAGGAAGAGAGTAGGGGTAACACCGATCATGTCGCGATCATTAAGGATTACAGGGGAAAGATTGAGTCTGAGCTCAGCAAGATCTGTGAGGGAATTCTCAGCCTTCTTGAGTCGCATCTCGTTCCTTCAGCCTCGTCTGCTGAGTCGAAGGTGTTTTACCTTAAGATGAAAGGTGAT…
g10753	euni-1794	15354	15922	136	+	15.4 kDa class V heat shock protein	4.22E-85	ATGGAGATCCCAGCATATGCATCACCTTCGTGGAGCCACCTCTTAACATCTCCTCTTCTTTCCCCCTATCAATTCATCCCAGAAAACTATGTCCATTGGGCACAGACACCGGAGTGCCACATCTTCTCTGCTGATCTTCCAGGTGTGAGGAAAGAGGAGATAAGAGTGGAAGTTGAGGACTCGAGGTACCTGATCATAAGAACAGAAGCTGTGGAGGAGTCGAGAGAGCCTGCCAGGAGTTTCACGAGGAAGTTCAGGCTCCCCAACCTGGTGGATGTGAATGGGATCTCTGCTGGGTACGAGGATGGGGTCCTGACTGTCAAAGTGCCTAGGTCTCTTGCCAGGAGGGGTTTCCTCATTGACCCATCTGATGTGCCTGAGAGACTTGAGCTTCTCGCT…
g10020	euni-1610	13747	14537	141	-	15.7 kDa heat shock protein, peroxisomal	2.30E-91	ATGGCGGATGGCATGTTGGGATACCCTTTTAGGCGTCTCTTCTGGAGCCCCACCCTTTATCGGGATTGGACTGGATCGGCAGCTCTCATGGACTGGATCGAGTCCCCTAATGCCCACATCTTCAAGGTCAACGTTCCAGGATTTGCCaaggaggacatcaaggtgcaaattgaagacggcaacattctgcacataagaggagagggtgccaaggaagagtcgccagggaaggacacggcgtggcacgtagccgagcgaggggcgaaccggagcggattttctcgggaaatcgagttgccggaaaacgtgaaggcggatcagatcaaggcccaggtcgagaacggcgttctcacggtggtcgtccccaaagATGCTTCCCCTAAGCCTTCTAGAGTCCGC…
g24985	euni-8008	3326	12209	573	+	15-cis-phytoene desaturase, chloroplastic/chromoplastic	0	ATGGCTCGCTTGAGAAGCATCGGCCAATCGAGGACTCGGCACGGCGAGTCCGCCTCGAGAGGCGGGGCTCTCGTCGGGAAGAACCGGCCCAGCGGTTTCGCGTTTCGCGGTGGCGAATCGATGGGGGCTAGCTTGAGGATTTCGCTCGAGGACTCGGTCCGTTCGAAGCCGAAGAGGGACGAGCGTGCTTTCCAGGTGGTGTGCATTGACCACCCGAGGCCGGATCTCGAGAACACTGTTAATTTTCTAGAGGCGGCCAAATTGTCCGCCTCGTTCCGTTCAGCTGCTCGCCCGGCAAAACCGTTGAAAGTCGTGATTGCCGGAGCAGGTTTGGCTGGCTTGTCCACAGCAAAGTACTTAGCAGATGCTGGTCACCAACCTTTATTACTAGAAGCGAGA…
g5375	euni-637	24105	28989	498	+	15-cis-phytoene desaturase, chloroplastic/chromoplastic-like isoform X2	0	ATGTTATCTTTCTCTTGGAGTTGGAGGCAGAGTCTCACGCTATCACCTTCTTCTCCATTTGATTTCTCCAACATACCAAATCGCAACAGAGCTGGCACTTCTCCCGTTGTCCACGCCGGGGGAGAGAGCAACGACAGTGGCGAGGACGGGAAAAAGAAGAACAAGAAGGTGGTGATTGTTGGCTCCGGTTGGGCCGGCCTCGGTGCGGCTCACCATCTCTGCAAGCAGGGTTTCGATGTGACAGTTCTTGAAGATGCAGACGACTATGGCAGTCCGGACGCAATTGGTATACAAGGCTTTCGGTACCCTTACCAGAACATCTTCAGCCTCGTCAATGAGCTTGGGATCAAGCCTTTTACAGATTCGATGAAGTCTGCTCTCTATTCACTTGAGGGGCTA…
g7200	euni-990	16511	19333	368	-	15-cis-zeta-carotene isomerase, chloroplastic	0	aTGGCGAGTTGTGTGGTGCTCTCGAGCCCAATTTCCCGCAAGACGCTCCCTTTTGGCTCCACCTCCCGTCTGCTTGCCAAGCCACACCGACCCACCAGCTCAAGATTTCTCCGTGCCCCGCAGGCGACTCCGTCGAGAGTATCCCAACTTTCTGGGAAGGTTCTTGTTCGGACTTCTGTAAGGGACAGCGACGCGAAAGAGACCTCTTCTTCGACGAGCTTGCCTTTGGTTGGGGAGGACTCGGCGGTGTTTGAAATCGGAGAGCAGAAGATCGTGTCGTGGGTGTACTTTTCAGTGATTCTGGGAGTTGTTCTGCTCATTCTGAATGTGGCCTGGCTTGATGGCTCTCCTTCAGGGTTGGGACTTGGCAAGGCCTTCATCGACTCTGTTTCTGGGCTT…
g4932	euni-568	16542	19690	156	-	16 kDa phloem protein 1 isoform X1	6.25E-107	aTGGCAGTTGGGATTTTGGAGGTGTTGCTGGTGAATGCAAAAGGCCTTGGAAACACTGATTTCTTTGGTAATAAGATGGATCCCTACGTTTTGATTCAATACAAGACGGAAGAACGCAAAAGCAGCGTCGCCAGAGGACAGGGAAGTAATCCGTCATGGGGAGAGAAGTTCACGTTCAGGGTGGAGTATCCAGGAGCAGGCGACCATCATCAGTTCAAGCTCAACCTCAAGATCATGGACAAAGACACCTTCTCCGCCGACGACTACATCGGGATCGCGACCATATATTTGGAGGACTTGGTGGCACTAGGCGTGGAGAACGGGACCGCCGAGCTGAATCCCTGCAAGTACCGGGTGGTTCGGATGGACCAGTCCTACTGCGGAGAGATCCAAGTCGGC…
g388	euni-21	36499	37408	157	-	17.4 kDa class III heat shock protein	1.42E-95	ATGAGTCGGGTCGTGTTGGACGGCGATCACCTGGTGAGCCACCTGTTGAATTTCCCGGACAACGTCGATAAGCTCGTGTTCTCGTCTCGCCCGCACGAGGCCTCCGGCGAGAGCAAGGGCGGCGGGGCTGGCATCCCTGCCGATATTCTGGAGACCCCGAAGGAGTACGTGTTCTGTTTCGACGTCCCTGGCCTCTCCAAGTCCGACATTCAGGTGACCGTGGAAGACGGTCAGAAGTCGCTGGTGATAAGGAGCAACGggaagaggaagcgcgaggagacggaggaggaagaggCCTGCAAGTACGTGAGGCTGGAGAGGAGGGCGCCGCGGAACCAGACCCGGAAGTTCCGGCTGCCCGACAATGCCGACCCGTCGGCCATCACCGCCAAGTGCGAG…
g9829	euni-1561	10929	11393	154	-	17.7 kDa class II heat shock protein-like	4.86E-91	ATGGATCTGCGGAATTTCAGTTTTGACTCGCGCCTCTTCGGGATCCTCGAAGACATGCTCGACTTCCCCGAAGAGCCGGAGAAATCGAGGAGCAACCCCTCGCGCGCCTACGTCCGCGACGCGAAGGCCATGGCCGCGACCCCCGCCGACGTGGTGGAGTACCCGAGCTCCTACGTCTTCATTGTGGACATGCCCGGGATAAAAGCCAGCGAGATCAAGGTCCAGGTGGAGAACGACAACGAGCTCGTCGTGAGCGGGAAGAGGAAGAGAGAGAATGAAGAAGGGGCCAAGTACCTGAGCATGGAGAGGAGGACCGGGAAGTTCATGAGGAAGTTCACGCTGCCGGAGAACGCCGATTTGGCGACGGTGACGGCAGCATGCCAGGACGGGGTGCTCAGG…
g12558	euni-2251	6815	7279	154	-	17.7 kDa class II heat shock protein-like	1.37E-85	ATGGATCTACGGAATCTCAGTTTCGACTCGCGCCTCTTCGGTATCCTCGAAGACATGCTCGACTTCCCTGAAGAGCCAGAGAAATCGAGGAGCAACCCCTCGCGCGCCTACGTCCGCAACGCGAAGGCCATGGCCGCGACCCCCGCCAACGTGGTGGAGTACCCAAGCTCCTACGTCTTCGTCGTGGACATGCCCGGGATAAAAGCCAACGAGATCAAGGTCCAGGTAGAGAACGACAACGAGCTCGTCGTGAGCGGGAAGAGGAAGAGAGAGAATGAAGAAGGGGCCAAGTACCTGAGCATGGAGAGGAGGACCGGGAAGTTCATGAGGAAGTTCACGCTGCCGGAGAACGCCGATGTGGCGATGGTGACGACAGCGTGCCAGGACGGGGTGCTCAGG…
g25299	euni-8211	10419	10898	159	+	17.8 kDa class I heat shock protein-like	8.31E-93	ATGTCGCTGatgccgagtttcctcggcgggcgccggagcggcgtcttcgaccccttctccctcgacgtatgggaccccttcgagggcttcggcgtcgccgccgctcagcccccggtcggggaccgggaggccacggccatagcgaacgcgcggatcgactggaaggagacgccggaggcccacgtgttcaaggtggacctgccggggctgaacaagtcggaggtgaaggtggaggtggaggacgggagggtgctgcagatcagcggggagcggagcagggagaaggaggagaagacggacaagtggcaccgcatggagcggagctccgggcggttcatgcggcggttcaggctgccggagaacgtgaagctggaccaggtgcgggccaacatggagaac…
g28893	euni-11556	7525	8152	175	-	18 kDa seed maturation protein	4.03E-58	ATGCAGTCCATGAAGAACGCGGCGGCTTCCGCCAAGGAGACGGCGGCCAACATCGGCGCCTCCGCCAAGGCCGGCGTGGAGAAGACCAAGGCCGTCGCCCAGGAGAAGGTGGAGAAGATGACGGCCCATGATCCGGTTCAGAAGGAGATGGCCACCGAGAAGAAGCAAGAGCGGGTGGAGCAGGCCGATGTCAACAAGCAGATGGCCCTCGAGGAGAACGCCGCCTCCAAGCAATCCTCCGCCGCCGCCGCCGGCCACATGTccaccaccaccaccaccaccaccggcaccggcaccggcaccggcacctactccaccacGGCGGCGACTGGCCAGCTGACCGGGGCGCACCAGACGTCGAACCTGCCTGGCCACGGCACAGGGCAGCCGGCCGGGCAG…
g6868	euni-914	912	36063	1704	+	187-kDa microtubule-associated protein AIR9 isoform X1	0	ATGGATGACCCAGAAGGAGAATTTATTGAGCATGCAGTGGAAAACTCCGCAAGTTCAGAGAAACATTTGTCTCTTACTCCGAGTGACACTCCAAAATCTGTTGCAAAAAGTGTGAAAGCTATTTCTGTAGAAACTGCGGGGTTCGCAAGACCCACTGTGTCAAGTAGCAAGAAAATGGATCCAAGAAGTGTCTCAGATTCAAACTCCAGCACAGGCAAATCAGCTGGTACTCCCTTAGGGAAGACTGCAAATTCAGTTCCTCCAACGAGAAGAAACAGCACGGGAGGTTTGGCCCAAAAACCAACTCTCCTGAAGAGCAATTTGGGAACAGCTGGACGCAAGAAGGCTATATCTCCTTCAGCTCCAGAAGCAGTGAGGCGATCTCTCCCGGAACTTCGG…
g10278	euni-1670	36895	41409	290	-	18S rRNA (guanine-N(7))-methyltransferase	0	ATGGCATCTCGACCGGAAGTACAGGCGCCGCCTGAGATATTCTACAACGACGTCGAGGCTCGCAAGTACACTTCCTCTTCCCGTATAATAGAAATTCAGGCTAAACTGTCGGAGAGAGCGTTGGAGCTTCTTGCTTTGCCGGACGACGGAGTTCCGAGATTACTTCTTGATATCGGTTGTGGATCTGGATTGAGTGGGGAGACACTATCAGAAAATGGACACATCTGGGTTGGTTTGGACATTTCGCCATCAATGCTTGACATCGCCTTGGAGAGAGAGGCAGAAGGTGATCTTTTGCTAAGCGATATGGGTCAGGGCTTGGGACTTAGACCTGGTGTTATTGATGGAGCCATCAGTATCTCTGCCGTTCAGTGGTTATGCAATGCGGATAAGTCCTCT…
g2218	euni-193	83487	89930	387	-	1-acyl-sn-glycerol-3-phosphate acyltransferase 2	0	ATGGCGGTTGCAGCGGCAGCTGTCGTCGTCCCCTTGGGCATCCTCTTCTTCTTGTCCGGCCTCGTCGTCAATCTCGTCCAGGCAGTGTGCTTTGTTCTCGTCAGGCCGCTCTCCAAGAATACGTATCGAAGAATAAACAGAGTGGTGGCCGAACTGTTGTGGCTCGAGCTCATATGGCTAGTGGACTGGTGGGCAGGAGTTAAGATCCAGATATTCACTGATCGTGAAACCTTTCACTTCATGGGCAAAGAACACGCGCTTGTCATATCAAATCACAGAAGTGATATAGATTGGCTGGTTGGATGGATCTTGGCTCAGCGATCGGGTTGCCTTGGCAGCTCATTAGCTGTGATGAAGAAATCATCAAAGTTTCTTCCGGTATTAGGTTGGTCAATGTGG…
g21152	euni-5630	14762	18231	380	-	1-acyl-sn-glycerol-3-phosphate acyltransferase 2-like	0	ATGGCAGTCCCTGCGGCACTCACCATTGTTCCCATCGGCATGCTCTTCATTCTCTCCGGCCTTATCGTCAATCTTGTTCAGGCATTCTTCTATGTCCTCATTCGTCCACTGTCAAAGAATACGTATCGAAGGATTAACAAAGTAGTCGCCGAATTACTCTGGTTGGAACTCATATGGCTTTTTGATTGGTGGGCGGGTGTTAAGGTAGAGCTCTACATGGATTCTCAGACTTTTGAAATGATGGGTAAAGAACACGCGCTTCTTATCTGCAATCATAGGAGCGACATCGATTGGCTTGTTGGGTGGGTCATAGCTCAGCGTGCAGGTTGTCTCGGCAGTGCACTTGCTATTATGAAGAAAGAGGCTAAATTTCTCCCTGTCATAGGTTGGTCGATGTGG…
g18412	euni-4317	17568	21289	241	+	1-acyl-sn-glycerol-3-phosphate acyltransferase 5	8.33E-158	ATGTACTTGTGGGACCTTGCCTTGCGGAAGGGATGCATATGTTACATAAAGTATGTTCTCAAGAGCAGCTTGATGAAGCTGCCAGTATTTGGCTGGTCATTTCATCTTTTGGAGTTCATCTCTGTGGAGAGAAAGTGGGAGATTGATGAATCGTCTATGCGTCGGATGCTTTTAACATTTAAAGATCCTAGGGATCCCCTCTGGCTTGCTCTTTTCCCTGAAGGCACGGATTTCACTGAGCAGAAGTGTGTTCGAAGTCAAAAATATGCTGCTGAAAATGGCCTACCAACCCTGAAAAATGTGCTGCTTCCAAAGACAAAGGGTTTTTACACATGCTTGCAGGAGTTGCGGGCCTCTCTGGATTCAGTTTATGATGTGACCATTGGCTACAAATACCGT…
g1825	euni-147	43264	47003	367	-	1-acyl-sn-glycerol-3-phosphate acyltransferase BAT2, chloroplastic isoform X1	0	ATGGAAGTTActtcttcttcttcttcttcACCGCATTCGATACGGCTCTGTTGCGTGCGGAGTACAGGTTGCGAGGGCTCGAGGAACGTCTCTTCGTCGTCTCTAGTGCCGTTTTGTGTGTATAAAGGAGTTCATAGTGCGCACTCTCGTTGTAGACGTTCGATCCTTAGAAGTTCCAGTAATTTTTCTTCGAAATGCTTTTTCCACCGCTCAAAGAAGCAAATCCCTGCTTTACAGCATCATCCTAGCCGTAAAGTTGAGTTCAACAGGCCATATTGCTATGATAACTTGTCCTCTCAGAATAGATTTTATAGGTACACTGTCGTAAGATCTGAATTGGCCGACTTTGGGAATTCTGGTGCAGCTCTTCCCTTGCCAGCGCATGAATTGCTTGCTAAA…
g6183	euni-783	8132	10583	323	-	1-acyl-sn-glycerol-3-phosphate acyltransferase-like	0	ATGGAGACTAGTGGGGCCAATCATTTGCTTAGGCACAGAAAATTGGAGAACTTCTTCAGTGCTAGCACTTCCGAAGATATAGGAGCCCCATCGAAGGTTGCGGCAAGGGAAGAGTTGGGGCGGCGGGCTGATGCGTTCAAGGGTGATGACGGATGGGTGTCTATAATGATATCATGGTTAAAAATAATTACGTGCTTAATGACGATGATGGTAACAACATTCATCTGGGCGCTAATCATGCTCGTGCTGATTCCGTGGCCATACGAAAGGGTACGACAAGGCAATGTTTATGGCCACGTGACTGGTAGATTGATGATGTGGATCTTAGGGAATCCTGTGATGATTGAAGGGTCGGAGTTTGCTAATGAGAGGGCTATTTACATCAGCAACCATGCATCT…
g29948	euni-12906	2409	5652	366	-	1-acyl-sn-glycerol-3-phosphate acyltransferase-like isoform X1	0	ATGCACGTCTCCTCTAATCTCAGTGCTTGGCTGAGGGAAATCTCACAACTTTTCACACTCACTCTATTCTTTGGAAGAAGAGGCAGTTCTTGGCGAGACAGGGACGTGTTCGCTTGCGCTTTTCCGCATCATTGGAGAACGCCCCAAAAGAGCCTTGGCACTTCGGCCATGGAAAGTAGTGGCGCCAGCTCTTTCCTGAGGATTAGAAAGCTGGAGAACTTTTTGAATGCGGGCTCCATAGACACTTATGGAGTTTCGTCAAAAGCCTCGGTGAAAGAAGAGGTGGGATATCGGCCAAGGTTTGATGGATATGTAGATGACGATGGGTGGTTTTCCGAGTTGATATCGTGGATAAGAATAGCGACGTGCTTCTTGTCCATGATGGTTACGACCTTCATA…
g23729	euni-7108	14166	16031	317	-	1-aminocyclopropane-1-carboxylate oxidase	0	aTGGAGTCGTTCCCTGTGATTGATCTGGAGAAGCTGAATGGTGAAGAGAGAGGAACCACCATGGCCAAGATCAAAGACGCCTGTGAAAACTGGGGCTTCTTTGAGTTGGTGAACCATGGGGTATCACTCCAGCTGCTGGACAGTGTGGAGAGGCTGACCAAAGAGCACTACAAGAAGTGCATGGAGCAAAAGTTCAAGCAGATGGTGGCGAGCAGAGGCCTCGAGGCCACTCAGTCCGAGATCGACGACGTCGACTGGGAGAGCACCTTCCAACTCCGCTACCTCCCGGTCTCCAACATCTCCGAAGTCCCCGATCTCGAAGACGACTACCGGATGGCGATGAAGCAGTTCGCACTGGAGCTGGAGAAGCTGGCCGAGCTGCTTCTGGACTTGCTCTGC…
g35651	euni-27665	595	816	73	-	1-aminocyclopropane-1-carboxylate oxidase	8.26E-32	ATGTCCATTGTGTCGTTCTACAACCCTAGGAGCGACGCGATAATATACCCTGCGCCAGAGCTGGTGGAGAAACAAGAGAAGGGCCTAGTGTACCCCAAGTTTGTATTCGAGGACCACACGAAGCTCTATGCGGGGCTCAAGTTCCAGGCCAAGGAGCCGAGGTTTGAGGCCATGAAGACCATCGAGCCATCCATCAATTTGTGTCCAATTTCAACTGTTTGA
g28823	euni-11474	2147	6292	266	-	1-aminocyclopropane-1-carboxylate oxidase 1	1.01E-76	ATGGAGGTTCCTGTGATAGACTTGAGTGAGGTTGATGGTGAGAGCAGGAGCAAAACAATGGCACTGCTTCACCATGCTTGTGAGAAATGGGGCTGCTTCAAGATTAAGAACCACGGGGTCGATCCAGAGCTGATGGAGAAAGTGAAGCATTTTGTCAACAACCACTACGAGGAGAATTTGAAGGCAAGTTTCTATGAGTCGGAAACTGCGAAACGCTTGGGAAATGGCAATGGCGCCACGTCTGATCTGGACTGGGAATGCACCTTCTTCATCTGGCACCGCCCGGAGTCGAACATCGAGGACTTCCCGAACCTCTCGAACGATCTTCGGGAGACCATGGATGAGTACATTGCTCAGCTGATAAAACTAGCAGAGAAGCTCTCGGAGCTCATGTGGTGT…
g12931	euni-2361	4534	6106	302	-	1-aminocyclopropane-1-carboxylate oxidase 5-like	0	ATGGCGATTCCGGTGATCGATTTCTCGAAGCTCAGCGGCGAGGAGAGGGCCAAGACAATGGCTCAGATTGCCAATGGCTGTGAAGAATGGGGTTTCTTCCAGTTGGTGAACCATGGAATACCAGAGGAGCTGCTGGAGAGAGTGAAGAGAGTATCCACTGAGTTTTACAAGTTGGAGAGAGAAGAGAACTTCAAAAAGTCAACCCCTGTGAAGCTGTTGAACGAGAGTGATGGTGAAAAGGTGGAGAACGCGGACTGGGAGGATGTTATCACTCTCCTTGATGACAACGAATGGCCTTCCAACACTCCCGGTTTCAAGGAAACCATGGCGGCGTTCCGCGCGGAAGTGAAGAAGCTCGCCGAGAAGGTCATGGAAGTCATGGACGAGAATTTGGGCTTG…
g25874	euni-8654	4293	5617	308	-	1-aminocyclopropane-1-carboxylate oxidase 5-like	0	ATGGCGATTCCGGTGATCGATTTCTCGAAGCTCGGCGGCAAGGAGAGGGCCAAGACAATGGCTCAGATTGCCAATGGCTGTGAGGAATGGGGTTTCTTCCAGCTGGTGAACCATGGGATACCAGAGGAGCTGCTGGAGAGGGTGAAGAGAGTGTGTCATGAGTTCTACAAGTTGGAGAGAGAAGAGAACTTCAACAAGTCAACCCATGGGAAGCTGTTGAACGAGAGTGATGGTGAAAAGATGGAGAACGTGGACTGGGAGGATGTTATCACTCTCCTCGATGACAATGAATGGCCTTCCAGCACTCCCGGTTTCAAGGAAACTATGGCGGAGTACCGCACAGAAGTGAAGAAGCTCGCCGAGAAGGTCATGGAAGTCATGGATGAGAACTTGGGCTTG…
g21619	euni-5872	15596	18164	192	+	1-aminocyclopropane-1-carboxylate oxidase homolog 1	8.81E-70	ATGGATAAACACGTATGGAATCCCGGCGCTGATGATTCTCACGACGCCGATCCCTCGTCCTACGATCGCTACCGagagctgaagcacttcgacgagtccaaatcgggcgtcaagggcctcgccgactccggcatcgccgagctccctcggttcttcgtccgcccgccGGAGGAGATCGCCGCCGACCGGACCAACTCCGGATCGGCAGCGTCCGCCGCGCTCGATGTCCCGGTGATCGACCTCGGGAGCCTCGCGGCGGACCGGCCGGCGTCCGTGGCGCGAGTCCTGGAGGCGGCGCGCGAGGGGTTGCTGGCGGCGGCCCGTGCTTTCCACGAGCTGCCGGGGGAGGCGAAGTTTATGAGCAACTTCGACCTGTACGAGTCGAAGCACGCTAATTGG…
g21685	euni-5915	3109	4655	283	+	1-aminocyclopropane-1-carboxylate oxidase homolog 1 isoform X1	5.75E-173	atgatgcgacgcgcgtcggagacgctggggttcttccaggtgatgaaccacggggttccggcgaccgtgatggaggagatgaaggagggggtgaggaggttctacgagcaagacgacgaggcaaagaaggcgttctacacgcgcgacataacgaggaaggtggtgtacaacagcaatttcgacctgtacacggcatcggcggcgaactggagagacactttcttcAGCTACATGGCCCCGAGCCCGCCGTCGCCGGAGGAGCTGCCGGACGTTTGCAGGGACATACTGATAGACTACTCCAAGCGAGTGATGAGCTTAGGCGTGTGGCTGTTCGAGCTCTTGTCCGAGTCTCTCGGGCTGAGGCCGGACCGCCTCCGGGAGATGGACTGCGCCGAGGGC…
g24040	euni-7336	9961	10943	89	-	1-aminocyclopropane-1-carboxylate oxidase homolog 1 isoform X1	2.57E-39	atgcagCTTGTTACCAACGACAAGTTCAAAAGCGTGGAGCACCGAGTACTCGCAGGGCGGACTGGACCCAGGGTTTCGGTCGGATGCATTCTCTCCCCGAGCGGGATGCAAAAAGTCAAACCCTTCGGGCCAATAAAGGAGCTTCTCTCTGAAAACAATCCACCCATATACAAAGAAACCTCTATTTTGGAATACGTCACCCATAATATATCCCATGGCCTGACTGGCAATTCAGCACTTCGTCATTTCAGGATAAGCGACTCCAAATAG
g30882	euni-14237	5330	5933	89	-	1-aminocyclopropane-1-carboxylate oxidase homolog 1 isoform X1	3.13E-38	atgcagCTTGTTACCAATGACAAGTTCAAAAGCGTGGAGCACCGAGTACTCGCCGGGAGGATTGGAGCCAGGGTTTCTGTCGGATGCTTTCTCTCCCCGAGCGGGATGCAAAAAACCAAACCCTTTGGGCCAATAAAGGAGCTTCTCTCTGAAAACAATCCACCCATATACAAAGAAACCTCTATTTTGGAATACGCCGCCCATAATATATCCCATGGCCTGACAGGCAATTCAGCACTTCGTCATTTCAGGATAAGCGACTCCAAATAG
g27155	euni-9803	7947	9056	283	+	1-aminocyclopropane-1-carboxylate oxidase homolog 11	3.44E-174	atgatgcgacgcgcatcggagactctggggttcttccaggtgttgaaccacggggttccggcgacggtgatggaggagatgaaggagggggtgaggaggttctacgagcaagacgacgaggcaaagaaggcgttctacacgcgcgacataacgaggaaggtggtgtacaacagcaatttcgacctgtacaccgcatcggtggcgaactggagagacaccttcttcAGCTACATGGCGCCGAGCCCGCCGTCGCCGGAGGAGCTGCCGGAAGTTTGCAGGGACATACTGATAGACTACTCCAAGCGAGTGATGAGCTTAGGCGTGTGGCTGTTCGAGCTCTTGTCCGAGTCTCTCGGGCTGAGGCCGGACCGCCTCCGGGAGATGGACTGCGCCGAGGGC…
g11734	euni-2029	28325	29491	144	+	1-aminocyclopropane-1-carboxylate oxidase homolog 12-like	6.46E-35	atgttcaactcgaacttcgatctctatgtttcgacaagcgctagctggagagacaccttGGCGATATCCTTGAGGGGCTCAGAGGATCTCGACCCAAGTGAACTTCCAGCTGCTTGCAGGGAAGCAACTatggagtacacaaagcaacccatcgccggaaccatcgtggtaaacgttggggactttcttcagATCATGTCGAACGACAGATTCAAGAGCGTTGAGCACAGGGTGCTGGCGAACCGAGCGGGCCCGAGAGTCTCTACGGCCTGCTTCGTGAGCGGAGGGAAAGGCCCATCGGAAAGGGCCTATGGCCCAATCGAGGAGCTCGTGTCGGAAGAGAGCCCGCCTCTGTACAGGGAGTTCCGGCCCAGTGAATATATATCCTCGTATATCAGG…
g11735	euni-2029	33404	33685	93	+	1-aminocyclopropane-1-carboxylate oxidase homolog 12-like	8.32E-41	ATGGGCATCCTAGATGCTGATGAGTTCGATCGAATGGAGGCGCTAAAGGACTTCAACAACACGAAAACCAGCGTCAAGGGCCTCGTCGATGTGGGGATAAGGAAAAAACCAAACATCTTCGTCGGACCAGCCGATGAGCTTGCCGAGGACGACATCAATTTTTCCTTAGGCGACGTCCGTCTTCCGGTCATCAATCTTAGCCAAATTCAATCGCCCAAGAGGCGCAAAGCGATTGTTGGCGAAGTCAAGGCCGTGTCAAGCGAGTGGGGGTTCTTTTGGTAG
g21458	euni-5779	3542	5724	220	-	1-aminocyclopropane-1-carboxylate oxidase homolog 1-like	5.02E-61	atgcagcttgttagcaacgacaagttcaagagcgtGGAGCACCGGGTCCTCGCCAGGAGGGCCGGGCCCCGGGTCTCAGTCGCGTGCTTCCTCTTCCCTGGAGGGATACGGAAGTCGAAGCCATACGGGCCGATAAAGGAGCTTCTCGATGAGAACCATCCACCCTTGTACAGGCAGACCTCTTTCGCAGACTATCTTGGGTATttccactcgaggaatggcctgaacggtgaatctttactacctcatttcagaatgatccaaacctcgcccgatcgtggacatttcatcacccattgcgaccccgtttacgacagagcgaaggaattgcaggaatttgacaagaccaaggctggagtcaaaggccttgtggactctggcgcaaccaagatccctagg…
g28925	euni-11591	4946	6368	351	-	1-aminocyclopropane-1-carboxylate oxidase homolog 1-like	0	atgcaaaccttgcccagtcctggagaatccttcacctgcggtagtgaaccgctctatgacagagccgaagaggcaaaggaattcgacgagaccagagccggcgtcaaaggcctcgtggactccggcgtcgccaaggtccctaggctcttcatccacccacccaagaacctgcgcggcatctcctccgacacgggcggggccgccgccgccgcaggcctcgaggtccccgtcgtcgacatgatgggctatggggatcgccggcggagggacgtggtggacgacatccgtagagcgtcggagacgtggggtttcttccagatgatcaaccacgggatcccggccgatgcgatggaccgcgtgttggaagctgtcgagaggttccacgagcagcccgaggga…
g31449	euni-15103	1	2030	262	+	1-aminocyclopropane-1-carboxylate oxidase homolog 1-like	7.53E-73	AACGACAAGTTCAAGAGCGTGGAGCACCGGGTCCTCGCCAGGAGGGCCGGGCCTCGGGTCTCAGTCGCGTGCTTCCTCTTCCCTGGAGGGATACGGAAGTCGAAGCCATACGGGCCGATAAAGGAGCTTCTCGATGAGAACCATCCGCCCTTGTACAGGCAGACCTCTTTCGCAGACTATCTTGGGTATttccactcgaggaatggcttgaacggtgaatctttacttcctcatttcagaatgatccaaacctcgcccgatcatggacatttcatggcccattgcgacccagtttacgacacagcgaaggaattgcaggaatttgacaagacgaaggctggagtcaaaggcctcgtggattctggcgtgaccaagatccccaggatcttcatccacccg…
g32124	euni-16306	4270	4941	76	+	1-aminocyclopropane-1-carboxylate oxidase homolog 1-like	2.58E-13	ATGGTAGCGACCAGCTCCGAAGAAGCCCCCAACCAAGCAGAGCCCGAATACGACCGCGAGAGAGAATTGAAAGCCTTCgacgcctcaaggactggcgcgaaaggactcgtcgactccggaatttccaagctccctcagcaccggtcgcgaattggagggattcgctGTACTGTGCTATGGCTCCTCACCCGCCGAGCCCGGAAGAGCTTCCTCAAGTTTGCAGagatataa
g30111	euni-13129	4718	5053	111	+	1-aminocyclopropane-1-carboxylate oxidase homolog 1-like isoform X1	1.85E-41	ATGTCGGCGACGAATACCGCCACACACCGGCGATATGAAGACCTAAAACTCttcgacgagacgaagctcggcgtcaagggcctctacgactccggcatctcgaagatcccatccttcttcgtccacGCTGGGAAGTCAACGGCCAACGGCGTCGACGTCGCGATCCCAACCGTCGACCTcggaggcgtcgtcggcggcggcggaggcggggatctccggcggcgCGTGATGGAAGGAGTCCAGAGCGCGTGCGAGGGCTGGGGCCCGTTCCAGGTGGCGAACCACGGGATCCCGGCGGGCGTGCCGGAGGAGATGATCGGAGGAGTCCGAAGGTGA
g30110	euni-13129	1154	3121	371	+	1-aminocyclopropane-1-carboxylate oxidase homolog 1-like isoform X2	0	ATGTCGGCCGCGAGCACCGCCGCGCTCCGGCGGGACGACGAACTGAAGCTCTTCGACGACGCGAAGCTCGGCGTCAAGGGCCTCGCCGACTCCGGCGTCTCGAAGATCCCGTCCTTCTTCGTCCACCACACGGGGGAGGCAACGGCCGACGGCGTCGACCTCGCGATCCCGACCGTCGACCTAGGAGGCGTCGTCGGCGGAGGAATCGGAGGCGGGGATCTCAGGCGGAGCGCGGTGGAAGGAGTCCGGAGCGCGTGCGAGGGCTGGGGCTTGTTCCAGGTGGTGAACCACGGGATCCCGGAGGGCGTGCTGGAGGAGATGATCGGAGGGATCCGGAGGTTCCACGAGAGCGGGAGCAGGAGGGAGTGGTACTCGCGGGAAAGGGGGAGGAAGGTGCTG…
g26612	euni-9308	6302	7519	372	+	1-aminocyclopropane-1-carboxylate oxidase homolog 4	0	ATGGCCGCCGCCGCCAGTGACACGACTCCCCAGGtctacgaccgcatgaaggcagcgaaggagtttgatgagtccaaagcgggggtcaagggcctctcggactcgggcatcacctccataccggaaatcttcgtccaccctccAGACGCCCTCTCCCATCTCAAGCCTTCCTTAAATTCTGCCACCctctcgatccccgttatcgacctctccggtctggactctaccgaccgtcgtccctcaatcatcgcccagatcaaggaagcggcCCGAACCTGGGGCTTCTTCCAGCTCATCAACCACGGCATACCTGTCTCGGTGATCGACAGAACCCTGGAGGCCATCAAGGCCTTCCATGAGCAGCCGCAGGAGATGAAGTCCAAGTACTACAGGCGCGAG…
g27512	euni-10120	732	1953	373	+	1-aminocyclopropane-1-carboxylate oxidase homolog 4	0	ATGGCCGCCGCCGCCGCCAGTGACACGACTCCCCAGGtctacgaccacatgaaggcagcgaaggagtttgatgagtccaaagcgggggtcaagggcctctcggactcgggcattacctccataccggaaatcttcgtccaccctccAGACGCCCTCTCCCATCTCAAGCCTTCCTTAAATTCTGCCACCctctcgatccccgttatcgacctctccggtctgggctctaccgaccgtcgtccctcaatcgtcgcccagatcaaggaagcagcCCGAACCTGGGGCTTCTTCCAGCTCATCAACCACGGCATACCAGTCTCGGTGATCGACAGAACCCTGGAGGCCATCAAGGCCTTCCATGAGCAGCCGCCGGAGATGAAGTCCAAGTACTACAGGCGC…
g3074	euni-297	11946	13357	368	+	1-aminocyclopropane-1-carboxylate oxidase homolog 4-like	0	ATGGCCACAGCAGCCGATGCGACTCCGccgacctactgccgggcgagggccgtgaaggagttcgacgagtcgaagatgggcgtgaaaggcctctccgactccggcatcacctccatacccgaattcttcgtccaccgtcccGACACTCTCTCTGACCTCAAACTCACCTCCAAGACCGCCGTGTCGCTACCCGTCATCGACCTTGCGGATCTGGAATCTACCGACCGCCGCCCCGCGATCGTCGGCCAAGTCAAAGAAGCCGCCGGAACCTGGGGATTCTTCCAAGTGGTCAACCACGGCGTGCCGGTCTCCGTCCTCGAGGACACGATTCGTGCCGTGAGGGCCTTCCATGACCAGCCCCGCGACGTCAAGGCCAAGTACTACAAGCGCGAGGAAGGG…
g18897	euni-4533	208	1372	264	+	1-aminocyclopropane-1-carboxylate oxidase homolog 4-like	5.10E-155	ATGGGTGTCGCCAACGCTAGTGAGCAACAAGGCCTGgacagagcccgagaggtccggcaattcgaagactccaagctcggagtcaaaggcctcctcgactcgggcctcgcctcccttcctcccctctttatccacccgcccgacgtcctatccagcctcaaacccgtcggggccAAGCCCAAATCGATCCCGACCATCGACCTCTCCGGCCTTGACTCTAACCGGCGACCCTTAGTGGTCGAGGAGGTCGCAAGCGCCGCTCGTGAGTTCGGCTTCTTCCAAATAGTCAACCACGGTGTGCCTACGGAGGTCCTGGACCGAACGATCACGGCGCTAAAAGCGTTCCATGAGCAGCCAACGGAGGCGAAGGCAAGGATCTATCGGAGGGAATCAGAGACC…
g18898	euni-4533	2213	2458	81	+	1-aminocyclopropane-1-carboxylate oxidase homolog 4-like	7.10E-42	ATGTCCAACGACGAGTACAAAAGTGTGGATCATCGAGCGCTGGCCAACGCAAGCCGAGAACCACGCATGTCAGTGGCAGTTTTCTACTATCCTAGCGATTGCGAAAGCCTGTTCGGACCATTCCCGGAGCTCATATCGCCAAAGAAACCCGCTGTATATCGTCAGTTCAAGTTTGGGGATTACCTGAAGACATTCTACACTAACGAGTTGGATGGGAAATCTCTGAAAAATCACTTCCGGGCGTGA
g18899	euni-4533	8698	9090	105	+	1-aminocyclopropane-1-carboxylate oxidase homolog 4-like	4.83E-13	ATGGCCCACAAGAACGTCGACTCAATGTCTATGATGTGTTGTCCATGCCTCGATGCAGGCCCCGCCCAGCCCGGGCCCGGTTTCGACCCATTCGACCCCTACCATCGACCTCTCGGGCTACGACTCCGGCCGGCGCGAGCGGCTCACGAGCTCGGCTTCTTCCGGGTAGTCAACCACGGTGTGCCGAAGGAGGTCATGGACCGTACAATCGCGACGGTGAAGGCCTTTAACGAGCCGCCGATGGAGGCGAAGGCTAGGATCTACCGGAGGGACTTCAAAGACCGAGGTCAGGTTCTTGTTCAACTCGAAAGCGGCTAG
g18900	euni-4533	10316	11593	362	+	1-aminocyclopropane-1-carboxylate oxidase homolog 4-like	0	ATGGGCGTCACCGGCACCAGTCAACCAGCCGTCGACCGAGCCCAGCAGCTCCAGCAATTCGAGGAATCCAAGCTCGGGGTCAAAGGTCTCGTCGACTCCGGcctcacctccctccctcccctcttcgtccaccctccAGGGACCCTCTCCGACCTCAAGCCCGCCCGACCCGGGCCCGGGCCCACGCCCGATCCGATCCCCACCATCGACCTCTCCGGCCGCCGTCCCTCCGTCCTCGGGGAAGTGGCGCGCGCGGCTCGCGAGCTCGGCTTCTTCCAGGTGGTCAACCACGGCGTGCCGGCGGAGGTCCTGGACCGCACAGTCGCGGCGGTGAAGGCCTTCCACGAGCAGCCGATGGAGGCGAAGGCGAGGATCTACCGGCGGCAGACGGAGACCGGC…
g7055	euni-957	51517	53164	319	+	1-aminocyclopropane-1-carboxylate oxidase-like	0	atggagaAATTCCCAGTGATTGACTTGGAGAAGTTGAATGGTGAGGAGAGAGCAGTGACTATGGAGACGATAAGAGATGCTTGTGAAAATTGGGGCTTCTTTGAGTTGGTGAATCATGGGATATCACATGAGCTGATGGACACTGTGGAGAGGCTCACAAAGGGTCATTACAGAGGATGCATGGAGAGGAAATTCAAGGAAATGGTGGCAAGCAAAAGACTTGAGGCCCTTCAGTCCGAAACCGACGACATCGATTGGGAGAGCACCTTCTTCTTATGCCATCTCCCCGTCTCCAACCTCTCCGAAGTCCCGGATCTTGAAGAAGATTACAGGAAGGTCATGAGAGAATTTGCCCTGGAGATAGAGAAGCTAGCGGAACACCTCCTGGACCTGCTGTGC…
g12632	euni-2268	9407	11560	470	-	1-aminocyclopropane-1-carboxylate synthase 3	0	ATGAGGCTACTGCTGTCAGGGAAAGCTACGTGCAACTCTCACGGCCAGGATTCCTCGTACTTCCTGGGATGGCAGGAGTACGAGAAGAATCCCTACGACCAAACCGGGAATCCTCAGGGCATCATCCAGATGGGTCTCGCTGAGAATCAGCTCTCGTTTGATCTTCTTGAATCATGGCTGTCCGAAAACCAAGACATAGCCGGCTTCAAGAGAAATGGGGAGTCCATATTCAGAGAGCTCGCGCTCTTCCAGGATTATCACGGCCTTCCCGAGTTCAAGCGAGCTTTGGTGCAATTCATGGAGGAAATCAGAGGAAACAAAGTGAGCTTCGACCCGAACAACATAGTTCTGACCGCGGGCGCGACTTCTGCGAACGAGACTCTCATATTCTGCCTCGCC…
g14619	euni-2875	24826	26940	461	+	1-aminocyclopropane-1-carboxylate synthase 3	0	ATGAGGCTACTGCTGTCAGGGAAAGCAGCGAGCAACTCTCATGGCCAGGATTCCTCGTACTTCCTGGGATGGCAGGAGTACGAGAAGAATCCCTACGACCAAACCGGGAATCCTCAGGGCATCATCCAGATGGGTCTCGCTGAGAATCAGCTCTCGTTTGATCTTCTTGAATCATGGCTGTCCGAAAACCAAGACATAGCTGGGTTCAAGAGAAATGGGGAGTCCATATTCAGAGAGCTCGCGCTCTTCCAGGATTATCACGGCCTTCCCGAGTTCAAGCTAGCTTTGGTGCAATTCATGGAGGAAATCAGAGGAAACAAAGTGAGCTTCGACCCGAACAACATAGTTCTGACCGCAGGCGCGACTTCTGCGAACGAGACTCTCATATTCTGCCTCGCC…
g18270	euni-4247	17731	21312	469	+	1-aminocyclopropane-1-carboxylate synthase 3-like	0	ATGTTGTCTAGTAAAGCTAGTTGCAATTCCCATGGTCAGGACTCCCATTATTTCCTTGGATGGGAGGAGTACAAGAAAAATCCCTACGATGAAGTTAAAAACTCAAATGGGATCATCCAGATGGGACTCGCGGAAAATCAGCTCACTCTGGACCTTGTGGAATCATGGCTCGAGAGCAACCCAGAAGCAACCGGGTTCACCAATGGAGGATCCACGTTCAGAGACATTGCACTCTTCCAGGATTATCACGGTCTTCCCGCTTTCAAGAATGCCCTGGCAGGTTTCATGGCGAGAATAAGAGAGAACAGGGTTTCGTTCGATCCGAACAAGCTGGTCCTCACTGCGGGTACGACCTCAGCGAATGAGATTCTCATGTTTTGCCTCGCCGAACCTGGTGAT…
g15331	euni-3116	14690	16359	438	-	1-aminocyclopropane-1-carboxylate synthase 7	0	ATGACTATAGAGATCAAGGCTGCGCCTTCCGTCCAGCTGTCGAGAGTTGCAGATTCCGAGACGCACGGTGAGAACTCACCGTACTTCGCCGGGTGGAAAGCGTACAATGAAAACCCTTACAACGAGGCAAGCAATCCTTCCGGGGTCATCCAGATGGGATTAGCAGAGAACCAAGTCTCGTTTGACTTGCTTGAAGAGTACTTGGAGAAGCATTCGGAGGCATCTACTTGGGGCAAAGGAGCTCCTGGGTTTAGAGAGAATGCCTTGTTTCAGGATTACCATGGCCTTATCACTTTCCGAAAGGCAATGGCGAGTTTCATGGACGAAATACATGGCAGGAGGGCAAAATTCGACCCCGAACGTGTAGTCTTAACTGCTGGCGCGACCGCGGCTAATGAG…
g6881	euni-917	6654	10518	195	-	1-aminocyclopropane-1-carboxylate synthase-like	2.90E-18	ATGGGTCTTGCCGAGAATCAGCTTTGGTTCGATCTGATAGAAGGACGGACAAAGAACAACTCTGCGGCATCCATTTGCACTTCAGACGGGCTTGGCACGTTCAAGGACGTCGCCAATTTCCAAGACTATCACGGCGTCCTCCTGGAATTCAGACATGCTATCGCCAAGTTCATGGGAAGGGTCCGACGCGACGATGCGGGCAAGATCAAGATTGCATTCAATCTCTTGCATTATTTCCGACATGCTCATGAAGATGAGGAAATCGAAAACCCTGGCCTAGTATATTTCGTCGTGGAGGTTCTTCTCAGAAGTGAAGCCCAACAGGGTGGTGAGTGTTTCTCTGCTCAAAATGATTCCCAGCAGGGTCACTTGAAAGTTGTTGGAGCTTTCCCAGTTAAC…
g10228	euni-1662	11305	14034	492	+	1-aminocyclopropane-1-carboxylate synthase-like	0	ATGGATTTCACAAGTGAGAAAAAACACGAGTCCCTCTCGAAGATTGCTAGGAATGACGGGCACGGTGAGCATTCTCTGTACTTCGCCGGATGGAAGGCGTACGACAGGAACCCCTTTCACCCAACTCAGAATCCTGATGGAGTCATCCAGATGGGTCTTGCTGAGAATCAGCTTTGCTTCGATCTGATAGAAGAGTGGATAAAGAACAATCCTACAGCATCCATCTGCACTTCCGAAGGGGTTGGCAAGTTCAAGGACGTTGCCATTTTCCAGGACTATCACGGCCTCCTGGAATTCAGACAAGCAGTCGCCAAGTTTATGGGAAGGGTCCGACGTGGTAAGGCAGCATTTGACCCGAATCGTGTTGTCATGAGTGGTGGAGCGACCGGAGCGAGCGAG…
g11552	euni-1979	34795	37638	484	+	1-aminocyclopropane-1-carboxylate synthase-like isoform X1	0	ATGAGTGGCATTTCAAGCAAGAGGAAGCCATTGTTGTCCCAAATAGCCACCAACGATGGCCACGCCGAGAATTCTCCGTATTTCGATGGATGGAAGGCTTACGACAGTGACCCATTTCATCCAACACAGAATCCCAATGGAGTCATCCAAATGGGTCTTGCAGAACATCAGCTCTGTTTCGATTTGCTTCCAGAATGGCTTGTGAAAAACCCAGAAGCCTCCATCTGCACCGAGGAAGGAGCGGACAAGTTCAGGAACATTGCCATCTTTCAGGACTATCATGGCTTGCCCGAGTTCAGAAACGCTGTGGCCAAGTTTATGGGGAGAGTGAGAGGGGATAGGGTCAGGTTTGAGCCTGACCGAATTGTCATGAGCGGGGGAGCCACAGGAGCTCAAGAG…
g32036	euni-16139	1789	5011	336	+	1-deoxy-D-xylulose 5-phosphate reductoisomerase, chloroplastic	0	ATGGCTCTTAATTTGCTGTCTCCTGCCGAAATCAAGGCCGTTTCTTTCCTGGATTCTGCAAAGTCCAATCACCATCACCTCAATAAGTTGCCAGGTGCATTTACGTTGAAGAGGAAGAATTGTGGAACGAGAAGAATTCATTGTTCAGCACAGCCACCTCCACCAGCCTGGCCCGGACGAGCTGTTCCCGAGACAAATCATAAAACGTGGGATGGCCCGAAGCCAATTTCCATTGTTGGATCTACTGGTTCCATTGGAACACAGACTTTGGACATAGTGGCAGAGAACCCTGATAAATTCAGAGTTGTGGCTCTCGCAGCTGGATCGAATGTTACACTTCTATCTGATCAGGTTAGGACATTCAAGCCTCAATTGGTCGCAGTTAGGAACGAGTCACTA…
g27460	euni-10062	5568	8859	732	-	1-deoxy-D-xylulose-5-phosphate synthase 2, chloroplastic	0	ATGGCTGTTTCCGGAGCCTCCTTCACCCTGAACCACTCTCTCTTTCCTCATCCCCAACCACAGCTGAAGAAGCCCTCCGTGGGATCGCTcggcggcggcggcggcggtggcAGAGCACCCAGCAATGGATTCACACTGTGCGTGAAAGCTTCTTCTTCTTCTAGTTTGAGCTCGGACGGCGAGGAAGGGAAGGGAAAAGTGATGCTACGGAGGGAGAGGGATGAGTCGTTTATCGACTCCTCCGGGGACAAACCCGCCACGCCTTTGCTCGATACCGTGAATTATCCGGTTCATATGAAGAACTTGTCCATGCTGGATCTTGAACAATTGGCTGCAGAGCTAAGGGCAGAGATAGTGCACTCGGTTTCAAAGACGGGCGGTCATCTGGGCTCGAGCCTC…
g9209	euni-1420	26304	30648	719	+	1-deoxy-D-xylulose-5-phosphate synthase, chloroplastic	0	ATGGCTCTGTGTGCATTCTCGTTCCCAGGCCGTATCAACAGCGCCGCAGCTTCAGATGCTCAGAGGAATGCCCCTCTTTCTTCTCATTTTGTACGGGGCTCAGATCTGCCGGTGCAATCACAGCACAACCTCGCTCAGGTCCAGGTGAGAAAACGGCCCGGTGGGGTCTATGCATCGCTGTCTGAAAGGGGAGAGTATTACTCCAAGAGGCCACCAACACCTCTATTGGACACCGTAAACTATCCTCTTCACATGAAAAATCTATCCATGAAGGAACTGAAGCAGCTAGCGGACGAGCTTCGTTCGGACGTCATATTCAATGTTTCCAAGACTGGAGGTCACCTGGGCTCGAGCCTGGGTGTCGTCGAGCTCACTGTGGCTCTTCATTTTGTCTTCAAT…
g26671	euni-9357	4339	11068	716	-	1-deoxy-D-xylulose-5-phosphate synthase, chloroplastic isoform X2	0	ATGGCGGCTGCTTCGGCTCGCTTCTCCGCGTTCGGAGCCCGGGGCAATCGCAATGAACGGCCCGCATTCTCGGGGTTAAGCAAGTTGGAGTCTTGGAGCTTTCAGTTCCCACCGTGTGCGGAGGTTTGCAAAATCGCTTCTGCTTCCGTCGCGACTCGCTCGAAGAATGTTTCTAGTCAAATCAATTCTTTGCCTGATATTGATGATTTCTTCTATGAGAAAGTAGCAACCCCCATGCTCGATGTTATTGAGAGCCCCACCAATGTGAAGAATCTGTCTACAAAGGAACTGCGACAGTTAGCTGATGAAATTCGTTTAGAATTATCCTCAATATTAAGAGAAGCACAAAAACCTTCGAAGGCTAGTCTGGCAGTCGTTGAGCTGACAGTGGCAATACAT…
g13720	euni-2575	11552	24090	1724	-	1-phosphatidylinositol-3-phosphate 5-kinase FAB1A-like isoform X2	0	ATGGGCACCCCCGACAACAAACTATCCGAGCTGGTTGACTTGGTGAAGTCCTTGATCCCTCGGAGGGTCGAGCCAGTGCAGTTATCTAGGGACTTTTGGATGCCTGATCACAGCTGCAGGGTGTGTTATGAGTGCGATTCCCAGTTCACTGTCTTCAACCGCAGGCATCACTGTCGAATTTGTGGACGAATTTTCTGTGCTAAGTGTACTGCGAATTCCGTTCCTGCCCCATCTGATGAGCAGAAGACTGGAAGGGAAGATTGGGAGAGGATCAGGGTTTGCAACTATTGCTATAAGCAATGGAAGCAGGGGATAGTGGCAGTTGATAATGGAAACGGCACCAGTGCACCCACCCCTGGTCTCAGTCCATCACCATCTGCAACAAGCTTGGCGAGCTCC…
g11803	euni-2046	15920	25121	1686	+	1-phosphatidylinositol-3-phosphate 5-kinase FAB1B isoform X1	0	ATGGATACCCCAGACAAGACCTTCTCTGATTTTTTTGCTATCGTCAAGTCGTGGATTCCTTGGCGATCTGAACCAGCTAATGTGTCAAGAGACTTTTGGATGCCCGATCAAAGCTGCAGGGTTTGCTACGATTGTGATTCCCAGTTTAACATTATCAATCGTCGACACCATTGTCGACTTTGTGGCAGAGTTTTCTGTGGCAAGTGTACAGCCAATTCAGTTCCTGCCACGTTAACTGACTACAAGGCATCCTGCGAAGAGTGGGAGAGGATTCGGGTGTGTAACTACTGCTTCGAGCAATGGGAGCAAAACCTAGAAAGTACTAATAATGGGGATGAATTACCTAACCAGGATTTTAGTTCCTCACCGTCAGCGACAAGTTTTGTCAGCAGCAAATCT…
g6921	euni-923	14207	21674	1623	-	1-phosphatidylinositol-3-phosphate 5-kinase FAB1C isoform X2	0	ATGGATTCAACCGGTGAGTCGCGGAGATGCCATTGCCGAAGTTGTGGCAGGTATCTGTGCGAAAGATGTACTCAGGAATCGGAACCCCCCGCCCTTGTTCTAGATTCAGGCGGGTCGAAACACGGTGAAGCCGGTGGTGTGGTCGGCATTAAGCACTGTAAACTTTGTGCTGAGAGTAAGGTCAGAACTGAAGGTTGGAAGAAGTACTGTGAGAAAGTCCACCCTCAAGATAGTCCGGAGCCGCCATCGCCTTGCTTCAGTTCGGAGAAAATGGATAGTTCCGTGAATAGTGAGCCTATTCAAAGCGATTTGGCCCAATTCCTGGATTCTCAAGAGAATCTGTATTCCCCGCATGGCGTAATCACAGGCAGCATGGCTTCAGTTGCTGCCCGTTTAGCA…
g13227	euni-2439	19305	25682	1193	+	1-phosphatidylinositol-3-phosphate 5-kinase FAB1D isoform X2	0	ATGTGCAGTATGTGTCATGTATGTGGTTCGGAATTATCAAAGGAGCGCGATTCTGTAAAGAGGGGTGTCATGAGCCCTTACGAAACGCCAACCATTAGTCCAACAACTTCATTGTCAAGCTGCGACAGCTCTGTCTCAAGCTGCAGTGAATTTTCAGTGGACCTGAATGCCAATTATAGAAGCAATCAAGAAGAAGGTGCTATGCCCAGCAGTCGAGAAGATACTTCTTATAAAGTGGAGAAACATAAAGAGACTATTTCAGAAGCAACTAGCTGTGGAGTTGGAGGATCCATTATGGCAATGGAGAATAATTCTAAAGAGTTCAATAGGGGTCATAAACATAATAGTAACGATGTTGAAATTAGGCAGGCTAACCATCTTCAGGAAGTAAATAATACT…
g13228	euni-2439	25697	27135	345	+	1-phosphatidylinositol-3-phosphate 5-kinase FAB1D isoform X2	0	ATGACAAATCTTATACCTGATGATAGTCGTTCAGACAGTTGGGTTGCTAGTAAAGCAGCTGAGAGTATGCAGAATCTGATTCGGGTACCTTCAAGCACTTGGTCTCGGTCTTCAAATGGTTCGTTGGACTCGGATAGTGTTCATTCAACAAGAGGCACTTTCTCAGAAGAGTCACGGTTATCCAGCTTTGATGGGAGCTCGTGTTGCCTGTCCGAGGTTGATTTTATTGCTTCATTAAGCCGGTGTAGGAACTGGGATGCAAAAGGTGGAAAGAGCAAATCTATCTTTGCTAAGACTCTGGATGATAGGTTCATTATCAAGGAAATTAAGAAGACTGAATTTCATTCCTTTGTGAAGTTTGCCCCCCACTATTTCAAGTACATGAAACAGTCATTCGAG…
g27462	euni-10068	5933	6262	109	+	2-(3-amino-3-carboxypropyl)histidine synthase subunit 1-like	3.88E-56	ATGGTCTATTCTGACTCGAATGAGGGGACGGTTGCGGTGTTTGTAGCAGATGGGAGGTTTCACTTGGAGACTTTTATGATAGCGAATCCGGAGATTAAGACCTTTCAATATGATCCCTACATTGGGAAGTTGTTTCTTGAGGAGTATGACCAAAAGGGGATAAGGGAATCGAGGGGGAACGCGATATTGAAGGCGAGGGAGTGCGCGAGGAGTTGGGGAGTCGTGTTGGGGACGCTCGGGAGGCAAGGTAATCCGAGGATTTTAGACAGGTTGGAGAAGATGATGAGGGAAAAAGGCTTTGATTACACGGTGGAGTATGAATCCCCCTAA
g27463	euni-10068	7471	9346	375	+	2-(3-amino-3-carboxypropyl)histidine synthase subunit 1-like	0	ATGGCAACGGCCGTGGACGGAGGCGACACCACCGGCGTCGGAGCGGCGGTGAAGCCGGCTAGGCCGGCGCCGAAGCGGTTCACGAAGTCCCAGATCCCAGACGCCATCCTCAACAACGCCTCCCTCAACGCCGCCATCTCCCTCCTCCCGGCGAACTACAACTTCGAGGTCCACAAGTGCGTCGCGCGCATCCTCTCCTCCGGCGCCAAGCGGGTGGCCCTCCAGCTCCCCGAGGGCCTCCTGATGTACTCCCTCCTGCTCTCCGACATCTTCGGGTCCTTCGCCGCCGTCGAGCACTGCTTCGTCCTCGGCGACGTCACCTACGGCGCCTGCTGCGTCGACGATCTCTCCGCCCTCGCCCTCGGCGCCGACCTCCTCATCCACTACGGCCACAGCTGC…
g30062	euni-13073	3673	4110	145	-	2-(3-amino-3-carboxypropyl)histidine synthase subunit 1-like	4.37E-88	ATGAGGGAAAAAGGCTTTGATTACACGGTGGTTTTGATGTCTGAGATCACTCCTGGGAGGATCGCTCTGTTCGAGGATTCTGTGGATGCTTGGATTCAGATTGCCTGTCCGAGGCTTTCCATCGACTGGGGGGATGCATTTCATAAGCCGGTATTGACACCGTTCGAGGCGGAGATCGCTCTTGGGTTCGTTTCTGGTTGGTGGGAGAGAAATTTGAAGACGAATTCGGCTTGCGTAGCTGATTCCGGTTGCAGCAAGGGCAACTCAGTATGTGAATGCTGGAGTAGTGAAGCTTCGAAGTGTGACGATATTGGAGATTACCCGATGGATTATTACGCCCAGGACGGTGGGGAGTGGAATTCTTCTTATGTGAAGAAGTCGTCCCGGCCTGCATGGAGG…
g30063	euni-13073	4128	5655	295	-	2-(3-amino-3-carboxypropyl)histidine synthase subunit 1-like	0	ATGGCCGTGGGCGGAGGCGACACCACCGGCGACGGAGCGGCGGTGAAGCCGGCTAGGCCGACGCCGAAGCGTATCACGAAGTCCCAGATCCCAGACGCAATCCTCAACAACGCCTCCCTCAACGCGGCCATCTCCCTCCTCCCGGCGAACTACAACTTCGAGGTCCACAAGTGCGTCGCGCGCATCCTCTCCTCCGGCGCCAAGCGCGTGGCCCTCCAGCTCCCCGAGGGCCTCCTCATGTACTCCCTCCTCCTCTCCGACATCTTCGGGTCCTTCGCCGCCGTCGAACACTGCTTCGTCCTCGGCGACGTCACCTACGGCGCCTGCTGCGTCGACGATCTCTCCGCCCTCGCCCTCGGCGCCGACCTCCTCATCCACTACGGCCACAGCTGCCTCGTC…
g35747	euni-28218	30	428	132	+	2-(3-amino-3-carboxypropyl)histidine synthase subunit 1-like	2.87E-77	ATGAGGGAAAAGGGATTTGATTACACAGTGGTTTTGATGTCTGAGATCACTCCCGGGAGGATCGCTCTGTTCGAGGACTCTGTGGATGCTTGGATTCAGATTGCCTGTCCGAGGCTTTCCATCGACTGGGGCGAAGCATTTCACAAGCCGGTATTGACACCGTTCGAGGCGGAGATCGCTCTCGGGTTCGTTTCTGGTTGGTGGGAGAGAAATTTGAAGACAAATTCAGGTTGCAAATGCGGGAGTAGTGGAACTTCGAAGTGTGACGATATTGGAGATTACCCGATGGATTATTATGCTCAGGACGGTGGGGAGTGGAATTCTTCTTATGTGAAGAAGTCGTCCCGGCCTGCGCGGAGGATTCCTGTGCCTTCTCCAGGAAGCACTAGCATAGCTTAG
g14649	euni-2882	15966	23434	479	+	2-(3-amino-3-carboxypropyl)histidine synthase subunit 2	0	ATGGAGTTGGAATCGTATTACGAAATCGATCGCACGGCGGAGTTCATCCTGAGTCGGAACTTCGCCAGAGTTGCTTTGCAGTTTCCGGATGACCTGTTAAAGGATTCAACAAACGTGGTGAGAGCTTTACACACCACCTTTGGTAGTTGTTGCGTTGACGAGGTCGGGGCTTCACATATTAATGCTGACTGTGTCATACATTATGGGCATACTTGTCTTACTCCCACGTCAACCCTTCCAGCTTTTTTTGTTTTTGGAAAGGCTCCTATAAATGTATCAAATTGTGTGAACAACCTATTGCACACTGCTAGTACAGCTGGTCAACCTGTTATGGTTCTTTTTGGGTTGGAATATGCCTATGCTATGCTGGATGTGAGAAAGGCAGTGTTGGAAGCATTA…
g30007	euni-12984	2314	6850	558	+	2,3-bisphosphoglycerate-independent phosphoglycerate mutase isoform X1	0	ATGGGGAGCTCCGGATTCTCATGGAAGCTGGCGGATCACCCCAAGCTGCCCAAGGGGAAGACGATCGCCATGGTGGTCTTGGACGGGTGGGGCGAGGCCAAGCCCGACCAGTACAACTGCATCCACATCGCCGAGACTCCCACCATGGACTCGCTCAAGGAGGGTGCCCCTGAGAAATGGAGGTTGGTCAGAGCTCATGGAACTGCAGTGGGTCTCCCAACGGAGGATGACATGGGTAACAGTGAGGTCGGTCACAACGCCCTCGGCGCTGGCCGCATTTTTGCTCAAGGTGCAAAGCTGGTTGACCTCGCTCTTGCTTCCGGAAAGATTTATGATGGAGAAGGTTTCAACTACATTAAGGAAAGTTTTGAGACTGGTACCTTACATTTGATTGGGCTC…
g34613	euni-23195	1785	2288	167	+	2,3-dimethylmalate lyase	1.77E-47	ATGGTTTCTTCTTCAGTCATCGGTTGTGGAGAAACCACCTTCTGTCTCCTCCGGTCACCATCGCCGTCGCCGTCTTCTTTCTCTTCTCTTCACTCTTCCGCCTCCACAACCGCCCCACCTCGCTCGCCTTCGCGCATTCAACTCGGACGATCGATCAAGCGCGCTCTCCGTTCTAAATCGCCGAAGGAATCGTTCCGCCCGACGATCGCGTGCTCCGGTGATTACGGGGTCGGGAGTCCGGCGGATGATTCCCCGGCCGAGGCGCTTCGGCGCATCCTCGAGTTGCCTGGGATTCACCAGGGGCCGGCTTGCTTCGACGCCCTCAGCGCGAAGCTCGTGGAGAGAGCTGGGTTCGGTTACTGCTTCACGAGCGGTGAGTTCGGGAGTCATGTTTGTTGG…
g23700	euni-7091	10866	13127	341	-	20 kDa chaperonin, chloroplastic	1.70E-164	ATGGTGGGGCGGTCGATTGGAGGAGGAAAGAGGGAGAACCTGATACGAGAAGATATTGGGGCGGCGCGTGCACTCACTAAAACGCTGGAGAAACTTCTAGAAGTCTCTCTTATCATCTTTTATAATAAAACCCTCTCATCGCCAACCCCACTCCACACTAGGGTTTTTATCTTGAAGCTTCCATCGTCTCCTGCTCAGAAAAATTCCCCCCACCTTATTTATCTTCCTAGTCCCACCCCAATCCTCATTCTTGCAAGGGAAATGGCGAGTGGTCAGCTCACGGCGCCCGCATTCTCGGCTAGATTGGTTCCGTCTTTTGAAGGGCTCAAGCCGTCCACGGTGAAGTTTGCTTCCGTGGGTCCTTTCAAAGCGGGGTCTTTGACGCAGAGGTCCTTCAGA…
g9913	euni-1582	15778	16413	211	-	21 kDa protein	4.58E-106	ATGCTTGCCCAGCGTGCTCTCGCGctcctcctcctccacatcttcccgatcctcgccgccgcttcccctgcctcctctctcGAATCCAACGGCGTCGACTTCATCCGCGCCAGCTGCGGCGAAACCCTCTACCCCGACGTCTGCTACAGCTCCCTCTCCAGTTACGCCGGCTCCGTGCAGCAGAGCCCCGGCCAGCTCGCCCGTGCCGCCATAGCCGTCAGCCTCTCGAGCGCCCGCACGATGGCGGCCTTCCTCGCCGACCTCTCGCGCCGCCATGCAGCCGACCCCGGTGCCGAGCCGAGGGCCGCTTCCGCCGCCCTCGGCGACTGCCTCGCCAACATGGGGGACGCGGTCAGCGAGATGCGCGGCTCGCTGAAGCAGATgcggaggcttggggac…
g19254	euni-4691	68	1093	97	+	21 kDa protein	6.79E-12	ATGAAGGCGAAGGAGAAGAAGTCGGAGACGATATACGTGAAATTATTTCGACTGACCGTAGGTGTGGGGTACCGGGAGCTTCCAAGTGCTCTATCTGCGTGCTATAGTCGTCCGGATTTCGTGTGGTGCATGAGCAATGTGGAGAAGTGGGTGAGTTACGCACTAAAGGACAAGAACGCCCGCATGGACGAGTTCGGGGGTCAGGTCATGGACGAGTACGTGAATGTGGTGGTGAGGCGAAGGGTTGTTGATCTTGATCGGGTGACGAGCAATGCCCTCGCTAACATCAATTGA
g35832	euni-28717	1094	1345	83	-	21 kDa protein	3.07E-33	ATGGGAGGCGGCCAGACGGCGGCGGGGGAGGCGTTCGATTGGCACATGAGCAACGTCCAGACGTGGGTGAGCGGCGCCCTCACCGACGAGAACACGTGCTTCGACGGGTTCGCGGGGCCGGGGATGGACGGGAAGGCGAAGAGCGCGGTGAGGGGGCGGCTGGTGGAGGTGGCGCAGGTGGTGAGCAACGCGCTGGCCCTCGTGGACAGGTTCGGGTCGAGGCACCGCGGGGCGGCCAAGGGGCAGCCGTAG
g5256	euni-621	20310	20921	203	+	21 kDa protein-like	3.92E-105	ATGGCAACACCCAGCAGCCTCCTCTTCCTCCTCCTAACCTCAACCTTCGCATGCTTCATCATCTCCACCACCTCAGCCGCGGCCACTCCTTCTTCGTCATCCGCCGCCGCCAACTTCATCAAGGCCTCGTGCCGCACCACCCGCTACCCGGTGGTGTGCGTCCAGTCCCTCTCCGCCTACGCCAACACCGTCAAGCTGAGCCATAAGGAGCTGGCGGAAGCGGCGCTGGCCGTGAGCCTAGCGAGGGCCCAAGCCGCGAGGGAGTTCGTGACCCGGTCGGCGAAGCTGAAGGGGCTCAAGGCGAGAGAGTACGAGGCCGTGAAGGACTGCCTGGAGGAGATGGGGGACACGGTGGACCGGCTGGGGAAGTCGATGAAGGAGCTCAAGGGCATGGGGTCG…
g5259	euni-621	36286	36915	209	-	21 kDa protein-like	1.58E-106	aTGGACGCCACCAACCTTCATTTTCTTGCCATTTTTCTTCTCTTGGCCACCAACATGAGTGCAATCACATCTGTTGCTACTGCTGCTGCTTCTTCTTCCTCCTCGAGCTATTCCAACTTCATTAAGACCTCATGCAGCACCACCACGTACCCTAAGCTCTGCAACCAGTACCTCTCCTCCTACGCCTCCGTCGTCCGCTCCAACCCCTGGAAGCTCTGCAACTCCGCCCTCTCCGTCTCCCTCCAGGCCGCACACAACGCCTCCTCCCTCGTCGCCGCTCTCTCCAAGCAACGTGGCCTCACCAAGGCCGAGGCCACCATTGTCAAGGGCTGCATCGAGAACCTCGGCGACGCCATCGACGAGCTCAAGCGGTCCATCAAGTCGATGGCGCGGATCAGA…
g5261	euni-621	58523	59128	201	+	21 kDa protein-like	4.93E-118	ATGGTAGCCTCTAAAGATATGAGTTTCGCCACGATCCTGCTATTTCTCCTAGCCATCGCTTCCTGCACATCCCCAAGCTCCGCCCTCAGAGACCTCGCCTCCGGAACCAACACCAAGTTCATCAGAACATCGTGCGACAAAACGACCTACCCTGCACTCTGCTTCCGCTCCCTCTCCAGCTACGCCTCCACCATCCAGACAAGTCCTAAGCTCCTCGCCTCCACTGCCCTGAACGTGACCCTGGAAAATGCATGCTCCGCGTCGGCCACCATGGTGAACCTGTCCACAAGCCGAGGCTTGAAGCCTAGAGAGGCGGCGGCCATGCAGGACTGTGTGGAGTTGCTGAGCGACACGGTCGACGAGCTCAGGAGGTCCATCGCCGAGATGAACGATAAGAAA…
g7512	euni-1048	50650	51291	213	-	21 kDa protein-like	5.18E-121	ATGGGATCACCATCGTCCAGAAACCTTTCCTCTTCTTCTGCTTCCACCATCCCAAGGCTCGCCCTTGCAATTTCGACCGCCACCATCTTCATTCTATTCTCAATTGGCCAACCATGCGTGGCCTCGTCGAGGCTCGACCGCTCGTCATCCGACGCCGAGTTCATCAAGACCTCGTGCGGGTTCACCGTCTATCCGGACGTGTGCTATGAGACACTCTCCTCCCACGCGAGCACCATCCAAACGAGCCCTAAGGAGATGGCCAATGCCGCTCTGTCGGTGACTCTGGAGAGCGCGCGATCTGCCTCCAACATGGTGGCCAATTTGTCGAAGTCCCGTGGCCTGAGCAAGAGCGAGGAAGGGGCGGTGATCGACTGCATCGAGACCATGAGCGACTCGGTC…
g7966	euni-1130	22449	23084	211	-	21 kDa protein-like	5.10E-118	ATGCACTCCCGACCATctctccgcctcctcctccccctcctcctcactctcttcctctcccacctACGACGGGTCccggcggccggatccccggcgccggcccccgccgacggctccgATTTCATCCGCGCCAGCTGCAACGTCACCCTGTACCCGGACGTCTGCTACGCCACCCTCGCCCGGTACGCCGCCTCCATCCGCCGCGACCCGGCCCGCCTCGCCCGGGCCGCCATCGCCGTGAGCCTGGCGAGGGCCCGGCGCGTGGCCGAGTACGTGTCCAGCCTCTCGCGGGAGGCCGACTACGGGGCGGACCGGCGGGCCACGGCGGCGCTGCACGACTGCTACGAGAACTTCGGGGACGCGGCGGACGAGATGTGGGGCTCGCTGAAGCAGATGCGG…
g25058	euni-8055	273	914	213	-	21 kDa protein-like	1.08E-120	ATGGGATCACCCTCGTCCAGAAACCTTTCCTCGTCTTCTGCTTCCACCATCCCAAGGCTCGCCCTTGCAATTTCGACCGCCACCATCTTCATTCTATTCTCAATTGGCCAACCATGCATGGCCACGTCGAGGCTCGACCGCTCGTCATCCGACGCCGAGTTCATCAAGACCTCGTGCGGGTTCACCATCTACCCGGACGTGTGCTATGAGACGCTCTCCTCCCAAGCGAGCACCATCCGAACGAGCCCTAAGGAGATGGCCAACGCGGCTCTATCGGTGACCCTGGAGAGCGCGCGATCCGCCTCCAACATGGTGGCCAATTTGTCGAAGTCCCGTGGCCTGAGCAAGAGCGAGGAAGGGGCGGTGATCGACTGCGTCGAGACCATGAGCGACTCGGTC…
g25059	euni-8055	10489	11091	200	+	21 kDa protein-like	6.37E-126	ATGGAAAGATCGAGTGCTTTAGCAAATTTAGCAACCTCGCTCCTCTTTTTCCTCGCCATATGTTCCTACACCATCTCGATTAGCTCAGCCCAAGCATCGACCAACGCCGAGTTCATACGAACGTCCTGCAGCAAAACCACCTACCCACGCCTCTGCTACACCTCCCTCTCCAGCCACGCCACCCTCGTCCAAACCAGCCCCAAGCTCCTCGCCGGCGCCGCCCTCAATGTCACCCTCGACAAGGCGCGCTCGACCTCAACCATGATGGTGAGGCTTTCCCGGGCCCGAGGGATGAAGCCGAGGGACGTCGGGGCGATGCGGGACTGCGTCGAGGAGCTGAGCAGCTCGGTGGACGAGCTGAGGCGGTCCATCGTCGAGATGGGCGAGATCAAGAGGTCC…
g30760	euni-14022	1890	2618	242	-	21 kDa protein-like	1.44E-99	ATGCACTCCACGATGCCTTTCGCCTTCCCATGCACAGAGTCTGAATCGAAACCAGCTCACGCACAGCACAAAAGCATAAACATGGCCAAAGCAAAACCAtctttctccttcctctacctattccatctcctcttcttcACGGCGCTCCTCCTCCAACCGTCGAGCTCACAGCCCGCCGCCGCAAGTCCGAACACGGACTTCATCAGGTCCTCCTGTAGGTCCACGCGCTACCCGTCGCTCTGCGTCCAGTGCCTCTCCGGCTACGCCGCCTCCGTCCAGCAGGACCCCCGCCAGCTCGCCCGGGCGGCGCTCCAGGTCGGCCTCGCTCGGTCCCGCGCCGCCGCCTCCTACGTGGCCCAGCTGTCCCGCCTCCAGGGCGTCACGCCTCGGGAGTCCCAG…
g31569	euni-15293	5240	5848	202	+	21 kDa protein-like	5.60E-98	ATGGCGAGACTCGCCTTTTTCTTGATATCGTCCCTCTCCCTCTGTTCCCACTTCACGGCCGCCGCAACCACCGCTCccgcctccgccgccgccgccgccgccgccgACGCGGCGTTCGTCGAGTCCTCGTGCGGCGCCGTGCAGTACCCGGCGCTCTGCGTGAAGTCGCTCGCGGCCTACGCCTCGGCCATCAAGCGGAGCCCGAAGCAGTTGGCCCAGACGGCGTTGGCGGTGAGCTTAGCCCGGGCTCAGTCCGCCAGGGACTTCGTGGCGAGGTCGACCAAGTTCAGGGGCCTGAAGTCGAGGGAGCGCGAGGCCATCGGAGATTGCCTGGAGGAGATGGGCGACGCCGCGGACCGGCTGGCGAAGTCGGCGAAGGAGCTGAGGAGCGCCGGCGGA…
g4627	euni-515	49137	49745	202	-	22.0 kDa class IV heat shock protein	3.20E-108	ATGGCAAACGGCACGCCAAAGTTGCTTCTGGTACTGTCCCTGCTCCTCGCCATCGTGTCGAGCTCGAAAGGCTCGCTCTTGCCCTTCACGGAAGGGACCGCCCGGCCGGGTCTCATGGGCAGCCTCCTAAGCGATCCCTTCTGGGCCGACCCGTTCCGGGTCCTGGAGCAGGTCCCTTTCGGGGCGGACCGCCTCCTgagggaggctgccgaggctccggcgccggcgagggtggactggaaggagacgccggaggggcacgtgataaggatggacgtgcccgggctgaagagggaggagatcaagatcgaggtgggggagaaccgggtgctccgagtgagcggcgagaggaagagagaggaggaagagagggaaggggatcactggcaccgggtggag…
g9969	euni-1594	42478	43445	200	+	22.7 kDa class IV heat shock protein-like	1.79E-118	ATGTCGAGTATTGCAGCCAGAACGCGCTCCAAAGACCGTAGGATCGAAGAGTTTAAACCTTCTTCTGGGTGGGTCGAGGACTCAAATTGCCATTACCTCCTTGTTGATCTTCCTGATTTCAAGAAAGACGAAGTCAAGATTCAGACCGATAGCACCAATCACGTAACGGTCAGCGGAGAAAGACTGGTGAAAGACAACAAGTACATTTACTTCGGAGAAACCTTCAAAGTTCCGGAGAACTCGGACATCGAGAAGACGAGCGGAAGAATTGAAGATGGAATTCTCACCGTGACTGTGCCTAAGCGAGCTCCAACCGTGGTGGAGAAGGAAGAGACCATACACCATGAGCAAGACTTGAACAAAGAAAGCCACGCCCAAAAGCCATCCGAGAGCGAAGCG…
g1976	euni-169	7746	8634	213	+	23.6 kDa heat shock protein, mitochondrial-like	1.49E-113	ATGGCGTCCCTGCTCGCTCTCAGGAGAGCTCTCGCCTCGGCTATCTCCGGCGACAAGCTCGCAAGCCCGGTCCGGTCGGCTTCGGTGGCTCCGTTTCTGACGCGGACACGCTCCTTCAGCATCGACTCTCAGATGACCAGAGTCGACGAAGGAAGCCAAGCCGTCGACGTCGACCGGACCCCTGACCGCTCTGTCTCTCGCCGCCGTGATCGCTTTCTCACTCCTTTCTCTGATGTCTTCGACCCCTTCTTTCCGACGAGGAGCTTGAGCCAAGTCCTGAACTTCATGGACCAGCTAATGGAGGACCCGCTGCAGGCATCCCGCGGCGGGTCGAGGAGAGGGTGGGACGTGAAGGACGACGACAAGGCCCTTCAACTCCGGATCGACATGCCCGGCCTG…
g22301	euni-6263	5619	6713	364	+	24-methylenesterol C-methyltransferase 2	0	ATGGATTCGGTGGCTCTGTGGTGCACCGGAGCCCTCATCGCCGGCGGCATCTACTGGTTCGTGTGCGTGATGGGCCCGGCGGAGCAGAAGGGGAAGCGGGCCAGGGACATCTCCGGCGGCTCCATCTCCGCGGAGGAGGTCCAGGACAACTACGACAGCTACTGGTCCTTCTTCCGCCGCCCCAAGGAGATCGAGACCAAGGAGAAGGTCcccgacttcgtcgacacgttctacaacctcgtcaccgacatctacgagtggggctggggtcagtccttccacttctccccctccatcgccggccgatccgacgccgacgccacccgcctccacgaggagatggccgtcgacctcatcggcgtctcccccggcgaccgcatcctggacgtcggctgcggc…
g19188	euni-4660	2808	4642	218	-	25.3 kDa vesicle transport protein	3.22E-156	ATGGTCAAGCTCACGATGATCGCCCGTGTCACCGATGGTCTTCCTCTCGCGGAGGGACTCGACGATGGCCGCGACTTGAAGGACGCCGAGTTCTACAAGCAGCAAGTCAAGGCCCTGTTCAAGAATCTCTCCAGAGGCCAAAATGAGCCCTCGAGAATGTCGATCGAGACAGGCCCTTACTACTTCCATTACATCATTGAGGGGCGTGTCTGTTACTTGACCATGTGCGATCGTTCTTACCCCAAGAAGCTCGCATTCCAGTACCTGGAGGATCTCAAGAATGAATTCGAGCGCGTAAATGGAGCTCAGATTGAAACTGCGGCTAGGCCTTATGCTTTCATCAAATTTGATACATTTATACAGAGAACAAAGAAACTGTATCAGGACACTCGTACCCAG…
g17349	euni-3869	16816	17375	78	-	25.3 kDa vesicle transport protein isoform X1	1.26E-29	ATGGACATCGGCTTAGTTACAACGCATGTTTCGGAGATCGCCAGAAGAAGAGCGAGAAATTTAGACGAAGAAATCCTGGAAAGTAGGATCACGATGAATGCGCCCGTCTTGTCTATTTGGGGTTCCTCGCGCATGGAGGAGATAGCGATGACATGGACGCCTATTGTCCTCATCGTCTCGGTTGCTACTGTTGTATTATGGGCAAGTGTGAACCTCACAGAGAGTTTCGTCGTTTGA
g11975	euni-2092	6784	14874	1061	-	26S proteasome non-ATPase regulatory subunit 1 homolog A	0	ATGGCGGCGGCGACGATGGTTAGCTCGGCCGGGGGGTTGCTGGCGATGCTGAACGAGAACCACCCGCGGCTGAAGCTCCACGCCCTCTCTAACCTCAACAAGTGCGTCGACTACTACTGGCCCGAGATCTCCACCAGCGTCCCCATGATAGAGAGTCTTTACGAAGATGAAGAGTTTGATCAGCATCAGAGGGAACTTGCTGCACTGCTCGTCTCAAAGGTTTTCTACTATTTGGGTGAACTTAATGATTCACTATCTTATGCACTTGGAGCTGGTTCTCTGTTTGACGTTTCGGAAGACTCTGATTATGTTCACACTTTGCTATCCAAAGCTATTGATGAATATGCAAGCCTTAAGACTAAGGCAGCAGAATCGAATAAAGAAGCAGTTGAAGTGGAT…
g28307	euni-10933	5161	7711	246	-	26S proteasome non-ATPase regulatory subunit 10	2.76E-158	ATGGAAATGGAGATCGATGCTCCGAGTGCGAAGCCAGAGCAACGGCCGATCAGGGAGGATGACCTCTTCAAAGCCGCCGAGAGCGGCGATTCTGCGGCGTTCGGAGCGCTCGCGCAGGACCGGCTCTCCAAGGCTCTCTCCCTCCGAAACGAGGACGGTCGCTCCCTCCTCCACGTCGCCGCTTCCTCTGGTCACGCCGAGATAGTAGGTATTCTGTCAGATGCTGATCAGTCAACAAGTGTGATAAACAGCAAAGATGAAGAAGGTTGGGCCCCGCTTCATTCGGCGGCGAGCATTGGGAATGTGCAGATTGTGGAGATCTTGTTGAGGAAAGGAGCTGATGTTAACTTAAAGAATGATGGCGGACGCACTGCTCTTCATTATGCCGCCAGCAAAGGA…
g28509	euni-11142	6773	7138	75	-	26S proteasome non-ATPase regulatory subunit 10	4.51E-08	ATGGAGATCGATGCTCCGAGTGCGAAGCCAGAGCAACGGTCGATCAGGGAGGAGGACCTCTTCAAAGCCGCCGAGAGAGGCGGCGATTCCGCGGCGTTCGGAGCGCTCGCGCAGGACCAGCTCGCCGAGGCTCTCTCTCCCCCTCCGAAACGAGGACGATCGCTCCCTCCTCCGTGTCGCCGCTCCCTCTGGTCACGCCGAGgtagaggtccttggagtcgtatttga
g34055	euni-21183	364	1632	399	+	26S proteasome non-ATPase regulatory subunit 11 homolog	0	ATGTCGACGTCCTATCTCCCGGCAACAACTGATTCAGTTGCTCAGGCTTTAGAGGCCAAAACTCCATCAGAATCTATATCTCTGCTGTACCGTATCCTTGAAAATCCTTCATCGTCCCCTGAAGCCCTCCGAATCAAAGAGCAGGCCATCACTAATTTGTCAGATCTTTTGAGGCAGGAGAATCGGGCGGAGGATCTTCGCAGCCTTCTGACCCAATTAAGGCCTTACTTTTCCTTGATTCCAAAGGCAAAAACTGCAAAAATTGTTCGCAGTATAATCGATGCAGTGGCTAAGATTCCAGGCACATCTGATCTTCAGATATCTCTTTGCAAAGAAATGGTTCAGTGGACCCGTGCAGAGAAGCGAACTTTCTTGCGGCAAAGAGTCGAAGCGAGGCTT…
g28364	euni-10994	706	6496	442	+	26S proteasome non-ATPase regulatory subunit 12 homolog A isoform X1	0	ATGGAGGGCGGAGGCAACTTAGAAGCCGCCATAGAGCAGCTGCTGAACGTGGAGAAGCAAATGAGATTGGCCGGCGACGTCGCCGGGACGAAGAAGGCGGTGACGGAGATTTTGCAGCTGTGCTTCGATGCGAAGGCCTGGAAAACCCTGAATGACCAGATTGTTTTGTTGTCCAAGCGGCGTGGTCAGCTTAAGCAGGCTGTGACAGCAATGGTGCAGCAGGCTATGCAATATATTGACCAGACTCCTGATCTTGAGACCAGGATAGAGCTTATTAAGACACTTAACTCTGTTGCTGCTGGGAAGATATACGTCGAAATTGAGAGAGCACGATTGATCAAGAAACTTGCAAAAATAAAGGAAGGACAGGGTCTTATAGCAGAAGCTGCTGATTTGATG…
g34766	euni-23826	777	1097	79	+	26S proteasome non-ATPase regulatory subunit 12 homolog A isoform X3	9.47E-32	ATGGAGGGCGGAGGCAACTTAGAGGCCGCCATAGAGCAGCTGCTGAACGTGGAGAAGCAAATGAGATTGGCCGGCGACGTCGCCGGGACGAAGAAGGCGGTGACGGAGATTTTGCAGCTGTGCTTCGATGCGAAGGCCTGGAAAACCCTGAATGACCAGATTGTTTTGTTGTCCAAGCGGCGTGGTCAGCTTAAGCAGGTACAAGAGAAGGCTTCTTCTTGCTTATTTCCAGTTATATAA
g17886	euni-4086	16921	18002	116	+	26S proteasome non-ATPase regulatory subunit 12 homolog A-like	6.82E-29	ATGCTTCGAGGTGCACTTGTTCAGAAGGCAGCAGAAAATCTTAGACAGAGAATCATCGAACATAATATTATTGTCATTTCGAAGTATTACTTGAGGATTACCTTAAAGAGATGTGAAGAGCTGTTATGCCTTACTATCCAGGAAGCTGAGACGCATCTCTTCGAAATGGTTGTTTGGAAGTCCCCGCTGGCAAAGATTTGCCGGTCAATGGGAGTTGTCTGTGTCCAGACGACAAAGGAAAGCACTGGCATCATGAATTGTGGGCGACAAATTTGGAAAAGCTCCTTCATCTTGTCAATAAAAGTCGCCACCAAATCCACAAGGAATCCGTGGTTCATAAGGCTGCTTTGA
g8091	euni-1164	31135	35601	385	+	26S proteasome non-ATPase regulatory subunit 13 homolog B-like	0	ATGGCGGCCTTGCAGTGCCTGGACACGCTGCGCAGCGCCCACCCGGAGATGGCAGAATGGTACACCTCGCTGGCGGATCTCTACCAGAAGaagctctggcaccagctcactctcaagctcgagcAGTTCGtcgctctcgctgtttctcagGCTGGTGATTTGTTGATACAGTTGTATCATAATTTCATCACTGACTTTGAGACCAAAATTAATCTCCTCAAGCTTGCGCATTTCACTGTAGTAGTTTCTAAGCAGTATTCAGAGAAACAAGCTTCCATTAGTTATCTCGAGGGGATTATAGAGAAGCTTCAATCCACCCAAGAGCAGCGTGTGGAAGAGCCTATCCTCTACATTAAGATGCAGATAGCTATGTTCAAGCTTGATGAGGAGCAAAAGGAA…
g14318	euni-2769	15861	22069	385	+	26S proteasome non-ATPase regulatory subunit 13 homolog B-like	0	ATGGCTGCTCTGCAATACTTGGAGTCGCAGCGGAACGCGCATCCGGAGATGGCGGAGTGGTACAATGCGCTCGAGGATCTGTACCAGAAGaagctctggcaccagctcactctcaagctcgagcAGTTCGTCTCTCACGCCGTTTCTCAGGCTGGAGATATGTTGATTGAGTTCTATCATAATTTCATCACGGACTTCGAGACCAAAATCAATCTCCTTAAGCTTGCCCATTTCGCTACTATAGTCTCTCGGCAGTATAAAGAGAAAGAAGCCGCCATCAGTTATCTTGAAGGCATCATAGAGAAACTTCAGTCTACGAGGGAACAGCGTGTTGAGGAGCCCATCCTCTACATTAAGATGCAGATAGCTATGTTCAAGCTGGATAATGACCAAAAAGAA…
g18197	euni-4219	8129	9084	122	-	26S proteasome non-ATPase regulatory subunit 2 homolog A	1.93E-55	ATGGAGGTTGAAGACCTTGATATGTTAATGGAGCATGTTGACAGCACTAACTTCAAGAGGACTTGTCTATACCTCACCAGTGCTGCAAGATACCTTCCTGGACCTGATGACATGCTAGTTCTGGATATTGCTTCCATGATCTATCTCAAGTTTGAAGAATATTCCAATGCCGGTCGGATCACACTGTTCCTAGACAAGATGCAGGGTAATACCTTTGAGCTTGATGAAAAGGTGGTTCCAGATGATGACGAGATTGAGGCATTGCAAGAAATTGTCAACAATACTAAATTAAGTGAAGGTTATCTTACTCTTGCCCACGATATTGAGGTTATGGATCCCAAATCTCCTGAAGACATTTACAAGGTTTGA
g1794	euni-143	37784	45851	890	+	26S proteasome non-ATPase regulatory subunit 2 homolog A isoform X1	0	ATGGCGCCTGAAAAGAACGGCTCAGCCTCCGGCACTTCTCGCGAGGAGGCCCCCGTCAAGGCCGCCGCGAAGGACCCCAAGAAGAAGGAGGAGAAGAAGGACGAGGACTTGTCAGAAGAAGATTTGGCACTGAAGCAGCAGTTGGAGCTGTATGTGGAAAGGGTTCAGGATCCTGATCCTGGGTTGCAGAAGGTTGCTCTAGAGAGCATGAGACAAGAAATTCGTACTTCTACAAGTTCAATGACTTCAGTTCCAAAGCCCCTGAAGTTTCTCCGACCGCATTATGGAACTCTTAAGGCATATTATGAAACAATGAAGGATTCAGATTTGAAGAGATACCTAGCGGACATACTCTCTGTTTTGGCCTTGACAATGTCTGCTGAAGGGGAACGGGAGAGT…
g17793	euni-4043	23813	25073	158	-	26S proteasome non-ATPase regulatory subunit 2 homolog A isoform X1	1.54E-76	ATGGAGGTTGAAGACCTTGATATGTTAATGGAGCATGTTGACAGCACTAACTTCAAGAGGACTTGTCTATACTTCACCAGTGCTGCAAGATACCTTCCTGGACCTGATGACATGTTAGTTCTGGATATTGCTTCCATAATCTATCTCAAGTTTGAAGAATATGCCAATGCCCTTCATATTGCACTGTTCCTAGATAATATGCAGTATGTGAAGCAGGTCTTCACGTTTTGCGGTGATCTTCTACGGAAGAAACAACTCTGCAATATCCTTGCTCCACATGGTAATACCTTTGAGCTTGATGAAAAGGTGGTTTCAGATGATGATGAGATGGAGACATTGCAGGACATTGTCAACAATACTAAATTACGTGAAGGTTATCTTACTCTTGCCCGCGATGTC…
g17575	euni-3953	18727	23245	482	+	26S proteasome non-ATPase regulatory subunit 3	0	ATGAAGGATCACCCGACTCCGTCGCAGTCCGTCTCCTCAGCTGTTCCCTCGACTCTGCAGCATTTGAAGGAGATCGCTTCGCTGATTGAGACTGGTTCCTACGCGAAGGAGGTCCGCCGAATCGCTCGGGCTGTGCGCCTCACTATTGCTTTGCGCAAGAAGCTGACCGCACCAGTGCTCACTGCGTTTCTTGATTATGCCCTAGGACTGGGTTCTGAAGCACGTTCTCGGTTGTCTGCTTATCTCCCCAAGGAAGATGAGCATGACATGGAAGTCGATACCGCATCATCATCGGCTAGTCAGGCTCTCGCGAAGCATGTGTTGCCTGAGCTTGAGATCTACTGCTACTTGCTTGTGCTGCTTTTTCTAATTGATCAGAAACGCTATGAGGAGGCTAAA…
g6356	euni-818	6561	11982	470	-	26S proteasome non-ATPase regulatory subunit 4 homolog isoform X2	0	ATGGTGCTCGAGGCGACGATGATATGCATCGACAACTCCGAGTGGATGCGCAATGGCGATTACTCTCCCAATAGGTTTCAAGCTCAAGCGGACGCTGTTAACCTTATTTGCGGCGCCAAAACACAGTCGAATCCAGAGAATACTGTTGGAGTTCTAACTATGGCAGGGAAAGGAGTTCGAGTTTTAGTTACTCCTACTAGTGACCTTGGCAAGATATTGGCTTGTATGCACGGCCTGGAAATTGGTGGTGAGATGAATCTGGCTGCGGGAATCCAGGTGGCTCAATTGGCACTAAAGCATCGCCAAAATAAAAAGCAGCAACAAAGAATTATAGTCTTTGCTGGAAGTCCAATCAAACATGACAAGAAGTTACTGGAGATGATTGGAAGGAAGTTAAAG…
g13892	euni-2641	13650	21122	440	+	26S proteasome non-ATPase regulatory subunit 5	0	ATGAAGGAAGAATACTCCATGGCGGACACCTCTCGCTTGATGGAAGCCGCTTCCGACTTCGCCCACTATCCCGGCGTCCAGAATGATGCGGCTGCGAAGGAATTTCTCGATCGCTTTCCACTTCCTGTCATCATCAGCGCATTGCAAACGAGAGCGGACGTGCCTGGTCTCGAAGATACACTGGTTAATTGTCTGGAGAGATTGTTCAAGACCAAATACGGCGCTTCCCTGATCCCGCACTTTATGCCTTTTGTACAAGTTGGTTTGCAGGCAGCTTCACAAGAAGTCAGATGTCTGGCTTGCAAAACGGTGTCTTGCCTGTTGGAGAATTCTGATGAAAAGTCTGTGTCTGCTGTGAAGCTAATCATTGACTACAATGTTTACCCACTTTTGCTTGAT…
g2981	euni-285	57739	61401	408	-	26S proteasome non-ATPase regulatory subunit 6	0	ATGGAAGGCGAAGAAGGATCTCAGCAGCCTCACCTCATCCTTGCTCACAAGCTCTTCCTCCTCAAGCACCCCGATGTTCAGGACATCGACAAGGTCCGTCTCAAGGAGGAGGTCCTGGCTTCCATCAAGTCCGACGATATGGTCTCGCTGTATGAAACCCTGGTCGCAGACTCGGTCCTGGAGATGGATCAGGGGATTTTGGATTCGATGCGCACGCGCATTGACGAGGAGCTGAAGAAGCTTGACGAGAAGATCACTGATGCTGAAGAAAACTTGGGGGAAAGTGAAGTTAGAGAAGCTCACTTAGCTAAATCTTTGTTTTTCATTCGAATCGGTGACAAGGAGAAAGCACTGGAACAACTCAAGGTCACAGAAAGTAAAACAGTGGCTGTGGGGCAG…
g16216	euni-3416	14599	17081	386	+	26S proteasome non-ATPase regulatory subunit 6-like	0	ATGGAAGGCGAAGAGGGATCTCAGCAGCCTCACCTCGTACTTGCTCACAACCTCTTCCTTCTGAAGCACCCCAACGTCCCAGACATCGAGAAGGTCCACCTCAAGGACGAGGTCCTCGCTTCCATCAAATCCGACGATATGGTTTCGCTGTGTGAAACCCTAGCGGCGGAGTCCCTCCTGGAGATGGATCGGGGGCTATTGGACTCCATGCGCGCGCGCATCGACGAGGAGCTCAAGAAGCTCGACGAGAAGATAACTGATGCTGAAGAGAACTTGGGTGAAAGTGAAGTTAGAGAAGCTCACTTGGCCAAATCCTTGTATTTCATTCGTATAGGTGACAAGGAAAAAGCATTGGAACAGCTCAAGGTAACAGAAAGTAAAACGGTGGCTGTCGGGCAG…
g10067	euni-1620	17710	21491	310	+	26S proteasome non-ATPase regulatory subunit 7 homolog A	0	ATGGACGTGATAAAGACGCAGCAGATATCGGCCAGGCCGGTAGAGAAGGTGATAGTCCATCCTCTGGTCCTTCTCAGCATCGTCGACAATTACAATAGAGTCGCCAAGGACACTCGCAGGCGCGTCGTCGGGGTCTTGCTCGGTAGCACCTTCAAAGGCACCGTCGATGTCACCAACAGCTACGCAGTACCTTTCGAGGAAGATGAGAAGGATCCGAGCATCTGGTTTCTTGATCACAACTACCATGAATCAATGTTTTCCATGTTCAAGAGAataaatgcaaaggagcatgttgttggatggtatagcactggtcccaagttgcgagaaaatgaccttaATATCCACGCATTGTTTGATGACTATGTCCCAAATCCTGTGCTGGTTATAATTGATGTT…
g22676	euni-6468	756	4746	310	-	26S proteasome non-ATPase regulatory subunit 7 homolog A-like	0	ATGGACGTGATTAAGACTCAGCAGGTGTCCTCGCGGCCGATCGAGAAGGTGATTGTCCACCCCCTGGTCCTCCTCAGCATCGTCGACAACTACAACAGAGTCGCCAAGGACACTCGCAAGCGCGTCGTCGGCGTCTTGCTCGGAAGCTCCTTCAAAGGCGTGGTCGACGTTTCCAACAGCTACGCAGTACCATTTGAGGAAGATGAGAAGGATCCAAGCATCTGGTTTCTCGACCACAATTACCATGAAGCAATGTTTGGCATGTTCAAGAGAATAAATGccaaagagcatgttgtggggtggtacagcactggtccgaaattgcgagagaatgacctcaATATACACAGACTATTTGATGACTACGTCCCTAATCCTGTGTTGGTCATAATTGATGTT…
g24493	euni-7683	6342	13848	281	-	26S proteasome non-ATPase regulatory subunit 8 homolog A isoform X1	6.60E-160	ATGGATCCGAAGCTCACGGAGGTCTCCCAGCAGTTCGGTCGGTTCAAGGCTGCTCTCGTCAGGAACGACTTCACCACCTGCACTACCCTCCTCTCGCAGTTGAAGGTTTCGCTGACAGAATTCAAGAGTCTTCCTCCGCTGTTTGAGGAAACACCCAATGCTGTCCATGAATTGACTCTTGCAAGAGATATTTACGAGCATGCTGTTATTCTAAGTGTGAAGATGGAAGATCAAGATGCATTTGAGAGAGATTTTTTTCAACTGAAGCCTTACTATACAGATGCAGGTGGCCGTATTCCACCATCTCCTCAAGAGTACCCTATTCTGGGTCTCAACCTGTTGAGACTCCTTGTGCAGAACAGAATAGCCGAGTTCCATACCGAACTTGAATTGCTTTCG…
g27364	euni-9981	936	1316	79	-	26S proteasome non-ATPase regulatory subunit 8 homolog A-like	9.77E-07	ATGCTGACGGGAGGCATACGAAGGAATAAGAGCCATCGCTTGGAGAAGGCATCTCATAGTGCTGGTCAGGTGTTTGACGAAATGCGCATAGATGAAATTGCTGGATGTAGCGACAAAGCATATCATTCTTTGTCAATTGGGGACGCACGGCAAATGTTGCTGTTCAACTGCGATCAACAACTTGTTGTCACTTGCTGGAGTCGAACTTGGCAAGGTGGACTCAGCACGGAAACCTCATGA
g1822	euni-147	18683	21844	230	-	26S proteasome non-ATPase regulatory subunit 9 isoform X1	1.07E-146	ATGGTGGGGACGGATCTGAAAGCAGAGACGATGAAGCTGATGGAGCAGAGGACCGCCATCGAGGACGAGATGAACGTCATCATCGAGCGCCTTACCCGGCCCGGCGGTCCCGGTCTCTCCGGCAACCTCGTCGATTCTGAGGGGTTTCCTCGCACGGATATTGACATTCCAGTTGTGCGAGCTGAGCGTCGCCGTCTTTCCGAGCTTCGGAATGACCATAAAGAGATTACTGATAAACTTGATGAGAATATACAAGTCCTCCATTCAGCTAGACTTGCTCCCAGATCAGCGCTGGCTAAGGGTTCCGGTGGTGCTGTGGGATTGGATCTTACAAACACATCACATGTCGACGCAACAGCATCAGAATCTTCACGTAATATCAAACAAAGAGATACATCC…
g165	euni-8	61366	64748	398	+	26S proteasome regulatory subunit 10B homolog A	0	ATGAGCGACGGAGAGGACGCCGCGCGACGCCGTACCGCCGTTGCCGAGTACCGGAAGAAGCTCCTCCAGCACAAGGAACTCGAATCCAGAGTTCGATCAGTGAGAGAGAGTTTACGAGGTGCCAAAAAAGAGTTCAACAAGACAGAGGATGATTTAAAGTCCCTACAAAGTGTTGGGCAGATCATTGGAGAAGTTCTCAGGCCTCTCGACAATGAACGCTTGATTGTCAAAGCAAGTAGCGGTCCCAGATATGTGGTTGGCTGCCGGAGCAAAGTGGATAAGGAGAAGTTGACTGCAGGAACTAGAGTAGTCCTTGATATGACAACTTTGACAATAATGCGAGCACTTCCTCGTGAGGTTGATCCAGTTGTTTATAACATGCTCCATGAAGACCCTGGA…
g5950	euni-738	51333	58331	606	-	26S proteasome regulatory subunit 10B isoform X1	0	ATGTCGGTCCCCAGGAAGTTGCTGAGCTCAGCTCGTTCGGGCCGCTCGATGCTCTCCGCCAGAACCCTAGCGTCTCCTTCTCCGGCTCGATCACGGGACCTCGCTCCCCCGCTCGCTCCACGGGCACTACAGCAACTTGTTAACCTCAATACAGATAAGATCCGGGAGCCTAACCCGCCTCGTAATTTTCACGGAACACAGTTTCTATTGCCAGCTGTCTTAGCTGGTCTCTTTGGAGCTGGAGCTCTAGAAGTAGCATATGCAGATGCTGATAAGCCTGTGGAGAGTCCTCCATCGCTGTCGGAGACACCTTCAGGCGGTGCAAAGCTGGAGGAAATCGCCAGGACAGAGCGACGGCGTGTTGAAGAGTCTCTCAAAAGCAAAGGAATGCATTATGGT…
g18499	euni-4353	8385	14732	445	+	26S proteasome regulatory subunit 4 homolog A	0	ATGGGACAGGGGACTCCGGGGGGCCTCAGCCGCCAGTCCGGCGACCGCAAGCAGGACGGCGCCGACAAGAAGGAGAAGAAGTTCGAGCCGGCCGCCCCGCCGTCCCGCGTCGGCCGAAAGCAGCGGAAGCAGAAGGGGCCGGAGGCCGCCGCGAGGCTCCCGACCGTCACCCCGCTGACCAAGTGCAAGCTCCGGCTGCTGAAGCTGGAGCGGATCAAGGACTACCTGCTCATGGAGGAGGAGTTCGTCACGAACCAGGAGCGGCTCAAGCCGCAGGAGGAGAAGGCCGAGGAGGACCGGTCGAAGGTCGACGATCTTAGGGGGTCACCGATGAGCGTGGGGAATCTGGAGGAGTTGATCGACGAGAACCACGCGATCGTTTCGTCGTCGGTGGGGCCG…
g6617	euni-864	29450	33058	423	+	26S proteasome regulatory subunit 6A homolog	0	ATGGCGACGGCTATGGTCGAAGACTCCAACTTCGAGGATGACCAGTTGGCTTCCATGACTACTGAGGACATTGTCAGAGCCTCTCGCCTCCTCGACAACGAGATTCGCATCCTCAAGGAGGAGCTTCAGAGGACGAATCTGGAGCTGGAGTCGTACAAGGAGAAGATAAAGGAGAATCTAGAGAAGATTAAACTCAACAAGCAACTTCCTTACTTGGTCGGCAATATTGTTGAGATTCTCGAGATGAACCCTGAGGACGAGGCTGAGGAAGATGGTGCTAATATTGATCTGGACTCACAGAGGAAGGGCAAGTGTGTTGTCCTGAAGACATCGACACGGCAGACAATCTTTCTTCCTGTTGTCGGCCTTGTTGATCCAGACAAGTTAAAACCTGGTGAC…
g4958	euni-573	2437	6816	401	+	26S proteasome regulatory subunit 7	0	ATGGCGATTGAACACGAAGACGACATCAAGGACGAGAAGAACCCTCCCCCTCTGGATGAAGACGACATTGCTCTCCTCAAGACCTACGGTTTAGGACCTTATTCTACGAGCATCAAGAAGGCGGAGAAGGAAATTAAGGACATGGCCAAGAAGATTAACGATCTCTGCGGTATCAAGGAGTCTGACACCGGCTTGGCTGCTCCTAGTCAGTGGGATCTGGTTTCTGATAAACAAATGATGCAGGAGGAGCAGCCACTTCAGGTTGCAAGATGCACAAAGATAATAAGTCCAAACACAGAAGATGCCAAATACGTCATAAATGTGAAACAAATTGCGAAGTTCGTCGTTGGCCTTGGTGACAAAGTTTCCCCAACTGACATCGAAGAAGGCATGCGTGTC…
g6944	euni-928	20983	27482	411	-	26S proteasome regulatory subunit 8 homolog A	0	ATGGCGACGCCGGCATTCGATAAGGCCCAGCTCGAATCGGTCCCGTCGGAGGAGACCTGCAACTCGAGGGCGGCGTCGAAGCACGGGGAGGGGCTGAGGCAGTACTACGTCCAGCACACCCACGAGCTCCAGCTGCTCGTCCGCCAGAAGACCCACAACCTCAACCGCCTCGAAGCCCAGCGGAACGAGCTCAATTCTCGAGTAAGAATGCTCAGAGAAGAGCTGCAGCTGCTTCAGGAGCCTGGATCATATGTTGGTGAGGTTGTCAAAGTTATGGGGAAAAATAAAGTTCTAGTTAAGGTTCACCCAGAAGGAAAATATGTTGTTGATATAGATAAAAACATTGACATCACGAAAATTACACCTTCTACTAGGGTAGCTCTTCGCAATGACAGCTAC…
g1129	euni-77	70501	82454	312	+	26S proteasome regulatory subunit RPN13	0	ATGCTGGAGTTTCGCGCTGGTAAGATGCATCTCGAGGGGAAGAAGGTTGTCCCCGATGCTCGTAAAGGCCTCGTTCGCATAACCAGGGGTGAGGAGGGACTGACGCATTTTCAGTGGCTTGATCGCGCTCAGAACGTCCTCGAAGACGATCAGATTATTTTTCCAGAGGAAGCAGTGTTCGAGAAGGTAAATCAAGCTTCAGGGAGGGTTTACATCTTGAAGTTCAATAGTGATGACAGGAAGTTCTTCTTTTGGATGCAGGAGCCTAATGCTGAAGTTGATGCACAATTATGTGACTCTGTCAACGTCTACATCAACCAACCAATTGAGCTCCCTGCTGAAGATGGGTCGGAGGAATCTGTTCCTCAAGACTCTGAGGATATGGTTGAAGATGACATC…
g26376	euni-9093	3401	6920	162	+	28 kDa heat- and acid-stable phosphoprotein	1.23E-79	ATGGGAAGAGGAAAGTTCAAGGGCAAGCCCACGGGTCGCCGCCAGTTCTCGACTCCCGATGAGATGATTGCGGGTACTTCCAGTCGTCCTCGCACATTCAAACAGGAAGAAGCTGAGCGTGTagaaaaagaatctgaagaagaatcggaagaagaatcaggagaagaaTCTCAAGAGACTGAAAAGCCAAAAGGGACTGAAAGTGTTATTCAAATTGAAAATCCAAATATGGCAAAGGCAAAGAACTTGAGAGCTAAAGATGCCGATGCGAGCAAGACAAGTGAACTTTCAAGGCGGGAAAGAGAGGAGATAGAAAAGCAGAGAGCTCACGAACGATACATGAGGCTACAGGAGCAAGGAAAAACAGAGCAAGCCAAGAAAGATTTAGAGCGTTTAGCC…
g1347	euni-98	33985	35749	401	+	28 kDa ribonucleoprotein, chloroplastic	0	ATGGCCGGCCTTGCCTTGCCTAAGCGAGGGCCGCCTAGCCCAGGTGAGTTCCTCGTCGTCCTTGCCTGGGCTCTTGCCGATGGCCGGCTATCGCCTGAGATCAGCCATCGACGAGAAGAAAAGGAAAAAAAAAAATCAAATAACCACAGACGACATCGTTTTTGCCGCTTAAAAACTATCTTCTTCTACAATTGTGATATTTCGTCTGCCCTTATCCAAACTGAAGTTTCGGAGTTTTGGGCAGCTCGCGAGTCGCGACCACCCCTGACGCCACCGATGGCTTCTCTGCTTCGCCACCCTCAATGCTTTGCCTCGGCGTCGCCGTTTTCCGCCGACGTCTTCTCTTCCGCTCCCGCCCACCCATCACACTCTCAACCCTTCCTGTCGCTTCCCCTACCG…
g2901	euni-275	41717	42996	285	+	28 kDa ribonucleoprotein, chloroplastic-like	1.05E-152	ATGGCCGCCGCAGCTGCCATGAGCTCCACCTTGTCCTCCTCCATCAACGCCCTCAAGTGCTGCCTCCACTCCGGTAGCTCACCCTCCTCCTGCCCGCCTCAACAACTGAGGCTCCTCTCGCCGTCGTCACCGAACCTACCCCACTCGGGCGAGGCTCTGTCGGTTCTCGTCGCGCCGCTCAGACGCCGCGCCGGCCTGAGGATATCGGCTGCCGTGGCCCAAGAGGAGGTGGCCGCCCCTGCCGCTGCCGTGGGAGTGGAAAaggaggaggacgaggaggaggacgaggaggaggacgagaaggagggagaggGTTCCGAGGGTGTGACTGTTAACACCAAGCTCTACTTTGGGAATTTGCCTTACAATGTGGACAGTGCCCAGTTGGCCGGTATAATT…
g5047	euni-588	22676	24889	314	+	28 kDa ribonucleoprotein, chloroplastic-like	0	ATGTCGACGACAGCGTTGAAATCCTTGTTGACGACCAATTCGTCCTTGTTCTCAGGCCCTTCTCGCTCCAACTCCACCTTGAAAAGCCCTCACCTGTATCTTCCGGTCTCTTCCAAGCTCCTCAATCTTCGCCTTTCTCGCTCTCGCTCCACGCTCGCTTCAGCCTCCTTCAAGCCCCATCATCGTTCTATCGTCACGTTCGTTGCACGCACTGCAGATTGGGCACAGCAAGAAGAACGAGAGAAGAGTGAACTCGAAGCCCTCGGATCGGATTGGGGAGCTGAGGGAGAGGACGCGAATGTCGAAGAGGGCGATGCCGAGGCCGAGGGAGATAGTGGTGAAGATGGGTTTTCCGAGGAGAGAGAAATGAATGAACCTTTTGTCGAGCCGCCCGAGGAG…
g15023	euni-3014	1765	5007	342	+	28 kDa ribonucleoprotein, chloroplastic-like	0	ATGTCCTCTGCAACTGCACCTGTCTTCAAGCCCTTGTCCATCACCGACTCATGCCCACCTTCTCTCTTCGCCTCCTCTTCATCTGAGTCCTCTCATCCGTATCTCCCAGTCCCCCTCAGACCCGTCAAGATCCACCTCTCATGCTCTTCTTCTTCATCATCTTTTGCTCACTCCACGCTCGCCTCTCATCCTCTGAGGAAGACCCATCTTCGCAATTTCGTCGCTTTCGTTGCCGAGACCTCGGGCTGGGCCCAACAAGACGAGGACAACGCGGTCACCACCACCCTTGATCAGGAGAAAGAGCAAGAACATGAAGAGGGCGGGGAGTCCGAGTGGGAGAATCAAGAAACCGAAGGTCGGGTCTCGGACTGGGAAGGCGGGGGCGAGAGCAATGAGGGT…
g22336	euni-6282	7561	16958	733	-	28S rRNA (cytosine(4447)-C(5))-methyltransferase isoform X3	0	atgaaaaattACGGAAGATTACGGGGCACGGGCTTTGAGTTTCGCATCTTCTCGGTGAAGCGAGGACTCGGTCGCCTCCTTTCTTGCGAAATATCTGATCTAGAGAGATCAATGGGTGCCCCAACTCTTAATAAGAAGAAGAAGGGTGCGAATGCGGCAAAACCCCCGCCTAAAAAGAAGCTGAAGAATGATTTGTTTGCTGGAAAGCACTCGAAAAAAGATGACATTCTCGAAGAATCGGACGATCAGAGTGAAGACGTCGAAGAACATGAAGAATCTGAAGTGGAGGAAGATCAAAGTGATGATTCTGGTTCTGAGGTGTCCTCTGATGGAGACGATCCTCTCGCAGATGATTTTCTCCTAGGAAGTGGAGATGAAGATAAAGCTTCCAGTTCGGAT…
g9830	euni-1561	42333	42788	151	+	28S rRNA (cytosine-C(5))-methyltransferase	1.39E-32	ATGTCGTTCCAGAGCTGGAATGGACCCCCAAAACGACGCTCCTCCTCTTCTTCTTCTTCTGCGTTTCAGTTGAGACTTCGCTCGAACTCTTCCTCTCTCCACGAGGTGCTCCGACAGCGAGCGATGCGCCGGTCTGCGCCGCCAGCGGCCGCCAATGAAGCGGAGATCCAGCGGCTGAGCAACGCCGAGCGCTCGGCCTACTTCGCGCGCAGGGAGGCGGCGAAGGTGTTGCGGTGCGTCCTGCAGGGCGAAGCTCGGCGCCGGGCCGTCGGCTCCGTCAAGTCGCTTGTCTACAGCCCCTCCGTCCGGAACAAGAGAGCCACTTTCGCTTTGGTGTGCCAAACGCTCAAGCGTAAGATATTTAAAGTTACGCGGCGGTGCATTTGTGAGCTTTTGATT…
g30651	euni-13827	2523	3198	78	-	28S rRNA (cytosine-C(5))-methyltransferase	2.72E-36	ATGCGCTCGTCTGCGCCGTCAGCGGCCGCCAATAAAGCGGAGATCCGGCGGCTGAGCAACGCCGAACGCTCGGAGTACTTCGCGCGCAGGGAGGCGGCGAAGGTGTTGCGGTGCGTCCTGCAGGGCGACGCTAGGCGCCGGGCCGTCGGCTCCGTCAAGTCGCTCGTCTACAGCCCCTCCGTCAGGAACAAGAGAGCCACTTTCGCTTTGGTGTGCCAAACGCTCAAGCGGTGTTGA
g32970	euni-18178	1336	3355	282	-	28S rRNA (cytosine-C(5))-methyltransferase	1.21E-145	ATGGTTGCATCTGCCCTTCGTCCTGAGCCAGGTTGGGTGGTTCTTGATGCTTGTTCTGCACCTGGAAACAAAACTGTCCATTTAGCTGCTCTCATGAGGGATGAAGGAAAGATTGTAGCTTGCGAACTCAATAAGCAGAGAGTTAACCGTCTAGAAGATACTATCAGGCTATCTGGTGCTTCCATACATGGGGATTTTCTAAATTTGAGCCCAAGTGTTCACCCATACAACAAGGTCCGAGCAATTCTTTTAGATCCGTCCTGCTCAGGATCTGGGACATCTGCTGAGAGATTGGATCATCTGCTTCCTTCTTACATGACCGGTCACACAGCTGACGGTACAGAAACAGCGAGGCTCAATAAACTTGCAGCTTTTCAGAAGAAGGCCCTGACACATGCA…
g25631	euni-8463	1960	8590	559	-	28S rRNA (cytosine-C(5))-methyltransferase isoform X1	0	ATGTCGTTCCAGAGCTGTAATGGACCTCCAAAACGACGCTCCTCCTCTTCTTCTTCTGCGTTTCAGTTGAGACTTCACTCGAACTCTTCTTCTCTCCACGAGGTGCTCCGACAGCGAGCGATGCGCTCGTCTGCGCCGTCAGCGGCCGCCAATAAAGCGGAGATCCGGCGGCTGAGCAACGCCGAGCGCTCGGCCTACTTCGCACGCAGGGAGGCGGCGAAGGTGTTGCGGTGCGTCCTGCAGGGCGACGCTCGGCGCCGGGCCGTCGGCTCCGTCAAGTCGCTCGTCTACAGCCCCTCCGTCAGGAACAAGAGAGCCACTTTCGCTTTGGTGTGCCAAACGCTCAAGCATCTTGATATTATAACGAAGATCTTGGAGGATGCTGACATAGTCAATAGC…
g28066	euni-10677	7176	9018	81	+	28S rRNA (cytosine-C(5))-methyltransferase isoform X3	3.03E-36	ATGCTTGAATCGGGCAAACTAACAAAGGTTCAAAAGGATAGCCTGCTTCCTGACCTGCTGATTCTGCCGGCTGGTACTGACGTGCATGATTATCCTCTTGTCTTGAACGGAAGTGTCTTTATGGAAGGAAAAGCAAGCTGTACGGTTGCATCAGCCCTTCGTCCTGAGCCAGGTTGGGCGGTTCTTGATGCTTGTTCTGCACCTGGAAACAAAACTATCCATTTAGCTGCTCTGTacgtgttctag
g23198	euni-6762	12232	15989	249	+	29 kDa ribonucleoprotein A, chloroplastic	1.19E-66	ATGTCCACTCTCTCGACTGCTGCCTCCTCCCTCGTCCTCCCTTCCTTCGCCCCTAAGGCGGCCGTCCGCTACTTCGCTCTGAAACCCACTTCGCTCTCTCCTCTCCCCGACGGCCTCCACCTCAAGTCCCTCTCCGCCTCCCCTCGATTTCCGTCCTTCGACGTACCTCCCAGGGCCGCCGTGGTCTATCGCTTCCTCCGCCGCCTCGTCCTTTCTACTAATATCGACCGGAAGGAGGAAGGAGAAGGGCGTTTACCGGGCGACGCCGGGGGGCGCTTCTTCTCCCCCTACCTCAAGCTCGTCGTGAGCAATCTTCCCTCCGACGTCGACAGCTCACAGCTCACGGGCTTGTTCGAGAGCGCTGGGACCGCCGAGGTGGTCGAGGTGATTTGTGATAAA…
g23547	euni-6985	4093	13870	140	-	29 kDa ribonucleoprotein A, chloroplastic	3.88E-14	ATGgttgaggccgggggttttaggaggagGAGGCCGCAAGTGTGGATCGCAGGAGGCCTCGCTTGTGAGAGTGGATTTCGGGCGTCACAATGGCTGGATCTGGTGTGGCCTCGGGCGGCCTCACTTGTGAGAGTGGATCTCGGCGTCACAATGGCTGGGTCTGGGATCCCGTGGCTTTGGTTCCAAAACAGTACCAAAAACAAGGTGATTTGTGATAAAGATACCGGGAGGAGCCACGGTCTTGCTGTCATGACCATGTCCTCGGTGGAGGAAGTTGAAGCTGCTGCTCAGAAATTCAATGGCTACgaactcaacggaagggctttgagggttaaatatggacCACCACCTGGAATTCGTAGAGATACTTTACGTAGCTCTCTCTTCACCACCCTCCTA…
g25562	euni-8406	6246	10878	337	-	29 kDa ribonucleoprotein A, chloroplastic	1.86E-171	ATGGCGACCCTCGAAACCGCTCTCTCCATCTTCTCGGGACCATCATCTCCTCTTCAGTCTCGCTGCCCTGCACCCACCAAATCACCGACCTCCCTCAAGCTTCAATTTTCTCCCGCGACTTCACCTTCGCCCTCGTCGAGTTCGCCTTGTGCTCGGCTTCTTCACGTACCTCGCGACAAGCGAACCGGTAAACCATGCCTCGAGCTGTGCTTCGCGGTCCAAGAAATGGCGGCCGAGACCGAGGCCGACGAGAATACCCAGGAGCAGAACATAAAGAAGAAGCTTTACGTGGTCAATTTGCCCTGGTCTCTCTCCGTCGACGACATCAAGAAACTGTTTGGCCCGTATGGCACTGTCAAAGACGTCGAGATTATAAAGCAGAAGGATGGGAAAAGCAGA…
g29049	euni-11720	1887	4045	287	+	29 kDa ribonucleoprotein A, chloroplastic	3.27E-161	ATGTCCACTCTCTCTACTGCTGCCTCGTCCCTCAGCCTCCCTTCCTTCGCTCCCAAGGCCGTTCGCTCCTTCCCTCTCAAGCCCATTTCGCTCTCTCCCCTCGCCCTCAGCCTCCGCCTCAAGTCCCTCTCCGCCTCCCTTCCGTCGCCGTGCTTCGACGTAGCTCCCACTCCCAGGGCCGCCCCGGCCTCCCGCTTCCTCCGCCGCGTCGCCGTGTCTTCCGATATCGACCAGGAGGAGGAAGGAGAAGGGGGTTTCCTTGGCGACAGCGGGGGGCGCGCCTTCTCCCCCGACCTCAAGCTCTTCGTGGGCAATCTTCCATTCAATGTCGACAGCTCGCAGCTCGCCGGCTTGTTCGAGAGCGCTGGGAACGTCGAGATGGTCGAGGTGATTTATGAT…
g2877	euni-273	60263	62725	350	+	2-alkenal reductase (NADP(+)-dependent)	0	atggaagtggagagCAAGGAATGGATACTAGCGGAGTATGTGAGTGCAGGTGTGCCGACATCTGAACATCTGAAACTCCGAACCTCAAACCTCAAAATCACCAAAGATGTCGTCCCAGACGACCATGTGATCCTACGCCTCCATTGGCTCTCTGTGGATCCTTACCTCCGAGCCAAAATGAGCTCCCAACAAGATGGTCTCTTCCTCTCCCAGTTTCACCTCAATCAGGCTGTGACAACATTTGGGGTAGGTGAAGTGGTAGAGTCCAACCACTCAGGTTTGAGTTTTGGAGAGATTGTGATCCACCCATTTGCTCCTGTGGCTGAGTACTGCATCGCACCTGCTTCTCTGCTCAGGAAGATTGACCCTCATTCTGGGGTCTCAGTTCTTGATTATCTC…
g8438	euni-1248	37803	40492	372	-	2-alkenal reductase (NADP(+)-dependent)	0	ATGGAGCAACAGATAGAGAACAGGCAAGTGATCTTCAAAGGGTTCATAGAGAGGGTTCCAAGGGAGACGGACATGGAGTTGAAGGTGGGAAGCATCGGCGGCGACCTCAAGGCGCCTCCAGGATCGGGTGCTTTCCTGGTCAAGAATCTCTGCCTCTCTTGCGACCCCTACATGAGGGGACGCATGCGCGATTCCCGCGCTTCTTATATCCCCCCTTTTGTTCCTGGTCAGCCCATCGAAGGGTTCGGTGTTTCCAAGGTTATTGACTCTGACGATCCGGACTTCAAGCCTGGGGATTTAGTTTCCGGGCTAACTGGCTGGGAAGAATACAGCTTGATAAGGAAGACTGACCAGTTGCGAAAAATCGAGCGACACGATGTCCCTCTGTCATATCACCTG…
g17447	euni-3904	6646	9106	350	+	2-alkenal reductase (NADP(+)-dependent)	0	ATGGAAGTGGAGAGCAAGGAATGGATACTAGCAGAGTACGTGAGTGCAGGTGTGCCGACATCTGAACATCTGAAATTCCGAACCTCAAACCTCAAAATCACCAAAGATGTTGTGCCAGACGACCATGTGATGCTACGCCTCCATTGGCTCTCTGTGGATCCTTACCTCCGAGCCAAAATGAGCTCCCAACAAGATGGTCTCTCCCTCTCCCAATTTCAGCTCAATCAGGCTGTGACAACATTTGGGGTGGGTGAAGTGTTAGAGTCCAACCACTCAGTTTTGAGTTTTGGAGAGATTGTGATCCACCCATTTGCTCCTGTGGCTGAGTACTGCATCGCACCTGCTTCTCTTCTCAGGAAGATTGACCCTCATTCTGGGATCTCAGTTCTTGATTATCTC…
g7174	euni-982	50189	50512	107	-	2-alkenal reductase (NADP(+)-dependent) isoform X2	4.56E-12	ATGCCGGAACTGGCGAGGCAACCCTCGCCCAATGCCGGCCTCACCAGCCCAAGCGAGGACGAGGGCTATGTGAGCGGTTCCCCTGTGGAGACGGACATGGAGCTGCGCGAATTAGCCATGAAATTGCAAGTCCCGGAGGGCTCCGATGGTGTTCTCGTGAAAAATCTCTTCCTGTCCTGCGGTTCTTACAGGAGGATGCTCCTGAGGAAGCTCGATGTTCCCAGCTATCACCTTTTTCCGGTGAACCGGTCAAACAAATTTCAGACCAAAGCCACCACTAATGTAAGTAGAATTTTGAAATACTCGCGAACATGCCTGGAATGA
g7556	euni-1057	1499	8529	347	+	2-alkenal reductase (NADP(+)-dependent)-like	0	ATGGAGTGTAAGAATGGGGAGGGAGTGAGGAACAAGCAGGTGATATTCAGGGACTTCATCGCGGAGGGAGCCTTCCCTGCCGAGTTGGACATGGAGTTGACCGAGTCGACCATCGAACCGGCGAGAGCCGTCGCTGAAGGAACCAAGGGGGTGTTGGTGAAGAATCTCTACCTTTCCTGCGATCCTTACATGAGGGGTCGCATGCGGCAGCTCGCTCACCCATCTCAGAGCTATATCGCCTCCTTCCAACCTGGCTCGcctgttaccggacttggagtggcgagagttttggattctgggcatccgaacttcaagaaaggcgatctggtttggggcctcactggatgggaggagtacagtctacttcctgcgccagagacttgcttcaagatcgagcat…
g23562	euni-6994	6278	8800	156	+	2-alkenal reductase (NADP(+)-dependent)-like	1.43E-55	ATGGCGAGTGAGGATGGGGAGGTGGTGAGGAACAAGCAAGTGATACTCAAGGGCTACGTGAGTGGTCTCCCCAAGGAGACGGACATGGAGGTGCGGGAATCAACCATGAAGTTGCGTCTTCCGGAGGGCTCGAACGGCCTTCTCGTGAAAAATCTCTACTTGTCCTGCGATCCTTACATGAGGAACCGCATGAAGAAGCTCGATTTCCCGGGTTCTGTCGATTCCTTCAAACCTGGTTCGGTGAGCAAGCCCATcgccggtagcaaagagaaggttgatttgctgaagaacaagtttggattcaacgatgctttcaactacaaggaggaaccggatctggatgcagcactaaaaagatgcttaccggagggcatcgatatctacttcgaaaatgttggt…
g24644	euni-7783	5078	5359	93	-	2-alkenal reductase (NADP(+)-dependent)-like	1.66E-32	ATGGAGAAGGAGAACAGCAATGCTTCAGTTGAAGTGATGAGCAACAAACAGGTGATATACCGAGAGCCGGTACGAGGTTCCCTGAAACAGACCCACCTGGAAGTGAGGACGAGCTCGGAGAGATTGAAGGCCGGCGAGGGTTCCGGGACCATCGCGGTGAAGAACCTGTACCTGGCTTGCGATCCCTACAACTTCAACCTCATCAAGTTCTCCGCTCAACTTGGTTCTGTAAGTGCAGTCGTCTCCCTCGCTGCATCTACACTTACTCAGttcatatactga
g24645	euni-7783	11300	11596	98	-	2-alkenal reductase (NADP(+)-dependent)-like	1.80E-30	atggagaaggagaACAACGATGCTTCAGTTGAAGTGATGAGCAACAAACAGGTAATATACAGAGAGCCGCTACGAGGTTCCCTGAAAGAGACCCACCTGGAAGTGAGGACGAGCTCGGAGAGATTGAAGGCCGGCGATGGTTCCGGGACCATCGCGGTGAAGAACTTGTACCTGGCTTGCGATCCCTACAACCTCAACCTCATCAAGTTCTTCGCTCAACTTGGTTCTGTAAGTGCAGTCATCTCCCTCGCTGCATCTACACTTTCTCAGTTCATGATGCCAACAGTAAAGTTATGA
g25612	euni-8446	8779	9081	100	-	2-alkenal reductase (NADP(+)-dependent)-like	4.52E-14	atgcccgaggagaccttcgcccgcgcctccgccgactggctccgccaaaaatcgaacacaaagagacttactgacccattttctcTGTCTCTTCCCCGATCTCTTCTACCCGCGCCTCCGCCGCCGTCCTGCTCGGCCGTCGCGTCCGCCGCCGAAGGAACCAAGGGAGTGTTGGTGAAGAATCTCTACCTCTCCTGCGATCCTTACATGAGGGGTCGCATGCGGGAGCTCGCCAACCCATCTCAGAGCTATATCGCCTCCTTTCAACCTGGTTCGGTAAGCGCAGCTCAACTCTTCTTTTAG
g26294	euni-9013	1	7374	332	-	2-alkenal reductase (NADP(+)-dependent)-like	3.86E-152	ATGGAGAGTAAGAGTGGGGAGGGAGTGAGGAACAAGCAAGTGATATTCAGGGACTTCGTCGCGAATGGCGTCTTCCCCACAGAGTCAGACATGAAGGTGACTGAGGGGACCATCGAACTGGCGGGAGCCGTCACCAAAGGCTCCAAGGGAGTGTTGGTGAAGAATCTCTACCTCTCCTGCGATCCTTACATGAGGGGTTGCATGCGGAAGCCCACTGAGTCGGATCAGAGATATATCGCCGCCTTCCAACCTGGTTCGcctattgttggattgggagtggctagagttttggaatctgggcatccgaacttcgtgaaaggcgatctggtttggggcatgaccagatgggaggagtacagtctactacctgagccagagacttgctttaagatcgagcac…
g33585	euni-19751	455	2057	219	-	2-alkenal reductase (NADP(+)-dependent)-like	3.97E-134	ATGGAGAAGGAGAACAACAATACTTCAGTTGAAGTGATGAGCAACAAGCAGGTGATATACAGAGAGCCGGTACGAGGTTCCCTGAAAGAGACCCACCTGGAAGTGAGGACGAGCTCGAAGAGATTGAAGGCCGGCGAGGGTTCCGGGACCATCGCGGTGAAGAACTTGTACTTGGCTTGCGATCCCTACAACCTACACCTCATCAAGGTCGTCGGTCAACTTGGTTCTcctattcctggatatggagtagctagagtcctggaatctgggcatcccaacttcaagagaggcgacttggtttggggcatgaccaaatgggaggagtatagcctaattactgcgccggagaattgctttaagatcgaacacaccgatgttcctctgtcttactataccggc…
g19930	euni-5011	14437	17472	285	-	2-alkenal reductase (NADP(+)-dependent)-like isoform X2	1.98E-172	ATGGAGTGTCTGCGGGGAGAAGGAGAAGAGGTGCTGGTGGTGAGGAACAAGCAGGTGATCCTGAAAGACTACGTCCGTGGCTACCCAAAAGAAACAGACTTTGAAATCAAGACCGGCGACGTGAGATTGAAGGTGGAGGAGGGCTCCGGTGGGGTCATAGTGAAGAACATCTACTTGTCCGTCGACCCTTACATGCGTTTGCGCATGCACAAGCCTCAACCCCATCCCTCATACTTCGCTCCCTTCTCTCCCGGCTCTGTAATGATtgggaatggagtggcaagagttgtggattcagggcatccaaattacaagaagggtgatctggttaggggattcactgggtgggaggagtacagtgtcatcacgacacctgaaaccctcttcaagatacaggcc…
g26630	euni-9326	11224	11517	97	+	2-alkenal reductase (NADP(+)-dependent)-like isoform X2	2.06E-23	ATGGAGAAGGAGAACAACAATGCTTCAGTTGAAGTGATGAGCAACAAACACGTGATATACAGAGAGCCGGTACGAAGTTCCCTGACAGAGACCCACCTGGAAGTGAGGACGAGCTCGGAGAGATTGAAGGCCGGCGAGGGTTCTGGGACCATCGCGGTGAAGAATTTGTACATTGCTTGCGATCCCTACATCGTCGGCCCCAAGTTGTCCACTCAACTGGGTTCTGTAAGTGCAGTCATCTCCCTCGCTGCATTTACACTTACTCAGTTCATGATGCCAACAGTAAAGTTATGA
g30504	euni-13617	5941	6618	82	+	2-alkenal reductase (NADP(+)-dependent)-like isoform X2	4.90E-38	ATGGCGAGTGAGGATGGGGAGGTGGTGAGGAACAAGCAAGTGATACTCAAGGGCTACGTGAGTGGTTTCCCCAAGGAGACGGACATGGAGGTGCGGGAATCGACCATGAAGTTGCGTCTTCCGGAGGGCTCGAACGGCCTTCTCGTGAAAAATCTCTACTTGTCCTGCGATCCTTACATGAGGAACCGCATGAAGAAGCTCGATTTCACGGGTTCTGTCGATTCCTTCAAACCTGGTTCGACCACATAA
g14762	euni-2927	15622	19551	402	-	2-carboxy-1,4-naphthoquinone phytyltransferase, chloroplastic isoform X1	0	ATGCTGATGGCTGCCTCGTTCTGTGATGTCAACCTGGGCTCTGATCTTCGCAAACTCCATGTCTTCCTTTCAAACCAGAATGGGAAGACAAGGTCTTATGCACATGCCCCAAAACTATGTTCCTATTCTACGCAGCATAAATTTCTCAAAAGACTAAATGCGAAGCAAGTGGATGTCAAGCAAAGATTGAAGCTTCACCGAGCTTCTTTTGTGAAGAATGCTTATAGCTCAGAATTGACAAAAGAAGATGATATTTCCATGGCAACATTGATATGGAGGGCAATCAAATTGCCAATTTACTCTGTTGCTCTTATTCCTCTTACGATTGGTAGTGCATCTGCCTATCTGCAGTCTAGCACTTTCCCTGCAACACGTTACTTTGTGCTCTTGGTTTCCTCA…
g512	euni-28	70047	72454	295	+	2-carboxy-D-arabinitol-1-phosphatase	0	ATGGTTCTGGGAGTCATCACCGCCCTAACGAGCCCTCCATTCGCGACCTCCTCGAGCTCGTTGAGGTTCGGGATCAGCGTGAAAGGGCCAGCGGAGCTCCACCGCCGCCGTAGCTCGGCCGTTCCAGCCGTGCGATGCGCCACAAGCCCCGCACTGTCTGTATCCGAGGAGAGACTTGAAAACGGTGCTTCTGTGACTGGTGGTGCGTATGATTTTTCCAGAGCAACAACGTCACTTACTGGAAAAATGCTAGATTCGTCAAAGAAGGTCACTCTTGTTAGGCATGGCCTTAGCTCTTGGAATGAAGAAAGCAGAGTCCAGGGAAGCTCAAATCTTTCCGTGCTCACGGAAACTGGGGTAAAGCAAGCTGAGAGGTGCAGACAAGCCTTGTCAGATATG…
g10687	euni-1774	20327	23424	520	+	2-carboxy-D-arabinitol-1-phosphatase	0	ATGTTGTCCTCCACAAGTACTCTCGTCGTCCCCAATCCTCTTCTCCGACGCACGGACCCTCGCGCCGGCCCAACCTGCGCGCGACCCGGAAGGGCTGGTTCCTTCACCGTCCGATCGGCTTCCTCGAGCCTCACCGAGAAACCGCCGGCGATCGTCGAAGATAGAGATGGAGACCTGGGTGCCGAGCTTCGCGGTTCGGCGAAGTTCCCAGCGATGAGGGCGGCGAAGAGGGTGGTGCTGGTGAGGCACGGTCAGAGCACGTGGAATGCGGAAGGTCGAATCCAAGGCAGCTCCAATTTCGCGGTCCTCACGAAGAAAGGCGAGGCTCAGGCCGAGACCTCGCGACAGATGCTCATCGACGACTCCTTCGACGTTTGCTTCACCAGCCCCCTGGCGCGC…
g31841	euni-15771	1304	1750	122	-	2-C-methyl-D-erythritol 2,4-cyclodiphosphate synthase, chloroplastic	2.20E-23	atgcgcaccctTAGCCGCATTGCAACTTTGGAAACTCGGAAGCCCGCCATGATTCTCGAGAGACCAAAAGTCAGCCCACACAAGCAAGCTATCAGGGAAAACCTATGCGAGTTGCTCGGAGCAGATCCGACCGTCGTTAACCTTAAAGCAAGAAAAACTCGCGAGAAGGTCGATGGCCTTGGAGAAAACCGGAGTATTGCAGCTCATACTGTGGTTCTCCTCATGCGGAAGCGAAGGGAATGCGGCCGTCACGTGCCACGAAACATCTGCATCTCTTCATTTCTGGAGCATCAAATGGTGCGGCTCACTGATAGTAAGTCTGCAATGTACGTGTCAATCATATCTGCAGCCCATGCCCAAATGCAGTAA
g22928	euni-6609	9557	11514	232	-	2-C-methyl-D-erythritol 2,4-cyclodiphosphate synthase, chloroplastic-like	1.91E-150	ATGGCCACCCACCTCCACGCCTCTTCGCTTCCCACCGGAATCGTCACTCGCAACTGGAACTCGCCCTCTCTTGCCTTCATTTGTGATAAGAACCCGAGTTTCTCGGTACGACCCGCTTCGGCTCCGGCCCTCAAAGCGAAGGTCTTGCCGTCGGTGGTTGCGGCGGTGAACACGGCCGTGGATGGAGCCCCGCCAGTCTCCGCCGCGCCTCCCAAGACGTTGCCTTTCAGGGTGGGCCACGGCTTCGATCTCCACAGGCTAGAACCTGGGTACCCTTTGATCATTGGTGGCATCAATATACCTCACGACAGAGGCTGCGAGGCTCACTCTGATGGGGATGTGTTGCTTCATTGTGTGGTGGACGCGATTTTGGGTGCTCTGGGGCTTCCAGATATAGGG…
g11835	euni-2054	14822	21818	307	-	2-C-methyl-D-erythritol 4-phosphate cytidylyltransferase, chloroplastic isoform X1	0	ATGATGTCTCAAGCACTGGTCGGAGGCTTTTCCTCTTTGACCCTCTGGCCTCCTTCCTCCAGCAATTCCAGCTACGGCAAGACCCAGTTTCGCCGGCAGCCTCTCCGTCTCCGACGCTCTGCCCAAGCTGGTGCCATTCGGTCCCAAAGAACAGCTAAAATTGTTGCCTCCAGCGTGAGAGTTCATTGCTCTGGTAAAGATGACAACAGCTTCACAGTTGCGAGGGAGGGTAGCGTCTCGGTCATTCTTTTGGCTGGTGGGAAGGGCAAGAGGATGGGTGCGAGCATGCCAAAGCAGTATCTTCCACTTCTTGGCCAGCCAATTGCTTTGTACAGCTTTTATACTTTTTCACAATTGAGAGAGGTGAAGGAAATTATTGTAGTTTGTGATCCATCGTAC…
g15310	euni-3107	3132	6061	273	+	2-Cys peroxiredoxin BAS1, chloroplastic	0	ATGGCCTGCGCAGCGGCTTCCACCACCCTTATCTCCTCCAACCCTTCCTCCTCCTCCTTGCCCAACAAGTCCATGTCCCCTGTGATGCTCTCCTCCTCCCGGACCGTCGCTTTCCCCAACTCCATCCCAGCTCTCAGCAATCCCTTCCTCTCTTCTCGCATCCCCAGATCGATTGCTCCCTCCCGCGCCTCCAATTCCAGGCGCCGCAGCTTCTCCGTTAAGGCCTCCAGCGAGCTTCCCCTTGTCGGAAATTTAGCGCCAAATTTTGAGGCAGAGGCTGTCTTTGATCAGGAGTTCATCAATGTTAAGCTATCAGATTACATTGCGAAGAAGTATGTGATTCTCTTCTTCTACCCATTGGACTTCACTTTTGTCTGCCCAACAGAGATCACTGCATTT…
g2025	euni-176	57871	62943	283	+	2-dehydro-3-deoxyphosphooctonate aldolase	0	ATGGATTCGTCGGGGCTTCTGTTCAACCAGCTCAAGGCAGCCGAACCATTCTTTCTGTTAGCTGGACCAAATGTGATTGAATCAGAGGAGCATGTTTTATACATGGCGAAGCACATAAAGAGCATAACCGCAAAACTTGGGTTACCGCTTGTATTCAAGTCAAGCTTTGACAAAGCCAATCGAACGTCATCGAAATCATTTCGGGGTCCGGGCATGGTTGAAGGCCTCAAGATCCTTGAGAAAGTAAAGGCAACTTATGACATTCCTATAGTGACTGATGTGCATGAATCAATTCAGTGTGAAGCAGTAGGAAGAGTTGCAGATATTATTCAAATTCCAGCATTTTTATGCCGTCAGACGGATCTCCTAGTTGCAGCAGCTAAGACCGGGAAGATTATT…
g19607	euni-4872	12556	16701	575	+	2-hydroxyacyl-CoA lyase	0	ATGGCGGATCCGAACTCGAACCCCATCGGAGCTCCGACGCCGATCGATGGCAACGTCCTCGCTGCGAAGTCTCTCTCCCGGTTCGGAGTGGACCGAATGTTCGGCGTCGTGGGCATCCCCGTGACCTCCCTCGCCAACCGGGCCGTCGCTCTGGGTATCCGGTTCATCGCCTTCCACAATGAGCAATCCGCGGGCTACGCCGCCTCCGCGTACGGCTATCTCACGGGCCGGCCCGGCGTCCTCCTCACTGTCTCCGGTCCGGGCTGCGTCCACGGCCTCGCCGGACTCTCCAACGCCATGGCCAACACTTGGCCGATGGTGATGATCTCGGGCTCGTGCGACCAGAAAGATTTCGGGAGAGGAGACTTTCAGGAGCTTGATCAGATAGAAGCCGTGAAA…
g27328	euni-9951	1565	8245	356	+	2-hydroxyisoflavanone dehydratase-like	0	ATGGGCAGCATCTGCACTTCCAAAGAGGTCGAAAGAGAGCTCCCCACATTCGTTAGGGTTTACAAGGATGGCACGGTCGAGCGCCTCTCCGGCACTCCATATGtcccgccttgcccggaggaccccaagaccggcgtcgcgtccaaagacgtcaccattggcgaggatcctctcatccgggcaagactccatctcccgaaactcgaaccggccgatgagaagcctcggaagctccccgtcttggtctactaccacggcggcgccttctgcatcgagtccgccttctctctcgtcgagcatcagtatctcaccaccctcgtcgcggaagccaagatactcgccgtctccatcgagtacagGTTAGCTCCCGAATgccctgtcaccgccatttacgacgat…
g28631	euni-11276	1	888	295	+	2-hydroxyisoflavanone dehydratase-like	0	GTCAAGGAGTTCCGATTCTTCAAAGTCTACAAGGATGGCCGCTTGGAATTCTTCAGGCCTCTCGTCGAGAagaagatcccgccctccgacgatcccaacaccggcgtccgatccagggacgtcgtcatctcgttggacccgcccgtctccgcccggatcttcctgccccgcatctccgacccggcccggaagctccccctcctcttctacgtccacggcggcgggttctccatgggctccgccgtctcccccacctaccacaacttcgtcagcacagtcgcggccgaggccggcgcgatcgccgtctccgtcgagtacgggctcttcccgtctcgccccgtaccggcctgctacgaggactcctgggccgcgctccggtgggtggcgggacacgccggg…
g28632	euni-11276	2225	3307	360	+	2-hydroxyisoflavanone dehydratase-like	0	ATGGCGTCCCTCTCTCGCCCATTCTCTCTCCTCTTCCTCAGACAATACCGCGTCTCATTCCCATCCCACCCAAACCCCACATTTCTGAACTTTTCCTGTTTCAATTCCCTCTCCAACTCCATCTCTATTCCGCCTCGAAAAATCTgctgcaacagcattagcagcagcagcatcaccaCCGGCGAAATAGCCCACGAGTTCCGATTCTTCCGAGTCTACAGAGACGGCCGGGTGGAGAAATTCCATCAGACCCGCaagatccctcccttcgacgacccggtcaccggggtccggtccaaggacgtcctcatctcgcccgaacccccggtgtcggcccgcattttcctacccgagatccgagacccgaagtccaagctccccgtgctgctctacgtccac…
g29478	euni-12290	6195	7106	303	+	2-hydroxyisoflavanone dehydratase-like	0	ATGGCTTCAGAGAGCAATGAGGTGGTCAAGGAGTTCCGATTCTTCAAAGTCTACAAGGATGGCCGCTTGGAATTCTTGAGGCCTCCCGTCGAGAagaagatcccgccctccgacgatcccaacaccggcgtccgatccagggacgtcgtcatctcgttggacccgcccgtctccgcccggatcttcctaccccgcatctccgacccggcccggaagctccccctcctcttatacgtccacggcggcgggttctccatgggctccgccttctcccccaactaccacaacttcgtcagcacagtcgcggccgaggccggggcgatcgccgtctccgtcgagtacgggctcttcccgtctcgccccatcccggcctgctacgaggactcctgggccgcgctg…
g15914	euni-3306	6509	8134	110	+	2-hydroxyisoflavanone dehydratase-like isoform X1	4.17E-26	ATGGAACCATCCAAGGCCAACGATGGCGATTTCCTCCATGAATTCTTCCCCTTCTTCAGAGTACCCAAACACGGCCGCGTCGAAAGACTAACGCCAAAGGAGAAACTGAAAATTCCCCCATCCTCGGACGCAGAGagggaTCACCTGAGGGGCTCAGGCCTGCGGTACCATGAGGAGCTGAAGAAGAGCGGATGGGGCGGGAGTGTAGAGATTGGGGAGCATGTAGCCGAGAGCCATGTGTTCCATCTCTTGAAGCCTCACTGCGATAAGGCTTTGGATTTGAAGGACAAGTTGGTGGCTTTCCTTAGGGGAACCATAATGGGAAAATCATAG
g18931	euni-4543	21225	21899	224	+	2-hydroxyisoflavanone dehydratase-like isoform X2	1.63E-120	ATGGACTCGACCGCCAGCACCGGCGAAGTCGCCTTCGACTCGCCCTTCTTCCGGATCTACAAGGACGGTCGGGTCGATCGGTTCCAGGGCACCGAGACCGtccctccctccctcgaccaccaaaccggcgtccaatccgaggacgtccggttctcctccgaccccgacctctcggcccgcctcttcctaccagggtcctccgatccggcccgcaaactccccctcctcgtctacttccacggcggagccttctgcatcgagtcccccttctcccccatgtacactaggcacctcaacaccctcacctccgctgccggcgtcgccgccgtctccgtccgctaccggcgggcgccggagcaccccctccccgcagcctatgacgacgcgtgggccgcggtc…
g29477	euni-12290	1156	2064	302	+	2-hydroxyisoflavanone dehydratase-like isoform X2	0	ATGGCTTCAGAGAGCGATGAGGTGGTCAAGGAGTTCCGATTCTTCAAAGTCTACAAGGATGGCCGCTTGGAATTCTTCATGCCTCCCGTCGagaagatcccgccctccgacgaccccaacaccggcgtccgatccagggacgtcgtcatctcgttggacccgcccgtctccgcccggatcttcctgccccgcatctccgacccgtccctgaagctgcccctcctcttctacgtccacggcggcgggttctgcatgcaatccgccttctcccgtcaataccacaccttcgtcagcacagccgcggccgaggccggcgcgatcgccgtctccgtcgagtacgggctcttcccgtctcgccccctaccggcctgctacgaggactcctgggccgcgctccgg…
g34979	euni-24654	1397	2074	226	+	2-hydroxyisoflavanone dehydratase-like isoform X2	1.55E-151	ATGGCTCCAGAGAGCGATGAGGTGGTCAAGGAGTTCCGATTCTTCAAAGTCTACAAGGATGGCCGCTTGGAATTCTTCATGCCTCCCGTCGagaagatcccgccctccgacgaccccaacaccggcgtccgatccagggacgtcgtcatctcgttggacccgcccgtctccgcccggatcttcctgccccgcatctccgacccgtcccggaagctcccactcctcttctacgtccacggcggcgggttctgcatgcaatccgccttctcccgtcaataccacaccttcgtcagcacagccgcggccgaagccggcgcgatcgccgtctccgtcgagtacgggctcttcccttctcgccccctaccggcctgctacgaggactcctgggccgcgctccga…
g23939	euni-7269	2675	10836	632	-	2-isopropylmalate synthase A-like isoform X2	0	ATGGCCATGGCTTCCGCTTTCATCAACCCTAATTTCTCTTCCATCTCCTCCTCCTCCTCCTCCCCCTCCGTCGCTCCCAAACTCTACTCCCTCTTCCCCTCCTCCTCTCGCCATATCCCAAGATCATCATCATCCACCTTCCCTCGCTTCTCTTCCCAATCTCCCCCATCGCTGCCACCCTGCTCCGCCATCAGATGCTCCGCCGCTCCTCCTCCCCCCCGCCGCCCTCCCTACGTCCCCAACCGCATCCCCGACCCCAACTACGTCCGCGTCTTCGACACCACCCTCCGCGACGGCGAGCAGTCCCCCGGCGCCACCATGACCTCCAAGGAGAAGCTCGACATCGCCCGCCAGCTCGCCAAGCTCCGCGTCGACATCATCGAGGCCGGATTCCCCACC…
g15690	euni-3230	5511	10690	306	+	2-methoxy-6-polyprenyl-1,4-benzoquinol methylase, mitochondrial	0	ATGAGGCTCCCACTTCGTCATATTCGAATTTTGCAATCGGCAGCAGTTGCCATGGCATTGAGAATGATCACTAGGAGGTTGGAGAGTAAACTGCAGCCCAAGTTCTCTTCCGCCTCTCTGCTGCATTCACATGCCACTAGCTTTGGATTTAAAGAAGTGCGCGAAGAGGACAAAAGTCAAATGGTTGGGAATGTCTTCACGAGTGTTGCTTCAACCTATGATCTCATGAATGATTTGATGAGTGGCGGTCTTCATCGACCATGGAAAGATAGACTAGTTTCCAAGCTGCACCCTTTCCCGGGAATGAAGCATCTTGATGTGGCTGGTGGGACAGGTGATGTTGCTTTCAGGATTCTGGAAGAAATAAACAGTACAAGACATCGAGCTATGCAGGATGCG…
g18664	euni-4425	16942	18463	322	-	2-methylene-furan-3-one reductase	0	ATGGCTTCCCGTTCAGATTTCACCGTCCCCTCCAAGATCAAGGCATGGGTCTATGCCGAACTTGGGAACCCCAGCGATGTCTTGAAGCTAGCTTCAGATGTCAGGGTTCCTGAGATTAAGGAAGACCAGGTCCTTGTTAAGGTTGTTGCTGCTGCCCTGAATATTATTGATGCCAAGAGAGCTCGCGGCTTCCTAAAGGACAACGACTCTCCACCACCGATTGTGCCGGGCTACGATGTGTCCGGTGTGGTGGTGAAAGTCGGGGATCAAGTGAAGAAGTTCAGAGTTGGGGACGAAGTGTACGGGGACATCAATGAGACATCTTTGGTCTTCCCAAAGCAGCATGGCACTTTGGCTGAGTACACTGCTGTGGAAGAGAGGCTGCTGGCTCTCAAGCCC…
g33874	euni-20660	520	2399	293	+	2-methylene-furan-3-one reductase isoform X1	0	ATGGAGAAAGCTTGGTTTTATGAAGAGTATGGAAGTAAGGAAGTTCTCAAGCTGGGGGACTTCCCTTTTCCTACGCGCCACCATAATCAACTAATTGTCCAAGTTCGAGCTGCCGCTTTAAATCCCATCGATTTTAAAAGACGCCAGCGTCCCATCTTTCCTTCAGACTTTCCTGTGGTTCCAGGCTGTGACATGGCAGGTGTGGTGGTGGCGAAAGGCACTGGAGTCACCAAGTTTGATTTAGGCAATGCAGTTTATGGGAATATTCAGGATTTCAATGCTCCTGGAAAGCTGAAGCAGCTTGGGACTCTGGCAGAATTTATTGCGGTGGAGGAGACCCTTGTGGCAATGAAGCCCCAGAACCTGTCATTCGAGGAAGCTGCGAGTTTGCCATTAGCT…
g18665	euni-4425	23349	24442	255	-	2-methylene-furan-3-one reductase isoform X2	1.27E-140	ATGTTCATTAAGATTGTGCCGGGCTACGATGTGGCCGGTGTGGTAGTGAAAGTCGGGGACCGAGTGAAGAAGTTCAAAGTTGGGGATGAAGTGTACGGAGACATCATTGAGAAAGCTTTGGACCACCCAAAGCAACATGGCACTCTGGCTGAGTACACTGCTGTGGAAGAGAGGCTGCTGGCTCTCAAGCCTAAGAACTTGGGCTTTGTCGAAGCCGCCTCACTTCCCTTGGCCATTGAAACTGCTTACGAAGGCCTCGAGATGGCTCGCTTATTGCCTGGCAAATCCATCCTCGTTTTGGGTGGTGCCGGTGGTGTCGGTAGCCTCGTGATTCAGCTAGCCAAGCAAGTGTTTGGTGCATCAAGAGTGGCAGCTACATGTAGCACCGGAAAGCTGGAC…
g18663	euni-4425	3505	10001	267	-	2-methylene-furan-3-one reductase-like	5.22E-112	ATGTTCATTAAGATTTTGCTGGGTTACGACGTGGCTGGTCTAGTGGTGAAAGTAGGGGATCAAGTGAAGAAGTTCAAAGTTGGGGACGAAGTGCACGGAGCCATCAATGAGAAATCTTTTGACGAGGACGACCAGAAATCTTTAGACCACCCAAAGCAACATGGCACTTTGGCTGAATACACTACTATGGAAGAGAGGCTACAGGCATTCAAGCTCAAGAACTTGAGCTTTGTCGAAGATGCTTCACTTCCCACGGCCATTGAAACTGCTTATGAAGGCCTTGAGAGGACTCGCTTCTCATCTGGCAAGTCCATCCTCGCTTTGGGTGGCACTGGTGGTGTCGGGAGCATCCCGATTCAGCTAGCCAAGGAAGTCTTTGGTGCATCAAGAGTGGTAGCT…
g33433	euni-19340	410	1852	318	-	2-methylene-furan-3-one reductase-like isoform X1	0	ATGGCCGCGAGTTTCGTCGTTCCGACCCAGATGAAGGCGTGGGCGTATCGGGAGCACGGAGACGTGGCCACCGTGTTGGGATTGGACCAGGAACTCGAGGTCCCCGAAGCGCAAGAAGGCCAGGTGCTCGTTAAAGTCATCGCCGCGGCGCTCAATCCAATTGACACCATGAGAGTGAACGGGGTTTTCGAGCTCCCGGGCTTTGCTCTACCGGCAGTGCCAGGCTACGATCTCGCCGGCATCGTGGTGAAGGTGGGTCGTGAAGTGAAGGAGCTCAAAGTTGGAGACGAGGTATATGGATTTATGTGGCACGCCAAGAAAGACGGTTCTCTGGCCGAGTACGCAGCCGTGGAAGAGGCGTTCTTGGCTTTGAAGCCCAAGAAGCTGAGTTTTGAGGAG…
g30812	euni-14122	1170	2759	324	-	2-methylene-furan-3-one reductase-like isoform X3	0	ATGGCGTCCTACTCAGATTTCACCATCCCCTCTAAGATCAAGGCTTGGGTCTATGCCGAACGTGGGAACCCCATCAATGTCTTGAAGCTAGTTTCAGATGTTGGGGTTCCTGAGCTCAAGGAAGACCAGGTCCTTGTTAAGGTTGCTGCTGCTGCCCTAAATCCGGTTGATGCCAAGAGAGCTCTTGGCTTCTTTAAGGACATCGACTCTCCACCCCCGATTGTGCCGGGCTACGATGTGGCCGGTGTGGTGGTGAAAGTCGGGGACCAAGTGAAGAAGTTCAAAGTTGGGGATGAAGTGTACGGAGACATCATTGAGAAAGCTTTGGACCACCCAAAGCAACATGGCACTCTGGCTGAGTACACCGCTGTGGAAGAGAGGCTGCTGGCTCTCAAGCCT…
g22224	euni-6223	8553	15028	755	+	2-oxoglutarate dehydrogenase, mitochondrial-like	0	ATGGTGGTCGGTTACTGGTATCCGATGGTCGACTGGTTGTCTATCCTCGCCGGTGATTGGCCAGTCACTACCAGGTCACTGGCCTGTTTCGCTGTTTCGCCGACCCGTATCGAATCTCGAGTCGGGTCGGGTCTGTCTCCACCTATCCAAGTCAAAAGCTACGCGAATGCGAAAAGCGAAGAATTGGGCACGCAGAACTCGCAAGAAGAAAAGCGAAGCCGCTATTCAGAAGAAGCGGGGAGGGAGGAAGGAAGAGGGGGCGGCACAAGAACAGCTTCTACAGCTTCTAGGGTTTTCGTGTTGATCCAGCCATTTGCTGCCTCTCGGATTCTTGTTGAAGCAGATGATTGTATTTTGAGCTTGGGGGTTGCCATCTCTGGTTTCCTAGTCAGTTGCTCA…
g22225	euni-6223	15057	18056	324	+	2-oxoglutarate dehydrogenase, mitochondrial-like	0	ATGTTTACCGTTAGTAACAGCTCGCTCTCAGAGTTTGGTGTTCTTGGTTTTGAATTGGGCTACTCTATGGAAAATCCAAATTCCCTAGTACTATGGGAAGCTCAATTTGGTGACTTTTCCAATGGAGCTCAAGTAATTTTTGACCAGTTTTTGAGTAGTGGGGAGTCTAAGTGGTTACGACAAACTGGGCTTGTCGTGCTGCTTCCTCATGGCTATGATGGCCAGGGCCCTGAACATTCAAGTGCACGTTTGGAGCGGTTTCTTCAGATGAGTGATGACAACCCGTATGTGATACCTGAGATGGAGCCAACTCTCCGAAAGCAGATACAGGAATGCAATTGGCAGGTTGTGAACACCACAACCCCTGCTAATTATTTCCATGTCTTGCGGAGACAGATT…
g11525	euni-1970	36799	38718	316	+	2-oxoglutarate-dependent dioxygenase AOP1	0	ATGGGTTCGGATTCAGTGGTCAAGCTTCCCTTGATAGATTTCTCCGAATTGGGTGATTCAGAGCCAGGAAACCGCGCTTGGGATTCTGTCCAGAGTGCCGTCCGGCGAGCACTCGAAGAGTATGGATGCTTCGAGGCTTTGTATGACAAGGTCTCCGTGGAGCTTCATGACCAGGTCTTCAGCCAAATGGAGGAGATGTTCAATCTCCCGGCCGAGACCAAGCGCCGGTTCGTTGACCCAACGAAGATGTACGATGGCTACCTTGCCGATCTCCCTCTTCACCCTCTTCATGAGGCCATGGGAATGCATGACGCCCTGAACTCGGGCACGATCGAACGGCTAGCTGATATCCTGTGGCCGGAGGGAAATACCAAATTCTGTGAGTTGCTGAATACATAC…
g16518	euni-3524	22496	24064	105	-	2-oxoglutarate-dependent dioxygenase AOP1	3.50E-16	ATGATAAGGAGGATGATCTTGGAGATCCTCAGCGTCGAAAAATATTTGGACGAACACATGAACTCCACCAAACTACCTTCTTCGTGTCATCAAGGCTCGGCCATCTTGGGTCAGAATGAAGTCGACGGCCTCCAACTCCAAAACAAAGACGGCGAGTGGATCAAGGCTCGGCCCTCGATGAGTTCTTTCATCGTCATGATAGGGGACTCGCTCTACAAACCCATATGGCCTTTGCTTATGGAGAAGGTGCCCGATCAAGGGATACCGGTGGAAACAGGGGCTATAGTTCAGGAGTCGATGCCCGGCAAGCATAACTGA
g18101	euni-4188	12556	14518	328	+	2-oxoglutarate-dependent dioxygenase AOP1	0	ATGAGCCCTATTCCAACACTGAAGCTTCCCCTTATAGATCTGTCCGAGTTAGCTGTCTCGAAGCTGGGGACAGATCTGTCCGAGTTAGTTGTCTCGAAGCCAGGGACAGGTCAATGGGACTCCTTGCAAAATCAAGTCCGACGAGCCCTCGAAGAATTCGGTTCCTTCGAAGCTTTGTACGATGTGGTTAACCCGGAGCTTCACAATGATGTGTTCCAAGAAGTGGAGGAATTGGTCAAGCTCCCGATCGATGTGAAGCGCCGGTTCATCGTCCCAGATATGCAGTACCATGGCTACCATGCGGATCTTCCTGGCGCGCCTCTCTATGAGGTGTTTGGATTGGGCTACGTCCCCAACTCCAGTTCAATCGAAACATTAGCGGATCTCATGTGGCCAGAG…
g23670	euni-7062	3328	4912	315	+	2-oxoglutarate-dependent dioxygenase AOP1	0	ATGAGCCCTACTCCAACACTGAAGCTTCCCCTGATAGATCTGTCCGAATCAGATGTCTCGAAGCCGGGGACAGGCCGATGGGACTCCTTGAAAAGTCAAGTCCGACGAGCCCTCGAAGAATTCGGTTGCTTCGAAGCTTTGTACGAGGTTACCCCGGAGCTTCACAATGATGTGTTCCAAGAACTGGAGGAATTGGTCAAGCTCCCGGCCGATGTGAAGCGCCGGTTCGTCGTCCTGGATAAGCAGTACCAAGGCTACCATGCGGATCTTCCTGTCGCGCCTCTCTACGAGGCTTTTGGATTGGGCTACGTCCCCAACTCCGGTTCAATCGAAACATTAGCGGACCTCATGTGGCCGGAGGGAAACACAAGATTTTGTGAGACAATGAATACGTATGCG…
g26772	euni-9460	11137	11867	170	-	2-oxoglutarate-dependent dioxygenase AOP1	2.49E-108	ATGCTGTTCGAGAGCTACGGCGTGGAAAAGCCCTGCGAGTCTCACGTCGGGGCCACCACTTATCTAGTCAGGTTTCTGAGTTACCAGAGGCCCGAGAACGACGAGGCCAACTTGGCATTCGTGACTCACACGAACAAGAGCTTCGTCTCCATACTTCATCAGAACCATGTGAGAGGATTGGAGCTGAGAAACAAGGACGGAGAGTGGGTAGGGTTTGAGCCCTCACCTTCTTCGTTCGTGGTCTTGGCTGGTGATGCATGCATGGCATGGAGCAATAACCGAGTAAGGCCTGCTTATCACAGAGTGGTGATGAAAGGGAACGAAGCAAGGTATGCGCTTGGATTGTTGTCGTTCCGGGCCGGATTGATAGAGACTCTGGAAAAGCTTATTGATGATGAG…
g29629	euni-12476	2363	2572	69	+	2-oxoglutarate-dependent dioxygenase AOP1	9.57E-21	ATGGCGTCCAAAGCTCCCGTGATATTTTTCTCTGAGGAAAGTATGGAAACCGGGACCATGTCTGGGACGAGAGCTTGCGATGAGATCGTAAGGGCTCTTGAACATCACGGGTGCTTCGTAGCCGAGCACGGGGATTTCCCTCCGGAGCTTCGCGACCCAATCTTTGGCACCGCGAAGGAGCTCGATCTTCAATCTCCCTCACGAGACTAA
g30128	euni-13152	1554	2975	315	+	2-oxoglutarate-dependent dioxygenase AOP1	0	ATGGGTTCTCAGTCTAGGTTATTGCCTAAACTTTCTGTTATAGAATTTTCCCTGGAAAATCTCAATCCTGGAACGGATCTGTGGATCTCCACGTCCAAACGAGTGGTTTTTGCCCTAGAAGAGTACGGCTGCTTCGTTGCCACGTACGCTGATTTCACTTCACAAGCTCACAACGAAATTTTTCGTGCACTTGAGGAACTGTTTGATTTACCTACCGAAATTAAGTCGAGAAACGCCTCCGAGAAGCCCTACTTTGGCTACTCCGGCCAACACCCCTCCTTGCCTTTGAATGAGAGCTTGGGCATTGATAATGCGACAACCCTCGAAGGTGTCCAAAGTTTCACAAACCTCTTGTGGCCAGCTGGTAACGAGCTGTTTCGCGATGGTGCGCTCGCATTC…
g31146	euni-14618	1154	2195	149	+	2-oxoglutarate-dependent dioxygenase AOP1	9.47E-49	ATGAATTCATGTGCAAAGAGGCTCTCCGAGTTGGAATCAGTGATCACCAGGATGGTGTTTCGAAGTTTTGGTGTGGAGAAATATCTGGATACGCATGCTGACTCCCTAAAGGACTTGATCCGATTCACGAAATACGAAGCTCCAGTGACTCAGGAGACTCAGTTCGGGGCATGTGAGCACTGCGACAAGGACTTCATCACAATAATTCAACAAAATCACGTGAACGGGTTGGGGGTGCTAACAAAGGATGGAAAATGGATTCAAGTCGAACCTTCGCCTTCTACCTCCATTGTCATGGTTGGAGAGTCATTTCTGCAAGGGTGGCCAAAGGCCCTAGGCGAGGCCATCGCTATGTCGCTGGCCGCAAACAAGGCGGTGGGGCTGCGAAGCCCTCACCCA…
g34150	euni-21469	1156	1843	166	+	2-oxoglutarate-dependent dioxygenase AOP1	4.45E-70	ATGGAAGGAACAACAATGGCGTTCCAGGTCCCGGTGATAGAGTTCCCCGAGGAATGCATGAGACCGGGGACGAGCTCATGGGCCAAAGCTTGCAAAGATCTCTTCGACCTCCCGACCGAAACCAAGATCAAGAACACCAACTTCAAGCCTCCCCTTGGCTATATTGACATGGCAACCGGGACTCCTCTCGTCGAGGCCCTGACCATCGATAGTGCCGAGAAGCTCGAGGAGTGGAGAAGTTCACCTCTCTCATGTGGCCCTCTGGCTGTTCGTGACTATGGCAAGTTCATAGCTGAGATGGAGAAAGAAGTGTTCAGGATGATCTGCGAGAGCTATGATGTCGAGAAATGCTATGACCCTTATATCAACAATAGCACGTACCTCCCACGATTCTTGAAG…
g34151	euni-21469	1914	2277	101	+	2-oxoglutarate-dependent dioxygenase AOP1	4.77E-16	ATGCATGTGTGGCATGGAGCAATGGAAGGATCAAGGCCTGCGACCACCGAGTGGCGGTCACAGAAGAGCGTCAAGCAAAAAACTCTCTCGGGACATTCTCGTACAGGGATGATTGAGACGCCCGAGGAGTTCATCGACGAGGCAGAGCCTCAGCAATACAAGCCCTTCAGTGACATCGATATCCTCGGCTACTACGACACTATCAACAACCGCACCAAGCCCGAGAGCCTCATCAAGTCCTACTGCGGAGTTCTGGCCAATAAGCGCTTGCGGTTGATTCGGAATGACCGGAGCATACGCCTCTAA
g36585	euni-33570	23	292	89	+	2-oxoglutarate-dependent dioxygenase AOP1	6.59E-12	ATGGAAGGATCAAGGCTTGCGACCACCGAGTGGCGGTCACAGAAGAGCGTCAAGCAAAAAACTCTCTCGGGATATTCTCGTACAGGGATGATCGAGACGCCCGAGGCACACCCTCAGCAACACAAGCCCTTCAATAACATCGATTTCCTCGGCTATTACGACACTATCAACAACCGCACCAAGCCCGAGAGCCTCATCAAGTCCCACTGCGGAGTTCTGGCCAATAAGCCCTTGCGGTTGATTCGGAATGACCGGAGCATACGCCTCTAA
g16051	euni-3352	19297	20660	316	-	2-oxoglutarate-dependent dioxygenase AOP2-like	9.21E-164	ATGAGCTCTCTTCCTTCACTGAAGCTTCCCGTGATAGATCTGTCTGAATTAGATGACTCAAAGCTGGGGACAGGTCGAGGGGTCTCCTTGCAGAGTCAAGTCCGGCAAGCCCTCGAAGAATTCGGTTGCTTCGAAGCTTCGTATGACAAGATGACACGGCAGCTTCACGATGACGTTTCCCAAGAATTGAAGGAGTTGTTCGAGCTTCCGCCTGATGTGAAGCGCCGATTTGTCGTCCCGAACAAGCCGTTCTATGGCTACCTCGCCAATCATCCTCTCCTGCCTCTCCACGAGGCATTTGGAATGGATTATGCCCCCAACTCGGGCTCCATCAACGCACTAGCGGATCTCGTGTGGCCAGAGGGAAACACAAGATTTTGTGAGACCATGGGCACGTAT…
g16052	euni-3352	23950	24610	187	-	2-oxoglutarate-dependent dioxygenase AOP2-like	3.70E-92	ATGGGCACGTATTTTACAGGGGTTTTGGAGTTGTATTCACTGGTGAAGAAGCTGCTTTTGCGAAGCTTGAGCGTAGACAGTTACGTGGATTCGCCAGCCGAGTCCGCCATGTATAGTTTCCGTCTCGTGAAATACGCAACTCTCGAGACCGACGAGCCCAAGGAGCTCGGGACAGTATGCCACCGAGACGCAAGCTTCCTTACGATACTTCACCAAACTCAGGTGAACGGGCTGGAAGTGCAAAATAAGGACCGACGATGGTTCGAGGTCGCACCTTCGTCTGCTACCTCTTCCATTGTCCTCGCTGGGGAGTCATTCTACGGATGGAGCAGTGGGAGATTATACAGCCCTCCTCCCCGTGTGATGATGAGCGGGAACGAGCCAAGATATTCCATAGCA…
g10635	euni-1758	34954	37921	361	+	2-oxoglutarate-dependent dioxygenase At3g111800	0	ATGAGCCTACAAAGCTGGCCTGAACCGGTGGTTCGGGTCCAATCCCTATCGGAGAGCGGCATTAGGGCAATCCCCAACCGCTATGTGAAGCCACCCTCCGACCGGCCGTCAGTCGTCTCCTCACCCTCGGTCAGGGACGCCAACATCCCGGTCATCGACCTCAAGGGCCTCTTCATCGGGGCCAACATCCCCGGCGACCCTGGCAACCCGACCCTGCAGCAGATCAATGAGGCGTGCCGCGATTGGGGCTTCTTCCAGGTGGTGAACCACGGGGTCGACCCGAAGCTGATGAGGGCGATGCGGGAGAGCTGGCGGGAGTTCTTCCATCTGCCGCTGGAAACGAAGCAACGGTACGCCAACTCCCCATGCACCTATGAGGGGTATGGAAGCCGGCTCGGC…
g19303	euni-4714	20137	22163	383	+	2-oxoglutarate-dependent dioxygenase At3g111800	0	ATGGGTGTCTCGCCGGAGTCGGGTCGCGAGAGGCACGCCGATTTCCGCGCCCCGCCGCCGTCCCCGGTGGCGTCGGGCCGGCGGTCGTGCGTCACGAACGACGACGTCTTGACCGAGTTCTTGGAGAGCTCGCTCCGAGTCCCCGATCTCGTCTTGCCCGACAAGATCTTCCCGAAGCAGAAGTTCATCGAGGACCCCTCGAGGATAGATTTCGGCTCGTTGGGCGCCCCGGGGAGCGACGCCGCGTCGAGAGTGTTGGATTCCGTGGCGAGGGTCGGATGCTTTCAGCTGGTGAACCACGGGATCGGAGGCGAATTCTCGAGGAGCGCGATGGCGGCCGCCGCCGGGATCTTTCTGGTGCCACCGGAGAAGAGAGCGGCGGCGATGAGATCGCCGGAG…
g34366	euni-22256	39	1328	200	+	2-oxoglutarate-dependent dioxygenase At3g111800	1.98E-114	ATGGCGAAACTTCAATTGCATGTTGAGAAGATTGCTGAGAGGGTCATGACAGTTCTCCGGGTGGAATGCCTCGACAAACCCATGCCCGGAAACGATGGCATGAACGGCGAGGGACGCGCCGGCGCCGGCACAGGAACAGTGTGCTGCCTTCTTAAGCACAGCAAGAACGTCCTGGACGACGACCGATGGGCGAGCTCTCTCAGGTACGACGTGATCAGGATGCTGATTAGAGGAGCCGATTACTCCCACGCCTTGTGCTTGCACCTGTGCGACGGCGGCGCTTCGGAGTTTCACGTGTACTCCAGGAAAGGGTGGGTCTCGTTTTGCCCTGATGAACACGCCTTGATCGTCACAGTCGGCGACCAATTCCAGGCATTGAGCGGCGGGCGGTACAAGCAC…
g18076	euni-4174	11371	16600	339	-	2-oxoglutarate-dependent dioxygenase At3g50210 isoform X1	0	ATGTCCACCGACTTCAAATCCATCCCTCTCATCGATATCGCTCCCCTTTTGGCCAAGTGCGATGATCCGAAAATGGGTGAAGATCCAGGCGTGGCCGAAGTCGTCAGGCAGTTGGATCAGGCTTGCAGAGAGGCTGGTTTCTTCTACGTGAAGGGCCATGGTATTCCCGACTCCCTCATTAAAAAGGTTAGAACCTTGACGCATGAATTTTTCCAACTTCCTCGTGAAGAGAAGTTGAAGATCAAGATGACTCCAGCGGCAGGATACAGGGGATACCAGAGAGTTGGTGAAAACATCACAAAAGGTGTACCTGACATGCATGAGGCCATTGACTGTTACAGAGAAGTGAGACAAGGGATGTATGGAGATCTTGGCAAGGTCATGGAAGGATGTAACCAG…
g1314	euni-95	90378	91928	312	-	2-oxoglutarate-dependent dioxygenase At5g05600	0	ATGGAAGAGGTCGATCCAGCGTTCATACAAGACGTCGAACACAGGCCGAAGCTAGCTGCACCACAAGCCGAAGGCATCCCGCTCATCGACCTCGCCACCCTCACTGGCTACTCACCCTCCAACAGCGTGGTCGCTGCTTCCGCCACCTTCGAACAGCTCGTGGCGGAGATAGGGGATGCTTGCAAGAAGTGGGGGTTCTTTGTGGTGGTGAACCATGGGGTGGCCGCAGAGAAGAGGGAGAGGATAGAGCGGGAGGCCGGGAAGTTCTTCGGGCAGGATCTAGAGGAGAAGAAGAAGGTGAGGAGGGATGAGAGGAAGGTGCTGGGGTACTGCGGGACGGAGCACACCAAGAACGTGAGGGATTGGAAGGAGGTCTTCGACTTCGCCGTGCAGGAGCCA…
g7904	euni-1120	12426	12926	166	+	2-oxoglutarate-dependent dioxygenase At5g05600	4.00E-89	ATGGGAGTAGTCGATCCGGCCTTCATACAAGACGTCGAGCACAGGCCCAAGCTCGCAGCCACTCAAGCCGAAGGCATTCCCCTCATCGACCTCAGCGCCCTCGCCGGCCACGCACCCTCCGACGGTGCGGTCGCTGACTCCGCCGCCCTCGAGGGGCTCGCGGCGGAGATAGGGGAGGCGTGCAGGAAGTGGGGGTTCTTCGTGGTGGTGAACCACGGGGTGGCGGCGGAGAAGAGGGAGAGGATAGAGCGGGAGGCGAGGGAGTTCTTCGGGCAGGATCCGGAGGAGAAGAAGAAGGTGCGGACGGACGAGAGGAACGTGCTGGGGTACTACGAGACGGAGCGCACCAAGAGCGTGAGGGACTGGAAGGAGGTCTTCGACTTCACCGTGCAAGAGCCG…
g7910	euni-1120	35307	36587	245	+	2-oxoglutarate-dependent dioxygenase At5g05600	1.64E-88	ATGGGAGAAGTCGACCCAGCCTTCATACAAGACGTCGAGCACAGACCCAAGCTCGGAGCCACTCATGCCAAAGGCATTTCCCTCATTGACCTCAGTGCCCTCACCGGCCATGCACCGTCCGACGGTGAGGTCGCTAACTCCGCTGCCGTCGAGGGGCTCGTGGCGGAGATAGGGGAGGCGTGCAGGAAGTGGGGGTTCTTCGTGGTGGTGAACCATGGGGTAGCGGCGGAGAAGAGGGAGAGGATAGAGCGGGAGGCGAGGGAGTTCTTCAGGCAAGGTCCGGAGGAGAAGAAGAAGGTGCGGACGGACGAGAAGAAGATATTAGGGTACCACGAGACGGAGCACACCAAGAACGTGAGGGACTGGAAGGAGGTCTTCGACTTCACCGTGCAAGAGCCG…
g7911	euni-1120	47374	48935	355	+	2-oxoglutarate-dependent dioxygenase At5g05600	0	ATGGGAGAGGTCGATCCGGCCTTCATACAAGACGAAGAACATAGGCCCAAGCTCGCTGCGCCACAAGCCGAAGGCATCCCGCTCATCGACCTCGCCGCCCTCACCGGCTACTGGCCCTCCGACGGCGCGGTCGCCGCTTCCTCCGCCGTCGAACGGCTCGCGGCGGAGATAGGGGATGCTTGCAAGAAGTGGGGGTTCTTCGCGGTGGTGAACCACGGGGTGGCGGCAGAGAAGAGGGAGAGGATAGAGCGGGCGGCGAGGGAGTTCTTCGGGCAGGGTTTGGAGGAGAAGAAGAAGGTGAGATGGGACGAGAGGAACGTGCTGGGGTACTACGAGAGTGAGCACACCAAGAACGTGAGGGATTGGAAGGAGGTCTTCGACTTCGCCGTGCAAGATCCG…
g23643	euni-7044	6961	8608	355	+	2-oxoglutarate-dependent dioxygenase At5g05600	0	ATGGGAGTGGTCGATCCGGCCTTCATACAAGACGTCGAGCACAGGCCCAAGCTCGCAGCCACTCAAGCCGAAGGCATTCCCCTCATCGACCTCAGCGCCCTCGCCGGCCACGCACCCTCCGACGGTGCGGTCGCTGACTCCGCTGCTGTGGAGGGGCTCGCGGCGGAGATAGGGGAGGCGTGCAGGAAGTGGGGGTTCTTCGCGGTGGTGAACCACGGCGTGGCGGCGGAGAAGAGGGAGAGGATAGAGCGGGAGGCGAGGGAGTTCTTCGGGCAGGGTTTGGAGGAGAAGAAGAAGGTGAGGAGGCACGAGAAGAGGGAGTTGGGGTACTACGAGAGTGAGCACACCAAGAACGTGAGGGACTGGAAGGAGGTTTTCGACTTCACCGTGCAAGATCCA…
g33020	euni-18304	1598	3166	324	-	2-oxoglutarate-dependent dioxygenase At5g05600	0	ATGGGAGAGGTCGATCCGGCCTTCATACAAGATGTCGAACACAGGCCGAAGCTCGCCGCACCACAAGCCGAAGGCATCCCGCTCATCGACCTCGCCGCCCTCACCGGCTACTGGCCCTCCGACGGCGCGGTCGCCGCTTCCTCCGCCGTCGAACGGCTCGAGGCGGAGATAGGGGATGCTTGCAAGAAGTGGGGGTTCTTCGCGGTGGTGAACCACGGGGTGGCGGCAGAGAAGAGGGAGAGGATAGAGCGGGAGGCGAGGGAGTTCTTCGGGCAGGGTTTGGAGGAGAAGAAGAAGGTGAGGAGGGACGAGAGGAACGTGCTGGGGTACTTCGAGACGGAGCACACCAAGAACGTGAGGGACTGGAAGGAGGTCTTCGACTTCGCCGTGCAAGATCCG…
g33852	euni-20599	2601	3137	178	+	2-oxoglutarate-dependent dioxygenase At5g05600	6.28E-90	ATGGGAGAGGTCGATCCGGCGTTCATACAAGACGTCGAACACAGGCCCAAGCTCGCCGCACCACAAGCCGAAGGCATCCCGCTCATCGACCTCGCCGCCCTCACTGGCTATTCACCCTCCGACGGCATGGTGGCTGCTTCCACTGCCTTTGAGCGGCTCGTAGCGGAGATAGGGGAGGCTTGCAAGAAGTGGGGGTTCTTTGCGGTCGTGAACCACGGGGTGGCGGCGGAGGCGAGGGAGAGGATAGCGCGGGAGGCGAGGGAGTTCTTTGGGCAGGGTTTGGGGGAGAAGAGGAAGGTGAGGAGGGACGAGAGGAAGGTGCTGGGGTACTACGAGACGGAGCACACCAAGAACGTGAGGGACTGGAAGGAGGTCTTCGACTTCACCGTGCAACAGCCG…
g7905	euni-1120	14700	15020	106	+	2-oxoglutarate-dependent dioxygenase At5g05600 isoform X1	4.98E-45	ATGAAAGATCATTTAAGCCGTGAGTGGTTGTGCCTATGCATAAAGATCATTTCACTTTGTGTGAAGGTTTGGAGCAACGAGAGGTACATGAGCGTGGAGCATAGAGTGGTGGTGAACTCGGAGAAAGAGAGGTTCTCGATTCCGTTCTTCTTCGCCCCACCGCACTACACCATGGTGGAGCCACTGAAGGAATTGACTGGTGAGCACAACCCTCCAAAGTACAAGCCATTCAACTGGGGCAAATTCTTGGTCACCGGAAAAGCGAGCAACTTCAAGAAGCTCGACATGGAGAATCTCCAGATTCATCATTTCAGGATATGA
g23644	euni-7044	9060	13095	254	+	2-oxoglutarate-dependent dioxygenase At5g05600 isoform X2	5.01E-145	ATGAAGCATCACTTGAAATCAAGCACTTTGCGCTGGCTCATGGGTCAGGCCACGGCGCATGATGGTTTTGGTGAAGATGGCCAAATTCCTAAGCCGACGCTCGTCCCGGCCTCGCTCGAGGACGGCGAAGCGGGCGTGGCGGAGTGGACCAATCAGTGGCCTGAGTACCCTCCTGGATTAAGggaagcatgcgaagaatactcacgagaactggagaaactcgcttacaagctgatgggactgatagctcagagcctgggcttgccggcaaacagttttgacaaattcttcgagcaccagaccagcttcctccggctcaaccactatccgccgtgccccgtgccgcacctcgctctgggcgtgggccgccacaaggacgcggtggcgctcaccatcctg…
g32846	euni-17889	3667	4079	113	-	2-oxoglutarate-dependent dioxygenase At5g05600 isoform X2	3.69E-44	ATGCCTAATGATTATGATCCATCCTTTAGGACTCCAAGGAACAGAGCAAGCCATGTTCTTGACGAATTAACTCTTGATCATGTGAAGGTTTGGAGCAACGAGGCTTACGAGAGCGTCGAACACAGAGTGAAGGTGAACTCGGAGAAAGAGAGGTTCTCGATTCCGTTCTTCTTCAGCCCAGCACACTACACCATGGTGCAGCCATTGGAGGAGCTGACCGATGAGCACAACCCTCCAAAGTACGGGCCATACAACTGGGGCAAGTTCTTGATCACCCGGAAAGGTAGCAACTTCAAAAAGCTTGATGTGGAGAACATCCAGATTCACCACTTCAGGATATGA
g207	euni-11	100799	102644	298	+	2-oxoglutarate-dependent dioxygenase DAO-like	0	ATGGTGGAGGGAGGGGTTCCTGCAATTGACATTCAGGATTTTCCAAGGCAATATCAGAAACTGAGAGAGGCATGTGAGGTTTGGGGTTGCTTCAGGATAGTGAACCACAAGATTCCACTGGAGTTGATGTCAGAGATGAAGACAGTAGTGAGGTCATTGCTCGATCTGCCCTCTGAGATCAAGAAGAGGAACACAGATGTGATAGCAGGAAGTGGGTACATGGCACCCAGTGAGAAGAATCCTCTGTATGAGGCTCTGGGGCTCTATGACATGGGCTCACCTCAACCTGTCCAAGCCTTCTGTTCTCAGTTGGATGCATCCCCTCACCAGAGAGAAATAATAGAGAAGTATGCCCAAGCAATACATGAACTCATCATGGACATTGGCGCAAAGCTGGCT…
g4961	euni-573	26978	28558	305	+	2-oxoglutarate-dependent dioxygenase DAO-like	0	ATGGGGGGAGGAGAAGGAACGGAGATTCCTGCGATTGATCTGCAAGGTTTCCCGTCGCAGCACGAGAAGCTGCGAGGAGCCGGCGAGGAGTGGGGTTGTTTCCGGGTGTTCAACCACGGGATCCCGGAGGCGCTGATGGGGGAGATGAAGGCGGTGGCGAGGTCGCTGCTCGATCTTCCCACGGAGGCGAAGAAGAAGAGCGAGGAAGGGGTGATGGAAGGGAGCGGGTACGTGGAGCCCTCCAAGGCGAATCCTCTGTACGAGGCTTTGGGGTGTTATGACATGGGCTCCGCCGGAGCTGTGGATATGTTCTGTTCCAAGTTGAATGCTTCTCCTCATCAAAGAGAGATAATCGAGACCTACTGTAAAGCGATGCACGAACTGGCCATGGACATGGCA…
g2826	euni-265	58425	62168	338	+	2-oxoglutarate-Fe(II) type oxidoreductase hxnY-like isoform X1	0	ATGGGGAAGCAGAGCGGCGATGGCGCCTTCGAGGTCACCAAGGTCTCCAGCCTCAACTGCATCGATCTCTCCAGCTCCGACGTCCAACGATCCGTCGCTCTACTCAAACAGGCGTGCTTGGATTGTGGATTCTTCTACGTGATAAACCACGGGATAAGCCGCGAGTTCATGGAGGAGGTTTTCGAGCAGAGCAAGCGGTTTTTCAACCTGCCGGTGGGCGAGAAGATGAAGGTCCTGAGGAACGAGAAGCATCGAGGCTACACTCCTCTGCTTGACGAGCTCCTCGATCCTGGAAATCAGCTCCACGTAGGAGATTACAAAGAGGGGTATTATATTGGTGTGGAAGTTCCTGAGGATGATCCTGAAGCACAAAAGCCCTTTTACGGGCCAAATGTTTGG…
g8973	euni-1369	41745	46808	246	-	2-oxoglutarate-Fe(II) type oxidoreductase hxnY-like isoform X1	3.58E-169	ATGAAATTGGCTCGGAAGGAACACAGAGGCTACACGCCGTTGTATGATGAGATCCTTGACCCTTCCTCGAACTCCAAAGGTGACCCAAAAGAGAGTTACTACATTGGCCCTCTGGAAAATTCTCCGCATCAAAAGAATCTGAACCAATGGCCTCCTGAAGATACGATGCCATCTTGGAAATCTACAATGGAATTGTACTACAGAGAAGTGGAGTCTGTGGGGAGAAAGCTTCTCTCTTTGATTGCTATGTCACTGAACCTGGAGAATGACTTCTTTGAGAAGATAGGGGCTTTAAGCAAACCTAGCACATTCCTTCGTCTTCTACACTATCCAGGTGAAGTTATGATTTCTGAAGAAGAAGTTTGTGGTGCATCTGCACATTCTGATTATGGAATGGTC…
g26796	euni-9479	6230	7278	112	+	2-oxoglutarate-Fe(II) type oxidoreductase hxnY-like isoform X2	1.12E-01	ATGAAGAAGCAGAGCGCAAATGACGTTTTTCAGATCACCAAAGTCTCCAACCTCAACTGCGTGATCTCCACCTCCGATTTTCACCAATCCGTCGCTCTACTCAAGCAGATCTGGCGAGAGCAGCTCTTGCGTCGCCCTCTAGGCCTCCGCCCTCGAGGCTGGCGAGGGCCTCGCCTGGACGAGTCGAGGGCCGAACTTGATGGTCTCACCCCGGCGATCGCAACCGTCGCCTACCCAGGCAAGGCTGGTGTCACTTTGCTCGCCCTAGCGAGGGCCGCCCTCAGCTCACCCGGGCGAGGCGGCTGCCGCCCTCGCCGATGGCCGGCCATCGAGACTTGA
g17920	euni-4104	11960	16963	405	-	2-oxoglutarate-Fe(II) type oxidoreductase hxnY-like isoform X4	0	atgccacgggccggttccgggttggaaaagcgggtccggtcaacgggccggtttcgggcccaacccggcccgTGGTCTGTACCTCGGAATCCTGTCCGTCCTCGATCGCCGTCAGTCGTCGTCATCATTGCTGTGGAAATCAGACAGAAAGGACGGCGGTCTCTGCGCGCGAGCGACGACGTGCCAGGCGGAGAAGCGGCACCGAGCATGAATGACGTCAACGCCATCGAAGTCGCCGGAGTTCCGACGTTGACTCTCAACTGCATAGATCTCTCGTGTTCGGATGTTCAGCAGTCGGTGTCTCTGCTCAAACAGGCGTGCTTGGATTCTGGCTTTTTCTACGTGATCAATCATGGAATCAGCCAGGATTTAATGGAGGAGGTCTTCGTCCAGAGCAGG…
g8984	euni-1372	7457	9222	161	+	2-oxoglutarate-Fe(II) type oxidoreductase isoform X1	7.87E-55	ATGGATGCTAATCGGGCAGGGACAGATTCCGTCTTCCTTGTTTTTGTTCAACAAGATTTCTACAAAGATCTGGGCAAATCTAGAGGTTCTCCACACATGTCAGTTATGCTTCAACGGATATTCTTCTTCCCTTCTTTTCTAGAAATATTGCCTGGATGGAGAGAAACTATGGAGAAGTATCACCAAAAGGCGTTAGAGGTAGCAAAGTCAGTGGCAAGGATCATAGCACTTGCACTTGATCTGGAAATTGATTTCTTGGATAAGCCAGAAATGCTTGGCAAGCCTATTGCCACATTGCGCTTGCTGCACTATGGAGGAGAAGTTTCTGATCCCCCTCACGAGGAATGTATGGAGCAGGAGCTCATTCAGACTATGGATAAGGACGCAAGTCCATGTGTT…
g18045	euni-4163	22884	25324	250	+	2-oxoisovalerate dehydrogenase subunit alpha 2, mitochondrial	1.22E-151	ATGGCTCTGTGCAAGCGAAAGCCTCGCGCTGCTTTTAGGCACATGGTGTCCCAGTTCGAGCTCCCGAAGCAGAACCGCTCCACGTTGTCTTCTTTGATCAACGCGCCGAAGCCTACAGcttctttttcttcttcttcttcGCTCTCGAAGTTGATCGGCGATCCGCGCGCCGATTGGGTCGGCAGGACGTCTCGCTCGTCCCCTCGCCGTTTCGAGTCGACCGTGGCCGAGAAGCTGCCGCAATTCGCAAATGGCGTCCCCGACAATCTGACAATGGACTTTCCTGGTGGTAAAGTTGCATTCACACCTAAGATGAGTTTCATATCCGAATCTCCAGAGGAAAGGGCACGTTGCTACAGGGTACTAGATGAAGATGGTCAGCCACTAGCTCCCAGCAGC…
g5754	euni-705	26466	31328	432	-	2-oxoisovalerate dehydrogenase subunit beta 1, mitochondrial	0	ATGAGTACCATTCACTGCGACCGGCGATATTATCGGGGGGGCTGCGGCTACAGGCACGTCGTCCATTTCGAGATCTATATTCCATACGTGCTGACTCGCTTGACTCTATCCTCTCCCCGACTCAGCTCCGCGCCTGCGATCGCACTGAAGCTCTCCGCTCCACCTGACGCGACAATGGCGGCCACCTCTGCGCAGCGATTCGGGAGACGGCTCGCCTCTTCGGTTTGTCGCCGGCGGTTCTCGTCTTCCGCCGGCGAGGGCGCCGTTCGACGGAGCCAGAACCCGTCTCTGAACCTCTGCTCCGCGATCAATCAAGCTCTTCACATCGCCCTCGACACCGACCCTCGTTCTTATGTATTTGGAGAGGATGTAAGCTTTGGCGGGGTCTTCCGTTGTACA…
g3794	euni-389	56922	60729	259	+	2-phytyl-1,4-beta-naphthoquinone methyltransferase, chloroplastic	0	ATGGCTTCATCTTTTCATTTCTCGGCTCTCTATCTTCACGGCGCTCGCCTGAACCGTGGCCGGCGCACTCGCGGCGCAATTCATTGCTCAAGCGAACGCCAGGCCCTGTTCGGTCGGATTGCTCCTGTCTACGATAACTTCAATGACTTGTTGAGCTTGGGCCAGCATCGAATTTGGAAGCGCATGGCCGTATCGTGGAGCGGAGCGAAAATGGGAGATTGTGTGTTGGATTTGTGCTGTGGGAGTGGCGATTTGGCGTTCCTCTTGTCTGAGAAAGTTGGTCCCCATGGCAGGGTCACTGGTCTTGATTTCTCCAGGGAGCAGTTGTCTGTTGCTTCATCCCGGCAACATTTGCGGGCAAAGGCTTGCTATAAGAACATAGAGTGGGTGGAAGGCAAT…
g5596	euni-682	3100	3414	104	+	2S albumin-like	2.61E-29	ATGGCGAAGCTTGCCACCCTGGCACCCATCCTTGGAGTCCTCCTGGTGATGTCCCACGCCAAGGCGGCCAACCACGCCACCATAACCACGGTCGACATCAATGAGCCTGAGAACCAGAGGCGCTACGGCGGGAGCTGCTATGAGCAGGCCGAGAGGCTCAACCACTGTGAGCAACTCTTCGAGGACGTGATCCAGGGAGGCGGCCGGTACGGCGGCGACCGGTATTGTGGCGGCCATGGTGCTACGGAGGCGACCAATATGGCTGGGGAAGCAGGCCATGGGGCGGCCAAGGCCAGTGCTCAGGCCAGCAGCTGA
g5597	euni-682	6791	9013	154	+	2S albumin-like	8.12E-45	ATGGCAAAGGTCGCAACCCTAGCAGCGATCCTCGGAGTCATCCTGGTGATGTCCCACGCCGTGGCGGCCAACCGCCCCACCATAACCACGGTCAACATCGATGAACCCGAAGACGGGAGGCGCCCCAGCGGGAGCTGCCACGAGCAGGCCGAGAGGCTCGACCGCTGCGAGCAGCTCTTCAAGGATGTGATCCAGGGATGCGGCCGGCACGGAGGCAGTCGGCACTTCGAGCCGTGCTGCGATGAGATAAGGCAGCTGGACGACCGGTGCCAGTGCCAGGGACTAAGGGAGGTGATCAGAGAGCAGATGGAGGGGTACGGAGGACGGGGATCGCAAGACGAGATATCTGGCGAGGCGAGGAAGAGCTTCTGCGACTCGACGGAGTTCTTCCTGGAGCAA…
g5600	euni-682	28605	29033	142	-	2S albumin-like	1.12E-76	ATGGCGAACTTTGCAACCCTAGCGGCCATCTTTGCAGGCCTCCTGGTGATGTCCCATGTCGCCTCGGCCCACCGGACCATAATAACCACGGTTGAGATCGATGAGGACGATGACGGGAGAAGCGGAAGTGGGAGCTGCCACGAGCAGGTCCAAACGGAAGGCCTCGAGGAATGTGAGCAGCTGTTCCACGACATTGGCCAAGGTGGCAGCCCACTGATGGAGTCGCAGCACTTCAGGCCGTGCTGCCACCAGCTGAGGCAGGTGGAAGATCAGTGCCGGTGCCGAGGAATTAGGCGAGTCGTGAGGGAGGAACAGAGCGAGTTTAGGCGCGAGGGAATGCACAGGGTGGTGAAATCGGCTCGGGACTTGCCTTTGGCGTGCGGTTTTTCGAGTCATCAT…
g30263	euni-13315	6924	7166	80	+	2S albumin-like	6.85E-16	ATGTCCCACGCTGTCGCGGCCAACCGCGCCACCATAACCACCGTCGGCATCAACAAGCCCGAGAACGGACGCCGTGGTGGGAGCTGCAACAAGCAAGCCCAGAGGCTCGACCACTGCGAGCAGCTCTTCGACGACGTGATCCAGGGAGGCGGCCGCTATGGAGGCGGTCGGTACGGCGGTGACCGGTATGGCGAGGAAGCGGGCACTGGGGCGGCCATGACTAGTGCTCAGGCCAGCAACTGA
g33337	euni-19112	54	380	108	+	2S albumin-like	3.00E-08	ATGGTGAAGCTTACAACCCTAGCAGCGATCCTTGGGTTCCTCCAAGTGATGTCCCACGCTGCCTACGCCAACTGCGCCACCATGACCATGGTCGATATCAATGAGCCAGAGAAACCAGAGGCGCCAAGGGGGAGCTACTACAAGCAAGTCGAGAGGCAAGGCCTCGCAGCTCTTCGAGGACATGATGAGGTTCGAGGGCGGCTGTTGTGGTGGAGACCAGCGCGGCGGCCGGGGAAATGGCGCTCCTCATGGGCGACGCAGCGAAGTCGGCTTGCAACAAGACCAAGGCCCGGAAGCCCACGGAGAGAAGCTGAGTCCTGTTCTTGA
g30389	euni-13483	898	5016	565	+	2-succinylbenzoate--CoA ligase, chloroplastic/peroxisomal-like isoform X1	0	ATGGGCCATTTCTCAGAGCCGCATATATGCCAGTGCTTGAGCCGCATAGCCACCGCGAGAAGGACTTCCCCGGTCACCGTCGCCGGCGGCCGACAGATGACCGGAGCCCAGTTCGTGAAAGCCGTTTTAAGGCTCGCTCATGCTCTGCTTCGGCTTGGCCTGAAGCCCGGTGACGTCGTCGCAATCTCTGCGTATAACAGTGACTGCTACTTGGAGTGGTTACTTGCTGTTGCATTCGTTGGAGGGATCGTCGCTCCTCTAAACTACAGATGGAGTGCAAATGAAGCTAGATTGGCCATGTTAGCCGTAAGCCCTGTGATGTTGGTGACAGATTCGAGTTGTATCAGCTGGTATTCTGAGCTCCATAGGGATGGTACCCCTTCTCTAAAGTGGCATGTT…
g5118	euni-598	2604	9977	594	+	3,4-dihydroxy-2-butanone kinase	0	ATGGCTTCCCAGGGGAAGAAGCTCATCAATGATCCGAACGACGTTGTGACCGAGTACATCGAAGGTCTGGTGGAAACTTATCCTGGATTGCAGTATCTGGACGGTTTTCCTGAGGTGAAGGTTGTGCTGCGAGCTGATGTTTCGAGCGAAACGCATGATAAAGTTGCTGTGATCTCTGGAGGTGGAAGCGGCCATGAACCTGCACAAGCTGGTTATGTTGGGGAAGGGATGCTTACGGCAGCAATATGCGGAGATGTTTTTGCATCTCCTCCTGTTGATTCAATTCTAGCTGGCATCCGAGCCGTAACTGGTCCCATGGGATGCCTTCTTATTGTCACGAATTACACTGGTGATCGTTTAAACTTCGGTTTGGCTGCTGAGCAAGCTAAAGCTGAAGGT…
g16931	euni-3703	3453	8974	590	+	3,4-dihydroxy-2-butanone kinase isoform X1	0	ATGTCTTCGCAGGGAAAGAAACTCATCAACGACCCAGATGACGTGGTGAGCGAGTTCATCGAGGGTCTTGTGGAAACTTATCCTAATTTGCAGTACTTGGATGGTTTTCCTGAGGTGAAGGTCGTGTTGCGGGCTGATGTTTCGCCTGCTACACATGACAAAGTCGCCGTTATATCAGGTGGTGGTAGCGGCCATGAGCCAACTCATGCTGGATTCGTTGGTGAAGGGATGCTGACAGCTGCAATATGTGGTGATGTTTTCGCTTCTCCACCAGTAGATGCTGTTCTAGCTGGCATCCGATCTGTAACTGGTCCAATGGGGTGTCTACTTATTGTCAAGAATTATACCGGTGATCGCTTGAACTTCGGATTGGCTGTTGAGCTGGCTAAGTCTGAAGGT…
g31133	euni-14600	5672	6014	92	-	3,4-dihydroxy-2-butanone kinase isoform X2	1.17E-31	ATGGAGCTTGTGATTGCATCGGGAAAAACAGTAGCTAAACTGCAACTAGAACATGGACTAGGTGTTGCTCGAGTATATGTTGGGTCATTTATGACTTCTCTTGACATGGCAGGGTTTTCAATTACTATTATGAAGGCAGATGAATCGATTTTGCAGCGGTTAGATGCTGCGACTAAGGCTCCGGCATGGCCTGTTGGAGTTGATGGTTCGTGTGCATTTAAGCTTTTCCTCTCTCCTTCCTTAGTATTCTTAGTCCATGGTTATAACGGAAAGAAATAA
g4158	euni-448	33004	34610	269	+	30S ribosomal protein 2, chloroplastic	3.48E-157	ATGGCATCAGCCACATTATCTTTGCTGCTCTCAGTGCCGCCTCGCAGCCTCTATTGTCACTCCCACTCCTTCCATTCATCGTCGTCCAATGCAAAGCAGCTCTCTGTCCCAAtcctcgacctcaagcccctcgcttttcctcttcctctcaaacctaccgcctcctcctcctTCGCCCCGCGTAGTTTGTACTTGAAGGGAGTCTGTGTGTGTGCCTTTGCGGAAGAAGCCGCCGTCGcttctgcttcttcttcttcttcGGAAGGCGCCGCCGTCAGGAGGCTCTACCTCGGAAACATCCCCAGAGACGTCGACAACGCCCAGCTCACCCAAATCGTTGAGGAGCACGGCGCCGTTGAAGCAGCTGAGGTGATGTACGATAAGTACTCTGGCAGAAGC…
g9430	euni-1471	41942	44714	150	-	30S ribosomal protein 3, chloroplastic-like	7.06E-71	ATGCTGGCCATGGCCATAGAACCCAAGGTCAACGTCGCTCTTATGCAGCGTCTGTCGCTCCCCTGCTTGGACGTTGTCTTGAAGCCATCCAAAGCTCCGTTCTTTGCCGCGAGAAAGACCGGCCCGTCTGCTCGACTCCAAGTGCGTCGTTGCGGCTCGAGAGCAATCGGAGTCCCGGCGGCATCCGCGGCCGCCGAAGTGGTCGTCGCGGAAGAGACGTCGGCAGCGGACTCTTCCCCTGGAGCTGCGCAGGGCAAAGAGAAGCTTGGAGTGGTTGTAAAGCCAATGGATAAACCCAGACTTGTCTTGAAGTTTATTTGGATGGAGAAGAATATTGGGATTGCACTAGATCAAATGATACCTGGCCATGGCACAATTCCGTTGAGTTCCTACTACTTT…
g14849	euni-2953	2117	2523	91	-	30S ribosomal protein 3, chloroplastic-like	1.10E-26	ATGCTGGCCATGGCCATAGAACCCAAGGTCAACGTCGCTCTCATGCAGCGTCTGTCGCTCCCCTGCTCGGACGTTGTCTTGAAGCCATCCAAAGCTCCGTTCTTTGCCGCGAGAAAGACCGGCCCGTGTGCTGGACTCCATGTGCGTCGTTGCGGCTCGAGAGCAATCGGAGTCCAGGCGGCATCCGCGGCCGCCGAAGCGGTCGTCGCGGAAGAGACGTCGGCGGCGGACTCTTCCCCTGAAGCTGAGCAGGGCAAAGAGGATGTTTTAAACTAA
g12606	euni-2261	22676	34551	398	-	30S ribosomal protein S1 isoform X1	0	ATGCCGATCCTACTGGCAGGGTCGTCGTCGTCGTCGATTACCCTTTTCGCCCTCTCGCAACTCTTCACTGGGGACGCGACGTCTGCTTCCACGGCCCGCCACAATGGCGTTTCCCACAAGATTTGCCTCAAGTATGCGATTTCCAAGAGACCCTTTTCGTTCCACGGCGTCGTGAGGACCTCCGCGTCCGTCTCCGGCGATGCTCGGACGAAGGACGGCGAGGAAGAAGCCGCTACTGCTAGTGCTAATGCAGTTAATGGAGCTCCTTATCCGGATGCCGCTAGACAAGCTCGGAGGTCTGCTGATTGGAAGGCAGCAAGGGCATGTAACGAGAGTGGACTGATTTATATGGGAAGAGTTGAAGGATTCAATGGAGGGGGATTGTTGGTCCAGTTTTAT…
g6329	euni-813	15095	18531	417	+	30S ribosomal protein S1, chloroplastic	0	ATGGCGTCTTTGGCGCAGCAATTCACCGGCCTGAGATGCCCACCAGTCTCTCGCTCCCGCCTCTCCAGGCCCTTCACTCCTCACCGGCAAACTCACACCCCCGGTTCTTCGAAGAAGCCTTCCTCTCTGACCATCGTCTCTGCGGTGGCCATCTCCAATGCCCAGACGCGGGAGAGGACCGAGCTGAAGCAGCTCTTCGACGACGCCTACGAGCGGTGCCGCACTACTCCCATGGAAGGCGTCGCCTTCACGCTCGACGATTTCCACACCGCCCTCGATAAGTACGACTTCAATTCCGAGCTCGGAACCAAGGTGAAAGGAACAGTTTTCTGTACAGATGCCAATGGGGCGCTTGTTGATATAACTGCAAAATCTTCAGCCTTTTTGCCTGTCCAAGAG…
g2747	euni-258	52212	53705	177	+	30S ribosomal protein S10, chloroplastic	1.93E-114	ATGGCTTCATCTTCAATCTCCGCCACCTTATTCTCTTCCCTACCCGTCCCCAATTCGCATACAATTTGCCAGAAACCCAAGCCCTCTTTTGCGTCCTTGCCCTCTGCGAAGGTGTTAAAGCTGGAGACTCTGAAAAGCTCGCAGGCGACGAAGGTCTCGGCAGCTCCTGAAGCTCTGGACGCGCAAGAGACTCTCGATGGACCCGATTCTGGTGCGGTTGAGATGGCTCCGAAGCAGAAAATCAGAATAAAGCTTCGATCTTATTGGGTGCCCTTAATAGAGGACTCTTGCAAGCAGATAATGGATGCTGCTAGGACTACGAATGCGAAGACTATGGGTCCAGTGCCGTTGCCAACCAAGAAGAGAATCTACTGTGTGCTCAAGTCACCTCACGTGCAC…
g10936	euni-1835	32231	34233	296	+	30S ribosomal protein S13, chloroplastic	6.33E-109	aTGGCACAAGCACTGGCGACACCCGTTGCGCCGTCGCTCTCTCTCATCTGCAACCGCGGAGGAAGCTCCGTCTCTCCCTTCTCCACTCTCTGTTTCCCCGTCGCCACCCCTCCCAAGCTGCAAGGCCTGAGCATCCGATGCGCCCGTGTCGGTGGTGTGGAAATCCCAAACAACAAGCGTATCGAGTACTCTCTCCAGTACATCCACGGCGTGGGCCGAACCCGATCTCGCCAAATCCTTTGCGACCTCAGCATGGAGAACAAGATCACCAAGGATTTATCAGAGGAAGAGCTCATCGCCCTCCGTGATGAAGTTTCCAAGTACATGGTCGAAGGGGATTTGAGGCGGTTCAATGCGCTCAACATAAGGAGATTGAAGGAAATCCAGTGCTACAGAGGC…
g10938	euni-1835	35457	37247	238	+	30S ribosomal protein S13, chloroplastic	2.05E-109	ATGATCCGCCATGGAGGCCGGATCCAGATCCGGTACCTTAATGGGCCGATGAGGCCTCGTTCTTTTTCCCTAGTCAGTGCCTTCTTTATCCCTTTGTTTTTCCCCTTTTCTTTTTTCTTTTTAAAAGCGGAGGCCCCTTGCGTCGAGCTCAGAAAGCTCGCTGCGACGACGCCGGagaagaagaagaagaagaagaagaagaggaagaTGGCACAGACACTGGCGACGCCCGTCGCACCGTCGCTCTCTCTCGTCTGCAACCGTGGAGGAAGCTCCGCCTCTCCCTTCTCCGCTCTCTCTTTCCCCGTCGTTACCACTCCCAAGCTCCAAGGCCTGAGCATCCGATGTGCCCGTGTCGGTGGTGTGGAAATTCCAAATAACAAGCGTATCGAGTACTCT…
g6016	euni-750	43972	46389	132	-	30S ribosomal protein S16-2, chloroplastic/mitochondrial	1.77E-85	ATGGTGGTTCGGATCCGGTTAGCGAGATTCGGGTGCAAGAACCGGCCCTTCTATCGGGTCATGGCCGCCGATAGCAGATCTCCTCGCGACGGCAAGCATCTCGAAGTATTGGGTTACTACAATCCCTTGCCCGGTCAAGATGGTGGAAAGCGGATGGGTCTTAAATTTGACAGAGTAAAGTATTGGCTTTCGGTTGGCGCTCAACCTTCGGATCCTGTCCAACGCATTCTTTTCAGAGCTGGTCTACTGCCTCCTCCACCCATGGTGGCAATGGGACGCAAGGGTGGACCGCGTGACACGCGTCCTGTTGATCCATTGACTGGACGGGTCATAAATCCCGAGAAACAAGCTGCTTCCAGCAAAGCAGATGAACCCACTCCTGAAGATGCAAATGCTTAA
g16746	euni-3619	19711	21553	94	-	30S ribosomal protein S17	1.71E-55	aTGAAGGGGGTGGTAGGGATGGTGGTGTCGAACAAGATGCAGAAGTCGGTGGTGGTGGCGGTGGACCGTCTCTTCCACCACAAGGTCTACAACCGCTTCGTCAAGCGCACCTCCAAGTTCATGGCTCACGACGAGCTCAACCAGTGCAACATCGGCGACCGCGTCCGCCTCGACCCCTCCCGCCCCCTCAGCAAGCGCAAGCGCTGGGTCGTCGCCGAGATCCTCAAGCGTGCCCGCATCTACCAGCCTCCGTCGCCGACGACGGTTAATCGGGAGAATGCTTGA
g22107	euni-6161	918	1409	163	-	30S ribosomal protein S17, chloroplastic	2.42E-69	ATGTCTCTCAcctcctctctcctccaccctctccactccctcaaactctccaccaccgccgccgccgccgccaccttcctccATGGGACCAGCCCGCTCTCTCTCCTCGCAAAGCCCACCTCCGTCTCTGTCCCCGCCTCTCGCCCGCCCGTCACTTCCCTCCCCCCCATCCGGGCCATGCGCTCCCTGCAGGGCCGCGTCGTCTGCGCCACCAACGACAAGACCGTCGCCGTCGAGGTCACGCGCCTTGCCCCCCATCCCAAGTACAAGCGCCGCGTGAGGAAGAAGAAGAAGTACCAGGCCCACGACCCGGACAACCGGTTCAAGGTCGGCGACCTCGTCCAGCTCGAGAAGAGCCGCCCCATCAGCAAGACCAAGACCTTCATCGCCGTCCCTGCC…
g13894	euni-2641	26027	28068	186	+	30S ribosomal protein S20, chloroplastic	8.25E-101	ATGGCGAGCATATCTTCTTGCTTCGCTCTTCCCTGCAAATTCAAAACCCTCTCCCTCCAGGCCtcttcttcttcttcttcttcttcttcttctCAGGGTCGTATCGCTTCCAATGCCCTCGGATTCTCCAGTAGCCTCTCGCGCGACGTTTTCTCCGGAGGTCGCTTGTCGGTGAGCAATGGCGAGAAGAACGCGACCCGTTTCTCCGTCGTGTGCGAGGCCGCTCCGCAGAAGAGGGCCGACTCCGCCGCCAAGAGGGATCGCCAAGCCGAGAAGCGGCGCATTTACAACAAAGCCCGTAAATCTGAGATTAGGACGCGGATGAAGAAGGTTTTGGAAGAGCTAGATGGGCTTAGGAAGAAATCTGATGCGCAAGCTGAGGACATCCTGCTAATCGAA…
g13895	euni-2641	29119	29973	148	+	30S ribosomal protein S20, chloroplastic-like	1.34E-69	ATGGCTGCTTCTCTATGTCGGCTTTATTTTCCTTCCATAGCTTCCCATAATTCAAGCAATCGGTCTCTTACTGCTCCTCCTCCGAAGTCCCTCTGTTTCTCCAGAAACCTCTCGCTCGGTGCCTTCTCTCCAGGATGCATTTCTTCATCGGCGAGGGATGAGAAGAAGCTACTATGTCGTTCCCCCGTCTGCATGTCATACAGATATGCCCCTGATTCGACCTTGAGAAAGAAGAAGGCAAGAAAGAGAGGTGGCGATCCAGGgaagaaaaggaaggctaagcggaagagcaagaggagcaagaagagTGTCAAAGTGATCAACCTTGTCTCGACTGCCGGAACTGGATTTTCTTACGCGAAGACGAAGAGTGTTCAATCCAAAGACAAATTGAAGTGT…
g19298	euni-4712	19414	22260	310	-	30S ribosomal protein S21, chloroplastic	5.63E-79	ATGGGCTCCCCCGACGGTGAGATTTCCACAATACGCTTTGTCTGCGAATCCACGGGCCACGGCATGGATCTCAATCCATCTGCCCGGATCCACTCGCCACAAATGACCACGCGCTCGCATCCGGACTCATCCTATCCACAACGCGACACGTCACTCCCTCGCTCATCAATGGCTTCCTCTTTGCCCCGCTTCCTCTCCTTCCTGTTACCCTCCAAAccgccgcctccgccgccgtcgccgccgGTCCTATCCCTCTCTACTTCGCCGTCGCCGGCTCCTTCGCAGACCATCCGACAATCGCGCCGCGAATCCGCTCCTCCCGCGCCCCAAGGCCTGGAGCCTCCGGCCTCCGAGTTGTCCTCCGTCATGTGCCCCTCCCTGGCGTACGCCAACACCCTC…
g2788	euni-261	65559	67495	169	+	30S ribosomal protein S21, chloroplastic-like	4.12E-85	ATGGCTACCGCGCTGTCCAGCTTCCTGTCCTTTCTCTCACCTTCGAGGCCGCCGCCGACGCCACTTCCGCCGGCGAGAGGCCTGTTGACTCTCTGCATGTCCAATCGCGACGGCAGGAGCAGCTCCGCTTCGCTGGCCGCGGCGCCGGAGCGTCTACCGAGCGAGCTGTCGGCAGTGGTGAACCCGGCGCTCGCTCACGCGAACGCGCTCTTCTTCCGAGGCTACAACGTCCAGGTGACCGTGGACGACAACGAGCCGGAGGAGAGGCTGCTGAACAGGTTCAGGAGGGAGGTGATGAGGGCCGGCGTGATTCAGGAGAGCAAGAGGCGGCGGTACTTCGAGAATAAGCAGGACGAGAAGAAGCGCAAGACGCGCGAGGCTGCGAAGCGCAATCGCCGG…
g8804	euni-1334	9932	11348	185	-	30S ribosomal protein S21, chloroplastic-like	3.08E-80	ATGGCCATGATGTTTGCCTCCTCGCTCTTCGCCGACTTCCTCTCCTCTCTTTTTCCTTCCAAGTCATCGCCACCTTCTTCCGCTTCTTCTTCAAGCACTGTAACATGGCTTCGCCTTCCGTCCCCACCCACCGATGCCCATCGGAAGTGGGCGCCTCTCGTGGCCGACGTGGGTCCATTGTCGTCCCCTTCGCTTTCGTCGTCGGCGATGTCCACCGTGTGTCCTTCACTGGCGTACGCGAACACCCTTTTCTTCAAATCGACCTATAACGTGCAGATAACGGTGGATGACAACGAGTCGGAGGAGAGGCTAGTGAATCGGTTCAGGAGAGAGGTCGCGAAGGCCGGGATCATCCGAGAATGCCGGCGAAGAAGGTTCTTCGAGACCAAGCAGGAGTAC…
g5415	euni-644	56961	58665	140	+	30S ribosomal protein S31, chloroplastic	1.64E-44	ATGGCCTCCCTCCTGCTCGGACCTCCCTCCGTCGCCTCTCTGTCGCCCCTTGCCCTCTCTCCTCGCATCGCCTTCTCTCAGTCCCAAACCCTAGGCGCTTCTCTCTCCACTCCCCACGCTTCCCTCTCTCTCTCCGCCGCCACCTCCGCTCCGTCCGTCCCTCTCGTGTACTGTGGCAGAGGCGACAAGAAGACCGCCAAGGGAAAGCGCTTCAATCACTCCTTTGGCAATGCGAGGCCGCGGAACAAGAAGAAAGGGAGAGGTCCGCCGCGGGTGGCTGCTCCTCCTGCCCCTCCGAGGAAGGACCGGTTCGAGGATAACGAGGCATTTCAGGTGACAATTAGTAGAGATGAAATTGAAGCAATTACGCCCTTGGTCAGTTTTACTCCTGAAAGCAAC…
g15176	euni-3062	10100	12960	122	-	30S ribosomal protein S31, chloroplastic	7.72E-10	ATGATGGCGCTTCTCTGTCGATTCCCCCCCGCTTCCCTCTCTCTCGCCGCCGTCACCCCCGCTCCGGCCGTCCCTCACGTGTACTGTGGCAAAGGCGACAAGGAGACCGCCAAGGGAAAGCGCTTCAATCACTCTTTCGGCAACCAAGGCCGCGGAACAAGAAGAAAGGGAGAGGTCCGCCGCGGGTGGCTGCTCCTCCTGCCCCTCCTAGGAGGGACCGGTTCGAGGACAACGAGAGTTAAAGAAGAAAGAGGTAATTGTTGGACTGACTGGATTTTGGGAAAAGTCAATCCAGCACACTGgtgtgccacttga
g17777	euni-4034	7756	8850	68	-	30S ribosomal protein S31, chloroplastic	1.04E-23	ATGATGCTGTACTGTGGCAGAGGCGACGAGGAGGCCTCCAAGGGAAAGCGCTTCAATCACTCCTCCGGCAACGTAAGGCCGCGGAACAAGAAGAAAGGGAGAGGTCCGCCGCGGGTGGCTGCTCCGCTTGCCCCTCCTAGGAAGGACCAGTTCGAGGGCAACGAGGTTATCAAGATTGACATCGATGAGTCCCTCTTCGCTAGATGA
g6874	euni-915	49849	52513	311	+	30S ribosomal protein S5, chloroplastic	0	ATGGCGACCACGTCAACCCTCTCTGCGACCCATCTCTCCTCCCTCTCCTCCCGCCACCACGACCACCACCACAGCCCCCGCGTCGTCCTCTTCTTGAAACCCTCGAAGCCCTCCTCCAGTTTCCCCAAATTCTCTCTCCTTAACTCCCCCTCCATTTCAAGGGCGGCCGCCGCCGCCGTCGCTAAGGCCGGCGACATCGACACTTCCTTCTTCGACACCGTCAACCCCGACGCCGACGTCGCCTTCGACCCGCCCACCCCGCCCGAGGACTTCGTCCCGCCGCCGTCCTTCGACGAGGGCCCCCTCGAGACCGAGGACGAGATCGCCGCCGCGTACGAGGAGCTCTACGGGCCCGCGTACAGCGGGGTCAGCGTGCTGGGCAACGACATCTCCGTGATG…
g9892	euni-1577	6327	9239	217	-	30S ribosomal protein S6 alpha, chloroplastic	3.61E-138	ATGGCCTCCACTTCCTCTTCTTCCCTCGCTTCCAATCTCAAGCCCACCTCGAATTCCCCATTTTGCCCCTACCCTCCCTCCAAActctcatcccctctcctctccttctccCACACCCTCAAGCCGTTCCCTTCCCAGCTCAGTGCCGCCCGCCCACACCGCTCTCAGAGAAGAACCGCCGCCTTGGCGGCGCCGGTCCGAGCTCAGACGCTCGACTTCTCCGGCACTTTCTTCGAGGGAGGGTTGGGGTCCGAGGACGACCCGGCGTCGCCTCCCGGGTCAGGCGCGACGGCGTTGGAGGACAGGGAGGAGCCCCAGTGCCCGCCCGGGCTGAGGCAGTACGAGACCATGGCGGTCCTTAGGCCCGACATGTCCGAAGATGAGAGGCTCGCGTTGACC…
g22693	euni-6481	2277	2813	131	-	30S ribosomal protein S9, chloroplastic	2.31E-36	ATGGCGCTCACCGTGTCCTCTCTCGCCTCCTCCCTCTCCTCCCTCTCCTTCTCCTCCCAAGTCTCTCACAAGCCCAGCGCCGTCGCGCTCGCTCGCCCCAAGCCCCTCTCCGTCTCGCTCGCCTCCACAGCATCCCCTCTCGCCGTATCGGCCTCCGCCGCCGCCGCCGCAGCCGCGCCGTCGGAGCCTGAGGCCGCCGACCTCCGCAAGTACGTCAAGTCGCGGCTCCCCGGTGGGTTCGCCGCTCAGTCGATCTTCGGCACCGGCCGCCGGAAATGCGCCATCGCTCGGGTCGTTCTGCAGGAAGGCACCGGCAAAGTCATCATCAATTATCGGGACGCAAAGGGGTTCGGGATGAGAAATCGTAGTGCTCAGTCGGGTTATTGTCTGTTGTGA
g13567	euni-2526	7628	11273	384	-	30S ribosomal protein S9, mitochondrial	0	ATGCTCGCTCGCTTCCTCACCAGACCATCCAATCTCCGTCTGCTCTCGATCGCCACCTCAAGGCTCAGCTCCGACCCCCCTCCGCCGAACCCTCACTTAGCCTCACTCCTCCGGCGCTTCTCCACAGGTGGTGGCAACGGCAATGGCGGCGACTCCAGGGATCCCTCGCTCCCCGATCCCTGGAAGCTCTCCGGCGACGGAGACGCGAAGTTCGACCGCCTCTTCTCGGAAGACACCGGCAGCCTCGCGGGATTTCCCGACGGCGCAGCCGGCGAGGAGGATTCGTGGCTGAAAGAGGGAGAAGCGGGAGATCAGAACGTCGGGAAAGACGACGGATGGCTCACGGCTGAGGGATATAAGGCGTGGAGTTTGTCGGAGGAAGGGAGAGACGATGGCTTG…
g2928	euni-279	31627	32759	175	+	33 kDa ribonucleoprotein, chloroplastic	4.05E-02	ATGGTTGCTCCTCCCTCACTCTACAACAAGACCCCCTTCCCCTATCTTGCTTCCCTACCACTTCCCTCCAAAACTCCCCGCTCTCTACCTCCTCGCCCTCAAATCCTCGGCTTCCGTTTTCGGCTCTTTGAAACTCATCTCCATCCCTCGCTACCCCTTCTTTCGGCTGCGTTCGAGGGGTTTGAAGCCGAAGACAACGTCGTGCAGTCGGAGGGAGAGGACCCAGAAGAGGTAGAGGAGTTGCTCGAGAGCTCGAACGATGAGAAAGAGGGAGAGGAGAGTGGGGGCAAGGAGAGTCTCTCGGGTTCTTCGTGTGGATACGGGAGTTTTGGAGGGCCTGGCGCGACGGCAGGGGGCTTAACTCAGGTGGACGACGGCGAGGTGAGGTGGCACGTTGCA…
g22331	euni-6280	16666	17555	147	-	33 kDa ribonucleoprotein, chloroplastic	4.80E-90	ATGTTCAAACAGCAACTTGGCGGCAGAACAGTCAAGGTAAACTTCCCCGAAGTGCCAAAAGGAGGTGAAAGGGAAGTAATGGGGCCGAGGATCAGAAATAGCAACCGTAGCTTCGTGGACAGCCCCCACAAAATCTATGCAGGAAACCTTGGGTGGGGCCTCACTTCCCAGGGTCTCAGAGATGCATTCGCTGACCAGCCAGGCCTGCTGAGTGCAAAGGTTGTATACGACCGCGATTCTGGAAAATCCCGAGGATTTGGATTTGTCTCCTTTGAATCTGCAGAGGCTGTGGAGTCGGCTTTAGATGCCATGAACGGAGTGGAGGTGGAAGGGAGGCCCTTACGATTAAATTTGGCAGCGGACAGAGCATCTCCTGCTCCTCTGGACAGAAACGCTGCG…
g33070	euni-18453	575	955	126	+	33 kDa ribonucleoprotein, chloroplastic	1.70E-25	ATGGTTACTCCTCCCTCGCTCTGCAACACGACCCCCTCCTCTGCTCTCTCCTTTGCCCCTCCCCCCGTCTCGCTTCCCTCCCGCTTCCCTCCAAAATCCCCCGCTCTCCACCCCCTCGCCCTCAAATCCTCGGCCTTCGTTTTTGACTCTTTGAAACTCATCTCCATCCCTCGCCAACCCCTTCTTTTGGTTGCGTTCGAGGGGTTCGAAGCCGAAGACGGCATCGCGAGGTCGAAGGAAGAGGACCCAAAAGAGGCAGAGGAGCTGCTCGAGAGCTCGAATGATGAGGAAGAGGGAGAGGAGAGCAAGCGAGGAGAGAGTCTCTGGTTCTTCGCGTGGATTCGAGAGGTTGTACGTGgggaagttgccttattccattga
g33953	euni-20907	1005	2937	178	-	33 kDa ribonucleoprotein, chloroplastic isoform X1	1.38E-83	ATGGTTGTGTCGTTTCAGGTTGTATATGATCGAGTGACGGATAGGAGCAGGGCTTCGCGTTTGTTACCATGGGGAGTGTGGAAGAAGCTCAAGAGGCCATTCGAATGTTTGATGGATCTAACAGTCAAGGTCAACTTTCCCGAAGTGCCAAAAGGAGGTGAAAGGGAAGTAATGGGGCCGAGGATTAGAAATAGCAACCGTAGCTTCATGGACAGCCCCCACAAAATCTATGCAGGAAACCTCGGGTGGGGCCTCACTTCCCAAGGTCTCAGAGATGCATTCGCTGACCAGCCAGGCCTGCTGAGTGCAAAGGTTGTATACGACCGCGATTCTGGAAAATCCCGAGGATTTGGATTTGTCTCCTTTGAATCTGCAGAGGCTGTGGAGTCGGCTTTGGAT…
g24973	euni-8001	493	1516	180	+	3'-5' exoribonuclease 1-like isoform X1	8.11E-125	ATGTTGGAATCAGAGTGCCGGTTTAAGAAGATTAGGAAACCCCCATATTTTAATAGATGGATAAACCTAAAAGTTCCGTTCCATGAAGTATTTGGTGCCATTAGATGCAACTTAAAGGAAGCTGTCCAACAAGCGGGCCTGGTTTGGGAGGGCCGTGCACACTGCGGTCTAGATGACGCCAAAAACACTGCCCGCCTTCTTACCCATCTTATGCAGCGGGGATTCAAGTTCACCATAACCAACACACTGATGTGGGCGTCCGCTGAATGTCCTCTGGCGATGCGGCAGTTCCTGGACAGCCGCTCAAGCTCGATCCCGCAGTCGCCGAAAGTGAAGCAACCCCTGATGCCGTTGCTACATTTCCAACCGGTCCAAACTGACCCCGCAAAAGACCACCAC…
g31518	euni-15214	79	2230	214	+	3'-5' exoribonuclease 1-like isoform X2	8.71E-147	ATGGCCCTCGAGAATAAAGGAAACATGCAAAAATATTGTGAGGCATCCACAGGATGCCTCCAAAATAATGTATTCCCTGGTAATTTGCATTTCCAAGGGAATCGTATCCATGGATTATTTCAGAGAAAAGATGGAATAACTACTCATTCTGGAAGTGGTAATATGGATCCTAAAGACAAATTCAGCCAGACGTCCTTTACCCTTCCAGTTGAAAGTTACAGAAGTCCGATGCATCACCAAGATTTTGAGACTTGGCCAGCTTTTCATCCTGAATTTCAGAAGGCGCACCAGAACCACTTATATGCTCTTGAAGCTCATCATTATCCCCTCAATTATGATTATGGTTTTCCTATTGACAACCGGTTTCAGTATGTACCCTTTAGGATGTCATCACAAAGT…
g1982	euni-169	32210	33769	193	+	36.4 kDa proline-rich protein	6.42E-53	ATGTCGAGGCCGACGAGAGCCTCGACGGTCATCCTCTGGTTGGTTGCCGAGCCCAGCGATTGGCCGGAGGTCAAACGGGGAGGGGGAGTTGTTCTTCCGCCAATAGTGAATCCTCCTCCTATCACTAATCCTCCCGGTGGCATCATTCCTCCAATCATAAACCCTCCGGGGATATTACCTCCAATAACAAACCCTCCCCCAACACCGCCTTCTTCGTCCTACCCTCCTTATGGCGGCAGTCCTCCcggcgccggcggcggcggtggcagaggcggaggaggccaaggcggcggcgTCCCGAGCCCACCCACAACGCCCGCGACGTGCCCTATAAACGCTCTCAAGCTAGGGCTTTGCTTGGACGTGCTGGGAGGGTTGGTCCACATCGGGATCGGGGAC…
g11103	euni-1873	12821	13571	104	-	36.4 kDa proline-rich protein	4.06E-41	ATGGCAATGGCAATGGCAAAGCGTCTCTCGCTCCTCTTCCTAGGCCTAGCCTACTTGACGTGCCCGATCGACACGTTGAAGCTCGGGGCATGCGTGGACGTGCTGGGCGGGCTGGTGCACGTCGGGGCCGGGAGCAGCGCCAAGGACACGTGCTGCCCCGTGCTGCAGGGGCTGCTCGACCTGGACGCGGCGGCGTGCCTCTGCACCACCATCAAAGCCAAGcacctcaacgtcagcgtcgtcgtccccgtcgccctccaggtcctcgtcGAGTGCGGCAAAACGACGCCTCCTGGTTTCCAATGCCCCGCCTGA
g29267	euni-11999	3081	3764	227	+	36.4 kDa proline-rich protein-like	1.11E-90	ATGGATTCCTCCAAGATCCATGCcctctccctcatcctcatgctctgcctctcctcggccgcccccatcctcGGCTGTGGCTCGTGCGGCAAGCCTGCCCCGAAGCACAAGAAGCCTGGCCGCAGGCACCACTCCAAGGGGCCCATCGTTGTCGTCCCGCCCATCGTCAAGCCGCCCATCACATTGCCACCCATCGTCAAGCCGCCGGTGACCCTCCCACCGGTCGTCAAGCCGCCGGTGACCCTCCCACCGGTCGTCAAGCCGCCCGTGACCCTCCCACCGGTCATCACGCCGCCGATCACCCTACCCCCAATTGTTAAGCCGCCCATCACCGTGCCCCCCATCACCGTCCCTCCCGTCACGGTTCCCCCCATCACCAATCCCCCGGTGGTCAAGCCC…
g34363	euni-22239	451	1222	124	+	36.4 kDa proline-rich protein-like	1.12E-16	ATgcctacacctaagcctccgccgaagccgaagccCCCCGTCGTGAAACCGCCACCCAAGCCAAAGCCTCCCGTCGTCAAGCCACCACCCGTGCCGAAGCCTCCAGTGGTGAAACCACCCATCGTATACCCGCCGCCCAAGCCTCCAGTGGTGAAACCGCCCCCGATACCTAAACCGCCCGTCGTATACCCGCCGGTGAAGCCGCCCCCGATCCCTAAACCGCCCGTCGGGCTGCTCGACCTGGACGCGGCGGTTTGCCTCTGCACCACCATCAAAGCCAAGCTCCTCAACATCAGCATCGTCGTCCCCATCGCCCTCCAGGTCCTCGTCGACTGCGGCAAAACGGCGCCTCCTGGTTTCCAATGCCCCGCCTGA
g15278	euni-3096	23062	26187	509	+	37S ribosomal protein S5, mitochondrial	0	ATGAGCGCCCGTAGATTATCCCAGCAAGTAGCAATCTCTTGGTCCAGTCTTATCTTCAAGCCGGGCCTCACCAGCAGATCAATACATGCTATACCCTTCCTGTACTCCGATACTTGCTATTCCTCTAGCAGAAAACTCCCTTTCCTTCATCTTCCCAAATGCCATTTCTACACTTCCCAAGAGGCGGCATCAAGAGCTGTTCATGAACTATTGGCGGAGGTAGAAAAGGAGAAGCAGAGAGAGAGAGAGGCTAGGAGGAGGGCTGGCCTTGATACCAAAGACATCGATGCAGAAGATGAAGAAGACTACATGGGCGTAGGCCCGCTTATCCAAAAGCTCGAGAAGGAGAAGCTGAAGGGCGATGCCTCTGCTGACCTCGATTTTTTTGAGGAGCCCACA…
g2149	euni-187	59068	61817	254	-	39S ribosomal protein L41-A, mitochondrial-like	3.82E-60	ATGTGGCGAATGAGATCCCCAGTTGATCTCTTGATAACAGAGGAACTAAAATTGGAGGGAAGTGGTGACCCCAAAGGAGGATCAAGCGGGACGACGAATGTGCACATTTTGTTCCTGCTTCATCCTGAATTAGGCCACTTGCCGCTGCTCTCTCTCGCTCGCGTCGCCACCACTAACACCATTACCAGAAAACGAGCTTCGACGACGACGGTGCCGCCATCACCAGGCCCTTTCCACGAGCTCCGACGCGGCGACGAGGACCACGACGAGCAGCAACAGCCTCTCTCTCTCTCGCTCGACGACGCGTCCCCAGGCCCTCGCTCGACGCAGCGAGCATCGGCGCGTGGCTCGCTCTCTCACAGATTGAATCGCGGCAAACGTCGGTCGACCAAAACACCG…
g19750	euni-4938	1	921	90	-	39S ribosomal protein L41-A, mitochondrial-like	4.70E-55	ATGCCATTGGGATTGATACTGGGGTTGGGAAGGGCATTTAGGAGGAAGCGTACATCATCGCTCGATATTCTTTCTTCAAAACGTGCTCCAAGAAATTACTACAAGGGAAAAAATTGCATCCCAACTGGTTTTCACACGCGCAAAGGTGGATATGTTGTGATGCAGGAGAAACTACCAAACTATGTAGTTCCTGATTTGACTGACTTCAAGCTGAAACCGTATGTGTCTCAATGCCCAATAGAAGTCAAGACTACCGAGGCCACTGATGCA
g26166	euni-8915	1690	6416	275	+	39S ribosomal protein L45, mitochondrial	0	ATGGCGTACAGAGGACAACACATGTTTCGCGCTCTTCTCAGGACCTCGCATGATCGAGGACTTTCACAACTGCTTGGGAGCTCAAGGAGCTACTCACGCGTGATTCAAAATGTTCCTGAGCTTAATAGCCGGGGTATTTCGTCTTTCTCACATAAGGGGCAGAATACTTTTGTTTTGACGCACGCAGGTGCCTTGACTCTTCAGGACAAAAAGAGTGCGGAGTTCTTAATTTTCTCGAATTGGGCAAGGTTTATGACTACACAAGTAAAAGCTCCTCCACAAGCTCGACAGATGGGTGGTCTTCAGGTGACCATGTTGAGTCCAGGGATTGTCTATGAACCATATGCCCCACGTGAACCGATTCCATTTTGGAAGAGATGGTTCACTCGAACTGGTTGG…
g8213	euni-1199	25218	29805	265	-	39S ribosomal protein L46, mitochondrial	1.03E-160	atgGACGTTTGGCGGCCCAGCCTCCTCTGCACTGAAGCTCGCCGCCGCCGCCGTCGTCGTCCCAAGGGTTTAAGCATCCGCCGCCGCGAAGGTCGCGAGAGGGAAGGCAAAATGCAGCGGTCGTTGTCGTCGCTGGTTCGGCCGGCGCGAGGGTTTTGCACCAAGTCCGAGAAGATCGTCGCGTCTGTACTGTTCGAGAGATTGCCCGTTGTCATCCCTAAAATCGACCCCGTGGTGTACGCATTTCAGGAGTTCTCATTTCGTTGGCGCCAGCAGTATCGGAGGAGATATCCAGACGAGTTTCTAGACAAGTCTAATGCCAGGGGAAAAGGTGATTACCAGATTGACTATGTACCTGCTCCTCGTATCACTGAAGCTGACAAAACAAATGATAGAAAG…
g6489	euni-842	19644	26620	593	+	3beta-hydroxysteroid-dehydrogenase/decarboxylase	0	ATGGCGGGGATCGGCGATAGTTGGTCGGCCAGCTCGAGTCCTAGGAGGAGGACCTGCGTCGTGATCGGCGGCCGCGGTTTCGTCGGGAGGTGGCTCGTCCTGGAGCTCCTCAAGCTCGGCAAGTGGATCGTCCGAGTCGCCGACTCGGATGACTCCCCCCAGCTCGATCCGTCGGCGGAGTGGGATGCGGTTCTCTCGCAGGCTATCTCCTCTGGCCTGGCTTCCTATCATCACCTCGACGTCGGCGACAAATCATCCGTTCTCGGAGTTATTAAAGGTTCACAGGCTGTGTTCCATACGGATGTTACCGATTTATGTGGTCAAGATATCTACGACTCTTACATGATCATTGTTCAAGGTGTAAAAAACGTCATAAACGCTTGTAGAGAGTGCAAAGTC…
g16110	euni-3370	7350	14978	537	+	3beta-hydroxysteroid-dehydrogenase/decarboxylase	0	ATGATCATCAAGTACGAGATGTTTTCGGTCCGCGTCGCTGATTTGGGGTCGAAGATCGAGCTCGAGCAGTCCGAAGAGAACGGGACCCTCGGGGAGGCTTTGAGGTCAGGCCGCGCACAATACGTGTCTGTCGATCTCCGAGACAAGGCCCAAGTGCTCAAAGCATTTGAAGGAGCTGAGGTGGTCTTCCACATGGCTGCTCCTAATTCATCCATCAATAACCATCAGCTCCATTATTCAGTCAACGTGCAAGGAACGAAGAATGTGATTGACGCATGCATCGAGCTGAAAATAAAGAGACTTATTTATACTAGCTCCCCCAGTGTTGTGTTTGATGGAGTCCATGGAATACTCAACGGGGATGAATCGCTGCCTTATCCACCAAAGCACAATGATTCA…
g2422	euni-216	3730	6513	292	-	3-beta-hydroxysteroid-Delta(8),Delta(7)-isomerase	1.98E-113	ATGGAAGCCACTCAGAGTTCTCACCCTTATGTACCCCGAGATCTAGAACTCCCTGGTTATGTGCCAGTTTTACTTTCACCATTAACTATCCTTGGTTCCTACGGCATTGCTTCGGTGCTTGTTGTCGCCTTCTTATGGTTTGTATCTGGGCGATCACCCAAAAGGTCAACGGTCGATAGAGTGCTCATGTGCTGGTGGGCATTCACAGGGCTTACTCACATGATTCTTGAGGGTTATTTTGTTTTCTCACCAGAATTTTACAAGGATAAATCTGCCTTTTACCTGTCTGAAGTTTGGAAAGAATATAGTAAAGGTGACTCAAGATACGCAGGAAGGGATTCGGCGATTTTGGCCGTTGAAGGACTAACTGCTGTTTTGGAGGGTCCAGCATGCCTCCTT…
g23539	euni-6983	4743	7406	444	+	3-dehydroquinate synthase, chloroplastic	0	ATGGCCTCCACGGCGAACGCCTTCAGGCTATCCGTCTCTCCGAAGCCCGCCGCCAACGCCTCCGCCGACGCGTTCGTCCGGCCGGAGACGCTCTCGTTCTGCTCTTCCGCGGGCGGCGTTCGGTTGAGGTGGAGCGGCGGCGCGTGCTCCGTGAGCGCGGGCGCCACGAGGTTCAGAGTCCGCGCGGGCGCGACTCAGGTGATGGACAAGTCCGCGAGCGAGGCCAGCTCCAAGGCTCCCACCGTCGTCGAGGTCGACCTGGGCAACCGGAGCTACCCGATTTACATCGGGTCCGGACTCCTGGACCAGCCCGAGCTCTTGCAGAGGCATGTTCATGGAAAGAGGGTTCTTGTGGTGACTAACGACACCGTGGCGCCAATTTACTTGGACAAAGTTGTC…
g30469	euni-13580	1205	4005	371	-	3-dehydrosphinganine reductase TSC10A	0	ATGGCGGCActctctctcctctccctcctcctcgtcctcctcctccctctctccctcctcctcctcctctccctcATCGTCCGCCCCCGCCCCGTCAAGATCCCCCTCAAGAACCGCCACGTCTTCATCACCGGCGGCTCCAGCGGCATCGGCCTCGCCCTCGCCCACCGCGCCGCCGCGGAGGGGGCCCGCGTCTCGATCCTCGCCCGGTCCCAGGCCAAGCTCGAGGAGGCGCAGCAGTCGATACGGCTCGCCACCGGGATCGACGTCGCCACCTTCTCCGCCGACGTCCGCGACTTCGGCGCCGTGAGGCGCGCGGCGGAGGAGGCCGGGACGGTCGACGTGCTGGTGGTGAACCAGGGGGTGTTCGTCCCCGAGGAACTGGCCAAGCAGGAGTTG…
g23314	euni-6832	11726	15640	298	-	3-deoxy-manno-octulosonate cytidylyltransferase, mitochondrial isoform X1	0	ATGTCGATCTGTACCTCCTCGTCCGCCGGGTCGTCGTCTTCTTCGTATTCCACCACCAAAGCGTGGATCGTGCACGGGATCGTCGTCGGGGCAGCAATCGCGGCTGCAATTGGCGCTCGGGCTTACCTCGGCAGATCGACGAAGTTCCGGAGCCGGGTCGTCGGTATTATACCCGCCAGATTCGCTTCGTCTCGGTTTCAGGGCAAGCCTCTGGTTCACATTCTGGGCAAGCCCATGATCCAGAGAACGTGGGAGAGAGCTAAACTAGCTGCTTCTTTGGATCGTGTTGTTGTGGCCACGGATGATGAAAATATAGCAGAATGCTGTCGAGGATTTGGAGCAGATGTGATAATGACATCGGAATCATGTCGGAATGGCACTGAACGCTGCAATGAAGCT…
g22347	euni-6285	11093	15087	485	+	3-epi-6-deoxocathasterone 23-monooxygenase CYP90C1	0	ATGGAGTGGATTTGGGGAACTTGGTTTCTGGTGGCTGTTCTCACGGTGTGTTGGTATCGACATAAGTCAGTGAAGAACAAGATACATGAGAGGCGCGGAGTCCCGAAAGGTAGCTCGGGTTGGCCTCTTATTGGAGAAACACTCGACTTCATTGCCTGTGGATACACTTCTAGACCTGTCAGCTTCATGGACAAGCGCAAACATCTGTATGGCAAAGTGTTCAAGACACATATCTTGGGAACGCCCATTATTGTGTCCACGGATCCTGATGTGAATAAGGTGGTTCTGCAAAACCATGGGAATGCTTTTATCCCTGCTTATCCTAAATCAATTACAGAGCTGCTGGGACAAAATTCTATACTTCAAATGAATGGAAATCTTCAAAAGAGGGTTCACGCG…
g9492	euni-1483	33370	35223	274	+	3-epi-6-deoxocathasterone 23-monooxygenase CYP90D1	4.95E-168	ATGGATGATGCCTTGATTTTGTTGACAGCGGCAATATTATTCTGCGCCATCGTTTTCTGCTGCAAAGTGATCGTCATCTCATCAAGGCGCAGTCTGCATAAGAACCCACTTCTTCAGCTTGAAGTCCCCCCTGGTTCTCTTGGATGGCCCATCATTGGCGAAACCATCGAGTTTATCTCTTCTGCCTATTCGGACCAACCCGAGACCTTCATGAACAAACGTCGTCACATTTATGGAAAGGTGTTCAAGTCACACATATTTGGGAGCCCCACAGTAGTATCAACCGATGCAGAAGTGACCAAATTCATCCTGCAAAGTGATGCGAAGAACTTTGTGCCATCATACCCGAAGTCCCTCACCGAGCTGATGGGCAAGACCTCCATTTTGCTCATCAACGGA…
g16214	euni-3415	19471	22958	588	-	3-hydroxy-3-methylglutaryl-coenzyme A reductase 1	0	ATGGAGGTCCGCCGGCGGCAACCGAAGCCCTCGCGGGGCGGCGACTCCCGCGGCCGTCACCACCACGACCGGAATGGCCTCCGGTTCGCGGCGCCGGCCGTCGGTCATCGGGAGCCTTCGTCCCCGAAGGCATCGGACGCGCTCCCGCTCCCGCTGTACCTCACGAACGCCGTCTTCTTCACGCTATTCTTCTCCGTCGCGTACTACCTCCTCCACCGGTGGCGCGACAAGATCCGCAGCTCCGTACccctccacgtcgtcaccctcccggagatcgtggcgatcgtctccctcatcgcctccttcatctacctcctcggcTTCTTCGGCATCGGCTTCGTCCAGTCCTTCATCTCCCGCGCCTCTCACGACGGGTGGGACATCCTCGACGACGAGGTC…
g217	euni-11	183101	186217	561	-	3-hydroxy-3-methylglutaryl-coenzyme A reductase 1-like	0	ATGGACGCTCGCCGGCGACGTCGACCATCCTCGAAACCCCCTCCCTCCCCCGCCGCCGCCGGCGAACTCCTCCTCCACTCCAGCCGCCATTGCCCCAAGGCCTCCGACGCCctcccgctccctctctacgtcaccaacgccttcttcctcgccctcttcttctccgtcgcctacttcctcctccACCGGTGGCGCGAGAAGATCCGCCACTCCAGCCCTTTGCACGTCCTCACCCTCTCCGAGCTCGCCGCCCTCGCCTCCCTCCTCGCCTCCCTCGTTCACCTCCTCGGCTTCTTTGGCATCGGTGGCCACGTCAACGGCCCTTGGCACGTCATGGAGCAAGAGGAGGACAAGTTCATCGTCGAGGCggaggaccgcgagggctgtcgcggcgcatgc…
g3098	euni-300	30389	34064	637	+	3-hydroxy-3-methylglutaryl-coenzyme A reductase 1-like	0	ATGCCCGCGCGTCTCGTGTATAAATTTCACCTCCCAAAAGCCAAAACATTCCGCGACTCTGTTTCCTTCGTTCACTCTCTCCAGCTCGGTAGTGAAGTCGTCATCCATTTCCAGCTCAACTTTCTTCCGCCGTCGGATTCCCGAATGGACGTCCGCCGGCGGCCACCGAAACCACCGCTTCCCTCCGGTCCGCGCGGCGGGCCAAGCGACCGCCCCGACGAGAGAAGAAACTCCACTTCATCGTCCCGTCCCTTCGAGCGGCCGAAAGCATCGGACGCTCTTCCGCTTCCTCTGTACCTGACCAATGCGGTGTTCTTCACTCTCTTCTTCTCCGTCGCCTACTACCTCCTCCACCGGTGGCGCGACAAGATCCGCGACTCGGTCCccctccacgtcgtc…
g14513	euni-2835	26893	29323	601	-	3-hydroxy-3-methylglutaryl-coenzyme A reductase 1-like	0	ATGGACGTTCGCCGGCGAGCTGATAAAGGCCTCGATGGCCACGTCAACCCCAAGTCCAAGCAGCACCAGAACGTTGTCGCCGGCGACGCATCGTCCCTCAAGGCGTCGGATGCCCTGCCGCTCCCCCTCTACTTCACCAATGCCGTCTTCTTCACGCTCTTCTTCTCCGTCGTGTACTACCTCCTCTCGCGGTGGAGGGAGAAGATCCGCACGTCGACGCCGCTCCACCTGGTGACCCCCGCCGAGATGGCGGCCGTCGTCGCCTTCGTGGCCTCCTTCATCTACCTCGTCGGGTTCTTCGGCGTCGACTTCGTCCAGTCCCTCATCCTCCGTCCAGCCGGTGACGTGTGGACCGCGGAAGATGACGAGGATGAGGTCGTGGTCGCCGGGGCCGATCAC…
g15158	euni-3056	6075	8062	592	-	3-hydroxy-3-methylglutaryl-coenzyme A reductase 1-like	0	ATGGACGTTCGCCGGCGACCATCCAAGGCCGTCGCGGCCGCGGACTCCACCGACCCAAAATCCAAAAGCTCACCTTCGCCTCTCAAGTATTATGTCGACGAAGACCCGTCGCTCAAGGTCCCCGCGTCCCTTTACCTTTTCAACGCCTCCGTCATCTTCGTCTTCTTCACCGTCCTCTACTACCTCCTCTCCCGCTGGCGCGAGAAGATCCGctcctcctccccactccacgtcctctccgcccccgagctcgccgccatcctcgccttcgccgcctcctccgtctacctcctcGCCTTCTTCGGCGTCGAGTTCTTCCAATCACTCCTCCTCCGCCCACCGTCCGACATCTGGGCCGACGACTGCGAGGAAGAGAGGGAGGTCTCCGTCGTCGCCGAG…
g27999	euni-10608	4195	6740	350	+	3-hydroxy-3-methylglutaryl-coenzyme A reductase 1-like	2.72E-92	ATGGACGTTCGCCCTAGACTGCCCGCTTCGGCAGCGAAACCCTCGTCCGCCGCTGCCGACCAACCCATCAAACTCCTCTATCCCCACTTCTTCCTCAAAGCCTCCCACTCACTCCCATTGCCTCTCTACCACACCAATGGGATATTCTTCGCCCTCTTCTTCTCCGTCACCTGCTTCTTGCTCCGTCGCTGGCGTGACAAGATCCGGAACTTGCTTGGATTCTTTGGGGTCAGGTTTGTCCCATCTTTAACATCGCACGGTGGCTCAAGGGACGCCTGGGCCACGGACGAGGACGATGTGGCGGTGGAGGAGGAACTTATGGTCGTGAAATATAGTCGTTCCACAACTTGTGTTGCAGGGTTCCAAAGAGGCCGCTTGGTGGCGAGCATTAACAGAGGG…
g28622	euni-11267	2179	2838	116	+	3-hydroxy-3-methylglutaryl-coenzyme A reductase 1-like	1.02E-12	atgaacagtgcccgggttgaagacgatgaacaatgctttgCCGCCCTCGTCTCCCTCCTCGCCTTCGTCGTTTACCTCCTCGGCTTCTTTGGGATTGGCCTCGTGCAGTCCTTCGCCTACCGGGCACCCACCCTGCACGACATCGGCGGCCACGTTAACGGCCCTTGCACGTCCCCGTGGCCGCCGCTGCTCGACGGGATTGAGTATGTGGTCCCAATGGCGACGACGGAGGGTTGCTTCGTAGCGAGCACCAACAGGGGTTGTAAGGCAATAAACACATCGGGCGGCGCTACGAGCATCGTCGAATgtccagaattctcgttccgtttcattcttcttttcatttcgtag
g36311	euni-31625	230	901	223	+	3-hydroxy-3-methylglutaryl-coenzyme A reductase 1-like	6.34E-109	atgaacagtacccgggttgaagacgatgaacaatgctttgCCGCCCTCGTCTCCCTCCTCGCCTCCCTCGTTTACCTCCTCGGCTTCTTTGGAATTGGCCTCGTGCAGTCCTTCGCCTACCGGGAGCCCACCCTGCACGAAATCGGCGGCCACGTTAACGGCTCTTGGCACGTCATGGAGCAagaggaggaccgcgagggctattgcggcacatgcaccgcggggccgcttgctgaagccctttcaatgtccgtcgccctgactgaggaagacgaggaggtcatcgagtccgtcgtggcagggacgacgccgtcctattcccttgagtcaaagctcggggactgcaagagggcggctacgatccgacgagaggcagtgaagcgcacgacggggaggtcc…
g14308	euni-2765	20055	22153	224	+	3-hydroxyacyl-[acyl-carrier-protein] dehydratase FabZ-like	3.85E-135	ATGGCTGCTGCATCAGCTCCCTCCGGTTCGTTGCTTTCTTCTTCTTCGCCTTCTCCTCTCGCTCCTCGCCGATCGACTGTGTTGCCTCCGGTCTCCGTTCAGTTCCGTCCCAGATTCGACGCCGCCTCGAAGACGACGGGCCGCCGTTTCGCCGCTCGTTGCTCGCTGGGCACAGCTCAAGATCCCAAGGACGACACTCCCATCGAATTGAAATATGCTGCATTCCCGACGGTGATGGATATCAACCAGATTCGCGACATTTTGCCTCACAGGTTTCCATTTCTCCTAGTGGATAGAGTGATTGAATACAATCCTGGAGTTTCAGCTGTTGCTATCAAGAATGTTACTATTAACGACAACTTTTTTCCTGGGCATTTTCCCGAGAGGCCAATCATGCCT…
g11646	euni-2004	26892	35438	357	+	3-hydroxyisobutyrate dehydrogenase, mitochondrial	0	ATGGCGAGTCGCTGGGCGAGAGCTCTCCTCTCTCTTTCCAAGCGCAAACTCAACGTATCGTCTTCTCTCCTTCGACCTTCGCTGCTGGCGCGCGGTCTCTCTTCTTCACCGGATGATGCGCCGTCGAACTTCGGAAATGTTGGCTTCATAGGCTTGGGAAATATGGGATCCAGAATGGTGAAGAATCTTGTTAAAGCTGGACACAACATCGCCGTGCATGATATTAATGGTGATGCCATGAAGATCTTTGCTGGCATTGGAGTTCCCACCAAGAAAACACCTTTTGAAGTTGCAGAAGAAAGTGATGTAATAATAACAATGTTGCCGTCGTCTTCCCATGTATTTGACGTATACACTGGACCGAATGGGTTGCTTCATGGTGGAAATCTCCTAAGACCA…
g17480	euni-3916	5002	8234	272	+	3-hydroxyisobutyrate dehydrogenase-like 1, mitochondrial	1.76E-62	ATGAGCGTCCGTGAAGGAGCTACGAATAGAAACCGATCGAGTTCTTCGAGGTCTTCAATCAGAAAACAGAGCCAAACAGAGGCATGGTTCGGCATGGCTTGGGAGCGGCAGTCCGCATCGACGACGGAAGCCACTACTATTATTAGGCTAAAATCAATAAAGATGATCTACAAAAGCCGCCTCTGCCAAGGGCTGCCACGCCGTCGATGCCCCCATCTCAAGCGGCGACCACAATGCCCGCAATGTTGCCCTCGCGATCTTCACGGGTGGCGCCCTGCAACGGTCCGCAAGCTGGAGCCCCTGTTCTCCGCGATGGGGAAGGTCAATTACATGGGAGGCCCCGGAAAGGGGCAATTCGCGAAATTGGGGAATCAAATCACCGTTGCTTCGACGATGGTG…
g19268	euni-4696	4130	4587	95	+	3-hydroxyisobutyrate dehydrogenase-like 1, mitochondrial	2.94E-22	ATGCCGTCGATGCCCCCGTCTCAGGCGGCGACCGCGGCGCGCGCAACACTACCCTCACGATCTTCGTGGGAGGCGACCCTACAACGGTCCCCAAGCTGGAGCCCCTGTTCTCTGCGATGGGGAAGGCTGCTGGATTCGCATGGGAATAGAATACTGCAAAGGGACTTCGAGGCTGGGTTCTACGTGAACTATTTCATGAAGGATTTGGGGATATGCTTGAAGGAATGCGAGAGGATGGTGCTCGCATTGCCAGGCTTGGCGGTTGCGCAACAGCTTTACCTgacgtag
g36365	euni-31944	1	354	117	+	3-hydroxyisobutyrate dehydrogenase-like 1, mitochondrial	4.82E-63	CTGGTGGAGGGCATGGTTTATGCCCACAAGGCGGGGCTCGATGTTGGGTTGTTCATAAGCTCGATATCCACCGGGGCTGCAGGCTCCAAGCTGCTGGATTCGCACGGGAACAGAATACTGCAGAGGGATTTCGAGGCCGGGTTCTATGTGAACCATTTTGTGAAGGATTTGGGGATATGCTTGAAGGAATGTGAGAAGATGGGGCTCGCATTGCCGGGCTTGGCACTGGCTCAGCAGCTTTACTTGTCACTGAAGGCTCACGGGGAGGGGAATTTGGGCACTCAGGCGCTCGTTCTGTCTCTCGAGCGGCTTAACAAGGTTTCGCTCGGGATCGCGAGCTCCTCCAATGCATGA
g839	euni-54	677	1603	308	-	3-hydroxyisobutyrate dehydrogenase-like 2, mitochondrial	0	ATGGAAACTCCATACCCGACGCCCATCACCCCTGCCCAGACCCGCATCGGCTGGATTGGCATCGGCGTGATGGGAGCTTCCATGGCCACTCGCTTGATCTCAGCCGGTTATACTCTCACCATCTACGCTCGCAACCCTTCCAAAGCCCTCCCTCTCCAATCCCTAGGGGCCTTTCTCGCGGATTCCCCTCGAGATGTTGCTACTCGCAGCGACGTCATATTCACAATGGTGGGACACCCGTCAGATGTTCGATCAATTGTCCTCGGCCCCAATGGCATACTTTCTGGGTTAAACCCCGGAGGCGCGATCGTGGACACCACCAGCAGCCATCCTGCCCTCGCCCGCGAAATCTTCGACGCCGCGCGAGGCCGGGATTGCTGGGCAATCGATGCGCCTGTG…
g4334	euni-472	44613	45282	83	-	3-hydroxyisobutyrate dehydrogenase-like 2, mitochondrial	4.08E-06	ATGGCGCCCGACCGCCCCGTCCCCGAGAAGATCAGAACCCTCCATTTTGTCGACCAATCCTCGCGCGCCGCACAGAACCCAGAGAGAAATCGGCTATGTAAGCTGAGGCCCTTGTATAACTGTATGGGTGAAGTTGCTTACATGGTAGGAAAGGGGGCAACGTTGGATGTGACGCAGTTTGTGGACGCAGTGAGAGGCGGGACCGTGGGCTCGATGGTGATGGAGTTGTTTGGAAAGAGGGTGATTGGGTAA
g20497	euni-5280	15260	17758	218	+	3-hydroxyisobutyryl-CoA hydrolase 1	1.84E-136	ATGCCAGGGGAATATCTTGGTCTTACTGGTGCTAGATTGGATGGAGCAGAGATGCTTGCATGTGGCCTTGCAACCCACTTTGTTCCCTCGGCGAAATTGTCATCACTCGAAGCAGCTTTACACACGGTAGATTCTAGCGATCAAGCCATAATTTCAGCAATCATTGGTGAATACTCTGAGCTGCCTACGTTGAAAGAGCAAAGTGCGTACCATCGGTTAGATGTCATCAATAGGTGCTTCTCGCGAAGAACAGTGGAAAACATTCTATCTGCTCTTGAGCGAGAAGCCGCAAGTAAGGCAGATGATTGGGTCCTCGCTTCAATTCAGTCATTGAAGAAAGCATCACCAACAAGCCTTAAAATTTCTCTTAGATCAATAAGAGAAGGTCGACTACAAGGA…
g7499	euni-1046	19153	19704	84	-	3-hydroxyisobutyryl-CoA hydrolase 1-like isoform X3	2.81E-02	ATGTCAGGAGCGGGAAGGTGTCTAGTTTTGTGCATCTTGTGTGAAGTTGGACTTGGGGTCTTTTGCTGTACTTCTGTCACCAACAGGAAGGTTTTGGTGGAGGAGAAGTTGTTTGTGAGAACATTGATACTAAATAGACCCAAGCAACTGAGTGCTACTTCACATTATATGATGGATGAAAAGAGTGCTTCAAATACCACGGGAAAaaaaagagaggagatctacggcgtgggaacacttcaaacagatttctga
g20498	euni-5280	19817	20542	96	+	3-hydroxyisobutyryl-CoA hydrolase 1-like isoform X3	5.39E-17	ATGGCTTCCTTCTCCTCCGGTAGTGGACAGGAAGATCAGGTTTTGGTGGAGGAGAAGTCGTTTGTGAGAACACTGATACTAAACAGACCCAAGCAACTGAATGCTGCTTCATATTATATGGTATGCCTCTTATCTGGCTGCTGGATACTCTGTGCAGTTGGGTCTTCCTTCATTCTGGCTGTTTGGTTGGGTGTGTTGCGTGGGGTTCTTTTGTTTGCTGATTCGCTGTCTTGCTGTTGTGGCTTTTCAAACTATTCATGGGTTTTGCTTTTTGGGAAATGGTTCGTGTAA
g7849	euni-1109	48947	50380	146	-	3-hydroxyisobutyryl-CoA hydrolase 1-like isoform X4	9.73E-03	ATGGGTTGGAAGAGGAAGAAGGACGAAGTCGAAGGAGAAGATGGATTTGTAGGCGGACGAAGCAACGTCGACGGTGATAACCAAAGGAAAAGTAAGAAAGCAACGACCACTGCCATGGAGACGAAGGAGAATAGAGATATTGCCGTCGATGATAAAGAACAAGGACAAGAGAATGTTCTATCTTCGTCCTTATGCCTCAATGCCGCCAGGCGCCAGCAACGGGTCAAGGGACATTTGTTGAAAGGAGTCGGGCAGTGCCTTTTTCATTTGAATCCAGTTGATACAGTGACGCTTGTCCGTGTAACGCATGGCTGCAGAACCATACCCTTGGATAAGGATAAGAACCCAAAGCGGGATCCTCCTAGATCGGAGCTTGTCAGTGGCAAGATGGTAGACAAG…
g6720	euni-882	15993	16417	84	+	3-hydroxyisobutyryl-CoA hydrolase 3	4.27E-29	ATGGAGGCTCTGAGCTCTACTGAGTTGTTCCACAGGGACTTAAGCAAGCGGCCGGTGCTGTTTGAAGAGCATTCAGGGGTGAGAAAGGTCATCTTGAACCGGCCTTCCAAGTTAAACTCCCTCACTCTCGAGGTGGTTTCTCAGATGTTTAGGAAGTTGCAAATCTACGAGGATGATCCTACCGTCAACCTTGTTATCCTGAAGGTAATTAGAGCTTGTATATATGCATGTTCTTTCCTCCTACTGAGCTGCTAG
g18986	euni-4568	7948	13392	285	+	3-hydroxyisobutyryl-CoA hydrolase 3	1.31E-124	ATGGAGGCTCTGAGCTCTGCTGAGTTGTTCCACTATGACTTAAGCGAGCGGCCGGTGCTGTTTGAAGAGCATTCAGGGGTGAGAAAGGTCATCTTGAACCGGCCTTCCAAGTTAAACTCCCTCAATCACGAGATGGTTTCTCAGATGTTTAGGAAGTTGCAAATCTACGAGGACGATCCTACCGTCAACCTTGTTATCCTGAAGGTATGCCTCATCAACGGAGTCGTAATGGGTGGTGGTGCCGGAATCTCCATGACCGGGAGCTTTAGAGTTGTCACTGAGAAAACGGTAAATAGGCCCGTCTACAATTTTATGCAATTTCAGAAACCGGACTCTATGGTATTTGCAATGCCTGAAGCATCAATCGGACTTTTTCCCGATGTGGGTGCATCTCATTTC…
g29003	euni-11672	4187	8366	376	-	3-hydroxyisobutyryl-CoA hydrolase 3 isoform X1	0	aTGCAGGCTCTGAGCTCTACCGAGTTGTTCCGCAGAGACTTGGCCGAGCAGCCGGTATTGTTCAAAGAAGAGCGTTCGGGAGCGAGAAAGGTGATCTTGAACCGGCCTTCTAAGTTAAACTCCCTCACTCTCGAAATGGTCTCTCAGATGTTTAGCAAGTTGAAGATCTACGAGGACGACCCTACTGTCAGCGTTGTCATCTTGAAGGGAAACGGGAAAGGATTCTGTGCGGGTGGTGATGTTTTCCAGAATATCTGCTCCATGTTAACAGGCCATTGGAGCTTCGGAGCAAGCTTTTACAAGAAACAACTCACCTTGGATCACTTGATAGCCACCTACAGAAGGCCTTTGGTATGCCTCATCAACGGAGTTGTAATGGGCGGGGGCGCTGGGATCTCC…
g6721	euni-882	25309	27470	149	+	3-hydroxyisobutyryl-CoA hydrolase 3 isoform X2	2.40E-62	ATGCCTGAAGTATCAATCGGGCTTTTTCCGGATGTGGGTGCATCTCATTTCCTGTCCAAGCTTCCTGGTTACTTTGAGATTTTATCTGTCATCAATAAATTTGCGTACAAATCCAACAAAAAAGAGGAAGAGCTCCACGAAAGATTGAAGAGAATAAACAAATGTTTTTCAAGACAAACTGGGGAGGGGATACTACATTCTCTTGAAAAGGAGTTGCAAGATAACTTGGCAGAGAAATGGATCGCCGCTGCAGTGAACAGTATGAAGGCTGCTAGTCCGACCAACCTTAAGATTTTTTTGAGATCGTGGGAGCCGCCGAAGTTAGAGTTAGTCGGAGCAGAGACGATCGAGATGCTATTCAAAGCACCAGAGGACGAGGACGATTGGATTTGTCCGCAG…
g19565	euni-4848	191	7491	407	+	3-hydroxyisobutyryl-CoA hydrolase-like protein 1, mitochondrial	0	ATGCGTCGCTTCAGAGAAGCCGCGTCGCTCGCTCGCAATCTTCGCGGCTCTCGCTTCCTCGGCCATTGCAGGAGCTTCTGTTGTTCTCTGCCAGACGCTGCGTCGGTCGAGGATCTCGAAAACCAAGTACTGGTCGAGGGAAGAGGCTGTTCGAGGACGGCGATTCTCAACCGGCCTTCGGTTCTCAATGCTCTCAGTACGGCAATGGGTGCCAAATTGCAGAAACTGTACAAAAACTGGGAAGACGATCCGGACATAGGTTTCGTGATGATGAAGGGCAGTGGCAGCAGGGCGTTCTGTGCCGGGGGCGATATTGTTGGCCTCTACCAATTGATAAATAGAGGAAAGATAGAGCACTGCAAGGACTTCTTTAGGACGTTATATAGATATATATACTTT…
g29730	euni-12599	1	5988	293	+	3-hydroxyisobutyryl-CoA hydrolase-like protein 2, mitochondrial isoform X2	0	GCAGGGAATGTTGAGGAGTGCAAATTTTTTTTTGATACATTATATAAGTTCGTTTATGTGCAAGGGACATACTTGAAACCACATCTGGCTATTTTGGATGGTGTCACTATGGGATGTGGAGCTGGGATATCTCTCCCTGGAATGTTTCGATTAGCAACTGATAAAACTGTTTTTTCCCATCCAGAGGTTCAAATAGGATTTCATCCAGATGCAGGAGCTACCTTCCACCTTTCCCGTTTACCTGGCTATCTAGGAGAATACCTGGCTCTCACGGGGGATAAGCTTAATGGTGTGGAAATGGTTGCCTCCCGCTTGGCTACTCACTATTCACTAAATGCGAGATTGGCTTTGATCGAAGAGCGTCTTGGTAAATTGACTACTGATGATCCGTCTGTTATA…
g12771	euni-2313	12685	17829	421	-	3-hydroxyisobutyryl-CoA hydrolase-like protein 3, mitochondrial	0	ATGATAAGCTTGATCGGAGCTTCTCGATTACTCAGTAAGTATCCGGTCAATCACATTCACAGCCTCCGTAATTCCTTCAGGTTCGCTATCCCGAAGGCCGTCGTTACTCATCGGAGCTTGGCGATCATGGCTTCCGCCGGCGAAGAGTTCGTCAAACGCTCCGTTCACCCCAATGGCGTCGCAGTCATCACGCTCGACCGTCCCAAAGCCCTCAACGCCATGAACTTAGACATGGACGTGAAGTTTAAGAGCTTCCTTGATGAGTGGGAATCGGACCCCAAGGTGAAGTGCGTTCTCGTCGAAGGCAGTTCGGCTCGTGCCTTCTCAGCAGGAATGGATATTAAGAGTGTTGTTGCCGAGATTCAAAAGGATAAGAGTACACCTCTTGTGCCGAAGGTA…
g23720	euni-7104	4307	9774	415	-	3-hydroxyisobutyryl-CoA hydrolase-like protein 3, mitochondrial isoform X1	0	ATGCGAAGGGCTTCTCACTTGCTGGGCAGATCGTCGTTGATCTCCACTCTCTTCATCGGCTCTCTCAGCTTCTCCTCCCGCCGAGCCTCCTCCCCTTGCCGGAGCTTCGCGGCCATGGCTGCCGCTGCCGCGGAGGACTTGGTCCGAGGTTCCGTCCACCCGAACGGCGTCGCCGTCATCACTCTTGACCGTCCCAAGGCCCTCAACGCCATGAACCTCGATATGGATTTGAAATACTCGAGCTTTATTGACTTATGGGAATCTGATCCCAATGTGAAATGTGTTCTGGTGGAGAGCAGCTCACCTCGCGCTTTCTGCTCAGGCGGTGATGTGAAGCAAATATCAACCAAAAAGCAATTGTCAGATATGATTGAGGTGTTCAGTGCAGAATATTCGTTG…
g31522	euni-15225	1791	4134	240	-	3-hydroxyisobutyryl-CoA hydrolase-like protein 3, mitochondrial isoform X3	1.01E-154	ATGCCAATGAATGCAATCGGAGTTTTTCCAGATGTGGGATTTGCATATATAGCTGCTAAAAGTCCTGGAGGAGGATCAATTGGTGCCTATCTTGGAATGACTGGAAGTAGGATCTCAACACCCTCTGATGCACTATTTGTTGGCCTGGGAACACATTACGTGCCATCTGGAAAACTAGGTTCCTTGAAGGAGGCCCTCTTAAAAAGTTCCTTTTCTGGCGATCCTTATGATGATATTGAAACACTTTTGGCACGATACTGTGGAGATCTTGAATCAGAGGCTCAATTAAAATTGCTTTTGCCTCATATTGTTTCTTGCTTTGGTGCAAATAAATCCGTTATTGAGATAATGGAAGACTTGGAAAGGCTTAAACTGAATCCCGACCCGAAAGTGGTTGAG…
g29193	euni-11912	758	5383	439	-	3-hydroxyisobutyryl-CoA hydrolase-like protein 5 isoform X1	0	AtggtagggttggtggtggtggtggtagCAGCAGAAAGGCTCATCCCCGCATTCTCTCACTCTCCCTCCTCCATTCAGACCATCACAGGTTCCGTCTACTTGTTTTCCTCTGTCTTGTTTAGCTTTGATCACCCTCAAATGGCAAAAGAAGGGATGACCCGGGACGAGGAGGTTGTTCTTGCGGAAGAAATTGATCATATTAGGGTGATCACCTTAAACCAGCCCCGCAAATTGAATGTCATCTCATCTAGAGTGGTTTATCTGCTGGCTGAATACTTAGAGAGATGGGAGAAAGATGATAAAGCACAGCTAGTAATCATCAAGGGAGCTGGTCGAGCTTTCTCTGCTGGTGGAGACTTGAAAATGTTCTACGATGGCAAAAAATCAAAGGATTCCTGC…
g15033	euni-3016	21830	30286	510	+	3-isopropylmalate dehydratase large subunit, chloroplastic	0	atggcgtcctccgccgtgattccgccgccttctgcgtccttcgtcgccagcaagAAAGAGTTCGGGCTCTCTGGATGCTTCGCTTCTCAGCCGTTTTCCTCCACAAAGTCGAAGAAATCGGTCTCGAAGAAGATCGTCTCTGTCGTGGCGCCCCAGCAAACCGATCGCAAGCCCGCGACCACTGGCTCAGTGAAAAATGCGATGACGATGACTGAGAAGATATTGGCTCGGGCTTCTGAGAAGTCGGAGTTGAGTCCCGGAGAGAATGTCTGGGTTGATGTTGATGTCTTGATGACGCACGATGTCTGCGGCCCTGGTTCTTTTGGCATCTTCAAGAAGGAGTTTGGTGAGAATGCTAAGGTCTGGGATCGTGAAAAGATTGTCATCATTCCTGATCAT…
g16976	euni-3724	1	7365	366	+	3-isopropylmalate dehydratase large subunit, chloroplastic	0	AATGTGGATATTTTGAGAGATTTTTGCCAAGAGCAGAATATCAAGTACTTCTATGACATCAAAGACCTTAGCGACTTCAAGGTTAATCCGGACTACAAGGGTGTGTGTCACATTGCCCTAGCCCAAGAAGGTCATTGCAGACCTGGCGAGGTTCTGTTAGGTACTGACTCACACACCTGCACTGCTGGAGCTTTTGGCCAGTTTGCCACTGGTATTGGCAATACAGATGCCGGCTTTGTACTGGGGGCTGGGAAGATCCTGCTCAAGGTGCCTCCTACTTTGAGATTTGTGATGGAGGGTGAAATGCCTGAGTATTTGCTGGCAAAAGATTTGATTTTACAAATTATTGGAGAAATATCAGTGTCTGGTGCCACCTATAAATCAATGGAATTTGTTGGT…
g27831	euni-10433	4045	6875	245	-	3-isopropylmalate dehydratase large subunit, chloroplastic	3.80E-137	atggcgtcctccgccgtgattccgccgccttctgcgtccttcgtcgccagcaagAAAGAGTTTGGGCTATCTGGATGCTTCGCTTCTCAGCCGTTTTCCTCCACAAAGTCGAAGAAATCGGTCTCCAAGAAGATCGTCTCTGTCGTGGCGCCCCAGCAAACCGAGCGCAAGCCCGCGACCACTGGCTCAGTGAAAAATGCGATGACGATGACTGAGAAGATATTGGCTCGGGCTTCTGAGAAGTCGGAGTTGAGTCCCGGAGAGAATGTCTGGGTTAATGTTGATGTCTTGATGACGCACGATGTCTGCGGCCCTGGTTCTTTTGGCATCTTCAAGAAGGAGTTTGGTGAGAATGCTAAGGTCTGGGATCGCGAAAAGATTGTTAATCCAGACTACAAG…
g25453	euni-8325	12063	12827	254	+	3-isopropylmalate dehydratase small subunit 3-like	1.65E-156	ATGGCGACTCCACTACAATCTGGCGTCTCGAACCCTTCCTTCGCCAATCTCAAGTCCCTCCACAAGCCTCGCCACTTCCTTCACAACCCCCACGACCTCAAGCTCGCTCCGTCGTTGTCCGGTGGGAGCAGCTCCAAGCTCTCCTCGAGCATCGGCCTTCCTTCGCTGAAAGCCGCGGCCCCGCGCGCCGCGGCGAAGGCCGCCGGCGAGTCCGCGACGGCCTTCCACGGCCTCTGCTACGTCGTCGGAGACAACATCGACACCGACCAGATCATCCCCGCCGAGTACCTCACCTTGGTCCCTTCGAACCCCGCCGAGTACGAGAAGCTCGGCTCGTACGCGCTGATTGGCCTTCCTTCGAGCTACGAGACTCGATTCATCGAGCCCGACGAGACGAAG…
g29850	euni-12757	248	1384	102	+	3-isopropylmalate dehydrogenase, chloroplastic isoform X2	4.44E-38	ATGCTTTGGCGGAGAAGAGTCTCAGCGATTGCCCTCGAATACCCTGATGTTGAACCAACACATATGTACGTAGACAACGCTGCAATGCAGCTCGTTCGTAATCCAAAGCAGTTTGATACAATTGTAATGAACAACATATTTGGTGATATATTGTCTGATGAGGCTTCGATGATTACCGGAAGTATTGGGATGCTTCCATCAGCAAGTCTTGGCGAGAAGGATAAGGCAAACCCCGTTGGCGACTCTGTTGAGTGCTGCTATGCTTTTGAAGTATGGATTAGGGGAGAAAAATTGCAGCAGAGCGAATAG
g3613	euni-365	31852	38625	406	+	3-isopropylmalate dehydrogenase, chloroplastic-like	0	ATGGCTTCCCTGCAACTGAATTTCAAATCTCTCAGAGCCCCATTTCGCCACCCCAGCGCTTCGCTCCAAAAGCAATGCCCTCCTAATGTGGGCAGGATCAGGTGCGGCGCGAGCACACCCACCAGACGCTACTCCATTACTCTCCTTCCCGGCGATGGCATCGGCCCCGAAGTCATCTCCGTCGCCAAAGGCGTCCTTAGCCTCGCTGGTTCACTTGAAGGTATTGAATTTGGTTTCAAAGAGATGCCTATGGGAGGAGCCGCTTTGGATTTGACTGGAGTTCCATTGCCAGACGAGACACTCTCAGCAGCTCAGCAATCTGATGCAGTTCTTCTCGGAGCGATTGGAGGGTATAAGTGGGACAATAACGAAAAACATTTGAAGCCAGAAACTGGGCTG…
g13350	euni-2474	13175	14854	559	-	3-ketoacyl-CoA synthase 1	0	ATGGAGGGACGCCCTACTGGGAGGGATGTGGACAACATTGAGATTCTCGACAAGGAGAGACTCACCGCCGAGATGGCCTTCGACGAGGACTCCTCCTCCGCCGTCATCAAAATCCGACGCCGCTTGCCGGACTTCCTCCATTCCGTCAAGCTCAAGTACGTCAAGCTAGGATACGGctactcctgcaacctcgccaccgtcctcaagctcctcctcctcctccctctcctcctccctctcctcctGGCCATCCTCATTCATCTCACCGGCCTAGACCACCAAGCCCGCCTCTCCGAGATGTGGAGCAGCCCGGCTGTCGCCCTGTATAGCATCGACCCGTCCATGGCGAAAGCCGGCTCCGCGCTCTTCTTGCTGCTCCTCTTGCTGTACCTGTCGAAG…
g7092	euni-966	34536	37713	531	-	3-ketoacyl-CoA synthase 10	0	ATGCCGGCCGGCGAGCAACACCTCCTCGCCACCGAGATCGTCGACCGCGGCGTCGAGTCCTTCGGCCCCAATGCCGGCTCCCCCACCTTCTCcgtccgcgtccgccgccgcctccccgacttcgtccactccgTGAACCTCAAGTACGTCAAGCTCGGCTACCACCACCTCATCAGCCACGGCCTGTACCTCGCCACCATACCCGTCCTCGTGCTCGTGTGCACCGCCGAGGTCGGCAGCCTGAGCCGGGAGGAGCTGTGGCGGAAGCTCTGGGAGGACGCCCGGTACGACCTCGCCACGGTGCTCCCGTTCCTCGGCGTGCTCGCCTTCACGCTCAGCGTCTACTCCATGTCGAGGCCTCGCTCGATCTACCTCGTCGACTTCGCTTGCCACAAGCCG…
g30304	euni-13375	172	3607	181	-	3-ketoacyl-CoA synthase 10	9.24E-08	ATGCTCCCGTTCCTCGGCGTGTTCGCGATCACGCTCAGCATCTTCTCCAGGTCGAGCCCTCGCTCGATCTACTTCGTCGACTTCGCTTGTCATAAGCCACACGACGATCTCAAGGTAATAATGATGAGCTCCTTCTTCCACCACGTCCTTGCATGCATGGGAAAATCGAGCTTCAATCTGCACGCCGTAGCTAGGCAGGTCGGTAAATGGGTCTCTCGTGATACATCGGTGAAGATCGGTCCATATGTAGGTCCAGCCGCTGGTGGTGCTGTCGCTAGTAGTTCCTCAGCAGGTGCTGTCATAGTTGGTGCAGATGATGTCACAACCGGACCACGTGGAGGTGCAATGGGGTGCAACGGGGATTCCAATCACGGTTGGAGCTGTGATGGGATTCCAATG…
g6810	euni-901	6048	7460	470	+	3-ketoacyl-CoA synthase 11	0	atgtacatcttcctcttgccgctcctcctcgtggcctcggcccacttgtcgaccctcacccccgacgacctcgccagcctctgggaccagctcaagtttaacctcgtcgccgtcgtggtctgctcagccctggtggtcttcgtcgccaccctccacttcgtgaaccggccgcggcgggtctacctggtggacttcgagtgctacaagcccgacccggcccggaagtgcacgagggaggtgttcatggagcgttccgagctcacggggagcttcaccggggagaacctcacgttccagaggaagatcctcgagcgggccggtctgggccaggacacgtacctgcccgaggccgtgatgcgggtcccgcccaacccgtgcatggccgaggcgaggagggag…
g6946	euni-928	36531	38120	276	+	3-ketoacyl-CoA synthase 11	3.06E-145	ATGCCCTCTGTTAGCATCGGATCTGTGACCAGGGCGAATTTTATGACAGGCAAAATGACAGAGCCGAAGCTGGATACGCCTTTGATCCCATCATCTTCGAAGCGGGGTCTCCCCGATTTCCAGAAAtccgtcaagctaaagatctccatgacctctggattcatctgcaTGGTCATCAGCATGGAGAACATCACCTTGAACTGGTACTTTGGAAATGACCGCTCGAAGCTGGTTTCAAATTGCTTATTCCGAATGGGAGGAGCCGCCATTCTTCTTTCAAACAAAAGCTCCGACAAGAGAAGGTCCAAGTACCAGTTGCTACATACCGTCCGGACCCACAAAGGATCTGATGACAAGTGCTTCACTTGTGTCACCCAAGAAGAAGACTCTAATGGAAAA…
g1628	euni-124	48999	52555	361	-	3-ketoacyl-CoA synthase 11-like	0	atggaccggtcagagctcacggccgccttcactgaggagaacctcgctttccagcggcggatcctcgagcggtccgggctcggacagcagacgtacgtgcctgaggccgtgctccaggtcccaccaaaccagtgcatggaaggagcgcgggcggaggctgaggccgtcatgttcggggccgtcgaccagttgctggccaagaccggggtcaaggccaaggacatagggatcctcgtcgtgaactgcagcctgttcaacccgacgccgtcgctgtcggcgatggtcgtgaaccactacaagctcagagggaatgtgttgagctacaaccttggtgggatgggttgcAGCGCTGGATTGATTTCTATCGACCTTGCAAAGCAGTTATTACAGGTGCAACCT…
g1629	euni-124	69484	71914	502	-	3-ketoacyl-CoA synthase 11-like	0	ATGGCCGACCAGCAAGAACAGATCGGTCGACAAAACCCCGATCAGACAGTCCCCGTCTCGGTCGAACCtcgaagccaagactcggacggaccgtcgagccacaaactcccgaacttcctcttgtcggtgaggctcaagtacgtgaagctcggctaccactacctcatctccaacgccatgtatttgctcctcgtgccgctcctcggcgtctcctccgcccacctctcgaccctcacggcccgagacctcgcccagctctgggaccaactcaggttcaacctcgtcgccgtcgtcttctgctccaccctcatggtgtttctggtcactctctacttcatgacccgacccaggaaagtctacctcgtcgacttcgcctgctacaagcccgacactgcccgg…
g20470	euni-5273	897	4647	207	+	3-ketoacyl-CoA synthase 11-like	2.07E-65	atgttcggggccgtcgaccagttgttggccaagaccggggtcaaggccaaggacatagggatcctcgtcgtgaaccgcagcctgttcaacccgacgccgtcgctgtcggagatggtcgtgaaccactacaagctcagagggaatgtgttgagctacaaccttggtgggatgggttgcAGTGCTGGATTGATTTCTATCGACCTTGCTAAGCAGTTATTACAGGTGCAACCTAACACTTACGCCCTTGTGGTGAGCATCGAGAGCATCCTCAACTGGTACTTTGGAAATGACCGGTCTATGCTCGTCACGAACTGCCTCTTCCGGATGGGGGGTGTGGCGATCCTCCTCTCCAACCGGCGGTCTTCAAAGGCCTTCACCCGTTGCTGTGCCCGAGCTCCT…
g20842	euni-5469	8606	10141	301	-	3-ketoacyl-CoA synthase 11-like	0	ATGTCGTCTTCGAATCCGAATGAGCCGTTGATCCAAGAATCCTCTTCTAGGAAGCTCCCTGATTTCAAGCAAtcagtgaaactgaaCGCTGGTTTGATCTCGATTGATCTGGCCAAGGACCTCCTCCAAGTGCATCCAAATTCTTATGCCTTGGTCATTAGCATGGAGAACATAACTCTAAACTGGTACTTTGGAAATGAGAGATCAATGCTCGTGTCGAATTGCTTATTCAGAATGGGAGGAGCTGCAATTTTGCTATCCAACAAAAGATCCGACTGCTGGCGCTCCAAGTACAAATTGGTGCATACTGTTCGGACCCACAAAGGCGCAGACGATAAGTGCTTCTCTTGTGTAACTCAAAAAGAGGATCCTACAGGAAGGATCGGAGTTGCACTATCC…
g6858	euni-911	24668	26053	434	+	3-ketoacyl-CoA synthase 12-like	0	ATGGAGCTTCTCTTGATGCTCTACCTTGTCCCCATTTTCTTCTCCTTGTACGTCTTATGGAGAAAGATAGATGAGAGGAGGGACAGAGAGTGCTACATACTAGACTACCAATGCTACAAGCCAACCGACGACCGGATGCTGGACACCGAGTTCAGCGGCGAGATCATCAAGAGGACCAAGAACCTTGGCCTCCTCGAGTACCAATTCCTCTTGAAAGCCATCGTGAGCTCCGGCATCGGTGAACAGACCTATGGCCCGAGGATCATGTTCTCCGGCCGCGAAGACAACCCGACGCTGGACGACGGCATCTCCGAGATGGAAGAGTTCTTCTGCGACAGCATCGGCAAGCTCTTGGAGAGGATTGTGAATCGCTACAAAATGAGGGGCGACATTAAAGTG…
g4425	euni-484	47140	53499	566	-	3-ketoacyl-CoA synthase 12-like isoform X2	0	ATGGAGCTTCTCATGTTAATGTATGCTTCATCCATCTTGTACCTCATCTTCATCGTATGGAGAAAGGTTGATGAGAGGAGAGACAAGGACTGTTACGTCTTGGACTACCAGTGCTACAAGCCGACAGATGACAGGATGCTCGACACTGGGTTCTGCGGGGAACTGCTTCAGAGGACCAAGAATCTTGGTCTCACGGAGTTCAAGTTCCTGCTCAAGGCCATTGTCAGCTCCGGCATCGGAGAGCAGACCTACGGCCCCCGGATGGTCTTCGACGGCCGCGAAGGCAATCCCACGTTGGCCGACGGGCTCGTCGAGATGGACGAGTTCGTCCACGACAGCGTCCCGAAGCTCCTGGACAGGTCGGGAATCGCTCCTTCACAGATCGACGTGCTCGTCGTG…
g35365	euni-26273	643	1768	209	-	3-ketoacyl-CoA synthase 19-like	4.13E-107	GACACCTACGGGCCGAGGCTCGTGCTCGATGGCCACGAGGAGGCCCCGACCCTCTCCCAGGCCCACCTGGAGCTCGACGAGGTGTTCCAGCAgacggtcggcaaggtgctcgccggcaccgggttggcgccgtcagagatcgacatcctcatcgtcaacgtgtcgctcttctcgccggcgccatccctgacgtcgaggatcgtgaaccatttcaagctcagggACGACGTCAAGACCTTCAATCTAGCAGGCATGGGGTGCAGCGCGAGCCTGGTGGCGATCCACCTGGTCCAGGAGCTCTTCAAGAAGCGGGAAAACGCGGTGGCCCTCGTGGGCAGGGCCCTCATGAAGCTCGGCTCCTCCGTCTGCGTCCACCACGGCTCCCACGACGAGTCCTAC…
g30400	euni-13493	3033	3767	244	+	3-ketoacyl-CoA synthase 20-like	4.86E-145	ATGACCCTCATCAACTGCCTGTTCCGGGTCGGCGGCGCCGCCATCCTCCTCTCGAACCGGCGGTCCGACGCCCGGACCGCCAAGTACCGGCTCCTCCACACCGTGCACACGCACACGGCCCGCCTGGACACCTCCTACGAGTGCATCTTCCGGCAGGAGGACGAGTCCGGCCACCCCGGCGTCACCATCACCAAGGACCTCATGGCGGTGGCGATCAACGCCATCGAGGCCAACCTCACCGTGCTCGGCCGCCACCTCCTCCCCGTGCCGGAGCAAATCCTCTACGCCGTGAACCACCTGGCGAGGCGGCTCCGGGTGGCGGACGTCGAGCCCTACGTGCCCGACTTCGCCAGGGCCGTGGACCACGTGTTCCCCCACGTGGGCGGCAAGCCGGTGCTC…
g14097	euni-2701	7643	8995	450	+	3-ketoacyl-CoA synthase 21	0	ATGGCATCGTCCCGACACGTGTTCGGCTTACTGGGTTTCCTCCTCGCATTCGCCCATCGCCATTTTCTGCTGGCGATGGTCGGTCTTGTGGCTCTCGTTTTCCTCGTGAGTAAAAGGAAAGCCTCGGTCTTTTTACTGGACTTCAATTGCTACAGGCCGCCCGATTCTTGTCGGGTGCCCAAGTGCATGTTCCAGGAGCATCTTTTTCTCGACGAGAAGATCGATCCGAAGAGCAAAGCTTTCCTGAGCAAGATCATCGAGAAGGCGGGGTTCAGCGAAGAGACCTGCGTCCCCGCGTCGATCGCCGAGCTACCCATAACGAAATCGCTCTCTTCCGGCCTGGAGGAAGCCAATGAGGTCATTTTCCCCGTCGTTCGTGGGTTGCTGAGGAAGAACAAC…
g26279	euni-9002	12028	12618	179	-	3-ketoacyl-CoA synthase 21	1.21E-101	ATGGTGGTGAACGAGTTCGGAATGAGGAGCAACATCCAAAGCTACAACCTCTCCGGCATGGGGTGCAGCGCCGGCGTCGTGTCCGTCGGCCTAGCCCCAGACCTTTTGAGGGTTCACCGGAACTCCTTGGCCCTCGTAGTAAGCACCGGGATCCTCAGCCTGAACTGGTACAAGGGTAAGAACACGTCCATGTTGATATCCAATTGTCTCTTCCGGATGGGGAGCGCGGCCCTGCTCATGTCGAGCCGGGATCAACACAAGAAGGCGGCCAAGTACAAGCTCCAACACATTGACGAGGACTCCGAGGACGAGCTCGGGGTGTCCATATCCAAGAGCATCGTGAACGTCGCCGGGGAAGTGCTGAAGGCGAACATGGCTTCCTTAGGCCCTCTGGTCCTG…
g31786	euni-15671	1447	2506	260	-	3-ketoacyl-CoA synthase 21	5.25E-99	ATGAGTGCCGTGACGACTTTCGTTTCTCAGGACAAAGCACCAAAGCGGTGTTTTAGCTCCCACTTCCTCCATATAACAGGATTGTTTCCTCAATCCTTTGACGTCCTCTTCAGAGCCTCCACACCTAAACCATCCACCACGAGTCTGAACCGGTTCGATTTTTCACGCTTCATGACCATGGCATCGTCCCGACACGTGTTCGGTTTACTGGGTTTCCTCCTCGCGTTCGCCAATCGCCATTTTCTGCTGGCGATGCTTGGTCTGGTGGCTCTCGTCTTCCTCGACGAGCTCGGGGTGTCGATATCCAAGAGCATCGTGAACGTCGCCGGGGAAGCGCTGAAGGCGAACATGGCTTCCCTAGGCCCTCTGGTCCTGCCCTACACGGAGCAGTGCCGGTAC…
g30661	euni-13847	4979	6505	217	-	3-ketoacyl-CoA synthase 4-like	1.05E-112	ATGAACTCCGACGCATCGTCCGCCTCCGCCGGCGGCGTCCAGATCCACGCGTCCCGGAGGTTGCCCGATTTCCTCCAGAGCGTgaacttgaagtacccgcaagggaagaagcagagcagAGTTGGGGGTGCTGCGGTTTTGTTGTCCAACAAGTCATCTGATAGGAGGAGGGCTAAGTACAAGCTTGTCCATGTGGTTCGGACACATCGCGGGGCGGATGATAAGGCGTTTAAATGTGTATATCAGGAGCAGGATGATGCGGGCAAAACTGGAGTTTCGCTATCAAAGGAACTGATGGCAATTGCTGGTGGGGCACTTAAGACTAACATCACTACATTGGGTCCTCTTGTTTTGCCGATCAGCGAGCAACTCCTGTTTTTTGCTACATTGGTAGCTAAG…
g10325	euni-1678	13424	14806	460	+	3-ketoacyl-CoA synthase 5	0	atggccgccgtcctcttggagttcctccgccacggccccgacgagatcctctccctctggcgctccctccacctggacctcctccacatcctctgctcttccttcctcgtcctcttcgtcgccaccgtctacttcatgtccaagccccgcaccatcttcctcgtcgactacgcctgctataagccccccgtcacctgccgcgtccccttctccaccttcatggagcactcccgcctcatcctcaaggacaagcccaagagcgtcgagttccagatgcgcatcctcgagcgctccggcctcggcgaggagacctgcctcccccccgccatccactacatcccccccacccccaccatggacgccgcccgcggagaggcccagctcgtcatcttctctgcc…
g28173	euni-10798	4694	6175	493	+	3-ketoacyl-CoA synthase 5-like	0	ATGGACTCTTTCTCCAAGCTTGGTGACGATGATGACCACGTCCGCGACCTTCTTTGGTCATCCATCTCTAAGCACTTTGTTTCCATTTTTCTTGATCTTGTCCGCTTCTCCTTCCCTTTGGCCCTGCTTGCACTCGAAACCCTCTTTCTCCTCCAAAAATCGACACCCAtcttccatttcctcttcttcttctcttgcttcctcgtcttcttcttcctcAAACGGTTCGTTTCGAGACCCGACCAAGTCTACCTCGTGGACTTCTCGTGCCTGAAGCCCCCAAGCTTTTGCAGAGTCCCGTTCGCTACCTTCTTGGAACATGCATCCTTGATGAACATCTTCGACCGGGAGAGCGTCGACTTCATGGCCAAGATCCTCACTTCTTCGGGCCTAAGCGAA…
g6775	euni-893	27318	31358	466	+	3-ketoacyl-CoA thiolase 2, peroxisomal	0	aTGGAGAAGGCAATCGAGAGGCAGAGAGTTCTCCTCCAACACCTGCGACCTACTTCCTCTTCGTCCTCTTCTTCTGTTCACGGCGATGAATCTTCGCTCTCGGCATCTATATGTTCAGCAGGTGATAGCGCGGCGTATCAAAGATCCTCTGGCTTTGGGGACGACATAGTGATAGTAGCTGCATACAGGACAGCACTCTGCAAATCGAAGCGCGGTGGCTTCAAGGACACGTACCCAGACGATCTGCTTGCACCTGTTCTGAGGGCATTGATTGAGAAAACAAAGCTAAATCCAAGTGAAGTTGGAGATATTGTCGTGGGCACGGTATTAGCACCTGGTTCACAAAGAGCAAGTGAATGCAGAATGGCTGCATTCTACGCTGGTTTCCCTGAAACCGTG…
g7756	euni-1089	44440	47858	354	+	3-methyl-2-oxobutanoate hydroxymethyltransferase 2, mitochondrial-like	0	ATGGACGAGTGCAAGACGTTCTATTTCGCGGGGCAAGAGACGACGAACGTCATCCTCACTTGGGCACTGTTCCTCCTTGCGATTCACCAAGATTGGCAAGAGGAAGCAAGAAAGGAGGCGAACCTTGTATTTGGCGATGAAGATCCCACTCGTGAAGGAATTATCAAACTCAAGAACGTCCACCTCGACATGGCCGGCATCGACTTCTGCCTCGTCGGCGACTCGGCCGCCATGGTGGTGCACGGCCACGACACCACCCTCCCCATCTCCCTTGACAAGATGCTCGCCCATTGTCGGGCGGTGGCGCGTGGCGCCAAGAGTCCCCTGCTCGTCGGTGACTTACCTTTTGGTAGCTACGAGTCGAGTTCGAATCAGGCTGTTGATACCGCGGTTCACGTG…
g33823	euni-20472	557	3065	215	+	3-oxoacyl-[acyl-carrier-protein] reductase 4 isoform X2	1.86E-118	ATGGCCGCTTCCGCGTCGAACATCGTCGCCTTCGGATCATCCGGAGTTTCCGCCGTGCGGAGGCTCTCCTTCTCGCGGCAGCTGTCTCCGCTCCTCGGCGGAGTCGGATCTTGTCAGCTCCGGACTTTTCCAAGTCTTCAGTGCGAGTCGCGGAGCTCGTCTGCTGCTCTTGGTGTCAGAGCTCAAGTTGCCGCTGTTGAAAAAGCAAGCACTGCAGGCGCACAAAATGTAGATTCCCCTGTAGCAGTTGTGACTGGAGCATCTCGAGGTATTGGTAGAGCAATTGCTCTTTCGTTGGGAAAAGCAGGCTGCAAGGTACTGGTCAATTACGCTAGGTCATCACAGGAGGCTGAGGAAGTATCAAAGGAGATAAAAGCATGTGGTGGTCAAGCTCTTACA…
g16565	euni-3542	24471	27980	328	-	3-oxoacyl-[acyl-carrier-protein] reductase 4-like isoform X1	0	ATGGCCGCCGTCGCCGGATCGAGCGTTGCTGCTCTCGCCCCATGCCGTGTCGGCAGCCGGTCCGAGAGCTCCGGTGGTCGGATGCTCGGGTTCCCGCGGCGGAGTGTGAACCCGGCTCTCGGCGGAGCCCGATCGAGTCAGCTCCGGAGCCTGTCGTCTCTTCGGTGCCGAAGCGGAAGCTCGATTGCCGGTGTAAGAGCTCAGGTTGCCACTGTCGAAAAAGTGAGCACAGAAGGTGCTCAAAGCGTAGAATCGCCGGTCGTGATAGTTACCGGCGCCTCCAGGGGTATTGGTAAAGCTGTTGCATTATCACTGGGTAAAGCACGCAGCAAGGTCCTAGTAAATTATGCCAGATCGTCAAAGGAAGCCGATGAAGTGGTCAAAGAGATAGAGGCATGC…
g7318	euni-1011	21212	25435	390	-	3-oxoacyl-[acyl-carrier-protein] synthase 3 A, chloroplastic-like	0	ATGCCCACCCTGAGAATCAAGATTCAGCCTGCGATAGGAGTTTCTCGTTCTGGGTCTTGCCCGAATGAGGTCGTGCTCAGGCGGATACTGTGCGGCAGCGCCAACGAGAAGCATGCTTCGGGCGTCGTGTCTTCGGAATCTCGAGTGCCAAAGGTCATTGGTAAAGGCTGCAAGTTAATTGGATGCGGCTCGGGCATTCCAACTCTTCAGGTTTCAAATGATGATCTTGCAACAATTGTCGACACCTCTGATGAATGGATATCAGTTCGTACTGGGATCCGCAATCGACGTGTTCTGTCAGGCAAAGACAGCTTGACAGGTTTGGCTGTGGAGGCAGCACGGAAAGCTCTACAGATGGCACAGGTTGATCCTGAGGATATTGACCTAGTCTTAATGTGC…
g7599	euni-1062	39885	49564	591	-	3-oxoacyl-[acyl-carrier-protein] synthase 3 A, chloroplastic-like	0	ATGGCCAATGTGTCTGGGCTGTTTTCTCCTTCCGTACCCACCCTGAGAATCAGGATTCAGCCTGCTATAGGAGTTTTTCGATCTGGGTCTTGCCCGAATAAGGTCGTGCTGAGGCGGATATTGTGCGGCAGCGCCAACGAGAAGCATGCTTCGGGCGTTGTATCTTCTGAATCTCGAGTGCCTAGGGTCATTGGTAAAGGCTGCAAGTTAATTGGATGCGGCTCGGGCATTCCAACTCTTCAGGTTTCAAATGATGATCTTGCAACAATTGTCGACACCTCTGATGAATGGATATCAGTCCGTACCGGGATCCGCAATCGACGTGTTCTGTCAGGCAAAGATAGCTTGACAGGTTTGGCTGTGGAGGCAGCGAGGAAAGCTCTAGAGATGGCACAGGTT…
g11694	euni-2018	35676	38784	535	-	3-oxoacyl-[acyl-carrier-protein] synthase I, chloroplastic-like	0	ATGAGGTTCAAGATTGATGTCGAGCACAGCTCCGGCCTACCGCCAACCCTCGACCGGCCCCTGTACTGCGAGCCGCCCAACCCCGACACGGCGAATTCGTCGCTTGTCACATTGGTGAATCCGCCCGAGCAAATCAATCCCCCCGTCACGGTCGGGAACATGCTCGAGGGCAGAGAGTCAGGGGCGGCCAACGGCGGCGCTTCTTTGATGCAGTACGGCGGGCTTAGGCCGGTGGAGAATGTGCATGTGGCTACTTCCGGGAGGAATCTTTCTGGGGTCATTTCTGCTTCAGCTCGCAAGCGTGGAAAGATCAAGGCCATGGCCCCTCCGACCGTATCGGCTCCCAAGCGAGAAAAGGATCCCAAGAGGCGCGTCGTCATAACGGGAATGGGTCTCGTC…
g14753	euni-2924	6118	12542	475	-	3-oxoacyl-[acyl-carrier-protein] synthase I, chloroplastic-like	0	ATGCAATCCCTCCAATCTCCGCCCTTCCGCGTCTCCCCCCTCGACCCGCTCCGCAAATCCTCCTCCAATGCGTcctcccccgccgccccacgcgccccctggcgcgtcgccctccccgccgtgaggtcctccgccgccgcctcctcccccgccgtctccgcccccAGGCGCGAGAAGGACCCCAAGAAGCGCGTCGTCGTCACCGGGATGGGCCTCGTCTCCGTCTTCGGCAACGACGTCGACGCCTACTACGAGAAGCTGCTCGCCGGGGAGAGCGGGATCGGCCCGATCGACCGCTTCGACGCCTCCAAGTTCCCCACCCGCTTCGCCGGGCAGATACGCGGGTTCTCGTCGCAGGGCTACATCGACGGGAAGAACGACCGGCGCCTCGACGATTGC…
g13752	euni-2591	5899	11278	551	+	3-oxoacyl-[acyl-carrier-protein] synthase II, chloroplastic-like isoform X1	0	ATGGTGGCTTCAATGGCGGCCTCTCCGCTCTGCACATGGCTGGTGGCGGCTTGCACGTCGGTCTCGTTCGAGAACGAGCTGAAAAAGAACCCGTTTCAGTGCTCCAAGAGGCTGAAAAGAAAGGTCCTTTCGAAATGTTGTAGCGACACGAGAAATGCCCAGTCGCCCATTTCTGGGTTGTTATCATCTTTCTGTGGATCGAGCATTCAAGGTCTCATGAGTTCGTGTTTGGCTTTTGAGCGTTGTAGTGATTACTACAGATGTAATGGGCTCTCGTCTCTGTTTGGATCGAGAAATGTTGGCATAAATCGGAAGCAGAAGCGCCCGAATCGAGCTCGCAACTCTGGAGAAACCATGGCAGTGGCCCTGCAACCCATTCAAAAAGTTTCGACAATGAAG…
g17411	euni-3889	8776	16111	555	-	3-oxoacyl-[acyl-carrier-protein] synthase II, chloroplastic-like isoform X2	0	ATGGCTGGGCCCGCGGTTGCGTCGCCGCTCTGCACGTGGCTCGTGGCGGCTTGCATGTCGGTCTCGTGCGAGAGGGATGGCGCGGCGAAGAGGCCGACCTCGTGCGGCTTCTCTCGGAGGAGGAGGAGCCGGCTTCCAGTGTCGAAATGTggcgggggcggcggcggcggcggGAGCGCCTTGTCGTTCGGCCTGGTGACCTCTTGCCTGGCCTTCGAGCCTTGCAGTGAGTTTTACAGCTCGCGAGCGGCGTCGTCCTTGGGATTCTTCGGCGAGAATGGATTCGCTTCGCTTTTCGGATCGACGAGTCGCCCGATGAATCGAAGGCAGAGGCGTCTGAATCGCGCCTCTGGTTCAGGTGAAGTCATGGCTGTGGCATTGCAAGCTGCACCAGAGTTT…
g12812	euni-2323	32930	37051	331	-	3-oxoacyl-[acyl-carrier-protein] synthase, mitochondrial	1.03E-116	ATGCCAGGTATTTGCAGGTCCAGGGCTCTCACCACAAAGTACAATTCCTGCCCAGGGGAATCATCGCGGCCATTTGACTGTGGTCGAGATGGTTTTGTAATTGGTGAAGGTTCAGGTGTCATAGTGTTGGAGGAACTTGAACATGCAAAGAAACGAGGAGCAAAGATATATGCTGAGTTCCGTGGTTATGGGATGTCAGGGGATGCTTATCACATTACCCAGCCACGTGGTGATGGGAAAGATGCCATTTTGGCAATGACACGTGCACTAAAGCAGTCAAATGTTCATGCTAGCcaggtggattatgtaaatgcgcatgcgacgtctacgcctttgtGTGATGCAGTGGAAGCGAAAGCAATCAAAACAATATTTTCTGACCATGCGTCATCAGGTGCA…
g19805	euni-4962	10159	14785	480	+	3-oxoacyl-[acyl-carrier-protein] synthase, mitochondrial	0	ATGGCAAATCCTTCTCGCCGAATGCTCCTCTTTCCTTCTGTCTCCCGACGCATTCGGCGCATttcgtcctcttcctcctcttcttcttctcctccttcGCTCGAATCCTTCGAACCTCCACTTGCCGTTACGCCTCGAAGAGTCGTCGTCACCGGCTTGGGTATGGTGACTCCGCTCGGTTGTGGAGTGGAAACGACATGGAAGCGTCTAATAGAGGGGAAATGTGGGATTAGAGGGATCACGCCGGAAGATCTCAAGATGGATAATTTTGATTCTGAGACGCGGTTGCATACGTTTGAGCAGCTGACTTCCAAAGTTGCTGCGATGGTGCCCGGCGGTACCAATCAAGGCGAATTTAATGAGGAATTGTGGCTTAATTCCAAAGAGCATCGTTCAATT…
g25163	euni-8124	8389	9877	144	-	3-oxoacyl-[acyl-carrier-protein] synthase, mitochondrial	1.27E-66	ATGGCAAATCCTTCTCGCCGAATGCTTCTCTCTCCTTCTGTCTCCCGACGCATTCGGAACGTttcgtcctcttcctcctcgtcttcttcttctcctccttcGCTCGAATCCTTCGAACCTCCACCTGCCGTTACGCCTCGAAGAGTCGTCGTCACCGGCTTGGGTATGGTGACTCCGCTCGGTTGTGGAGTGGAAACGACATGGAAGCGTCTAATAGAGGGCAAATGTGGGATCAGAGCGATCACGCCGGAAGATCTCAAGATGGATAATTTTGATTCTGAGACGCGGTTGCAAACGTTTGAGCAGCTGACTTCCAAAGTTGCTGCGATGGTGCCCAGTGGTACCAATCAAGGCGAATTTAATGAGGAATTGTGGCTTAATTCCAAAGAGTATCTTTCA…
g7622	euni-1066	19336	20787	388	-	3-oxo-Delta(4,5)-steroid 5-beta-reductase	0	ATGAGTTGGTGGTGGGCTGGAGCTATTGGCGCCGCAAAGAAGCGGATCGACGAGGAGGAGGCGCCCAAGACGTACCAGAGCGTAGGGCTGATCCTGGGGGTCACCGGAATCGTGGGCAACAGCCTGGCCGAGATCCTCCCCCTCTCCGACACACCTGGCGGCCCGTGGAAGGTCTACGGCGTCGCCCGCCGCCCCCGCCCCCCGTGGAACGCCGACCACCCCATCGAGTACATCCAGTGCGACCTCTCCGACGAGTCCGACGCCGTCGCTAAGCTCTCCCCTCTCACCGATGTTACCCACGTCTTCTACGTCACCTGGGCCAACCGGTCGTCGGAGCTCGAGAACTGCCGCGTCAACGGCGTCATGCTCCGCAACGCCCTCAACGCCCTCGTCCCCAAC…
g958	euni-62	1315	18375	900	-	3-phosphoinositide-dependent protein kinase 1-like	0	ATGTTGGCAATGGAGAAGGAATTTGATTCGAAGCTGAAGATTCAGGGGAATAATTCCAATAATTCGTCCAATGGAGGGAATGTTCAGAGATCTAAGAGCTTTGCGTTCCGAGCTCCTCAGGAGAGCTTCACGATTCAGGACTTTGAGTTGGGCAAGATCTATGGCGTTGGCTCTTATTCAAAGGTTGTGAGGGCAAAAAAGAAGGACACAGGAATGGTGTATGCATTGAAGATTATGGACAAGAAATTCATCACCAAAGAGAATAAAACAGCTTACGTGAAGCTGGAGAGGATTGTTCTTGATCAGTTGGACCATCCGGGCATTGTGCGGCTATATTTTACATTCCAGGACACCTTTTCACTATATATGGCACTTGAATCATGTGAAGGTGGAGAACTT…
g19796	euni-4959	16729	18725	220	+	3-phosphoshikimate 1-carboxyvinyltransferase 2	2.04E-133	ATGGCCCACGCCGTCAGGACTCCGAATTGCCCACTGAACATGCAGGTCCTTGCTAAGAGCTCGAGACCCAGATTCGCCGCTTCTGTTACCTTGGGCCATCAGTTCTTGGGTGTTTCGGAGCTGAAGCATTGCGGGAGTCGGGGGATTGCAGTTAAAGTTCCTTCCTTTAAGGTCGCGGCTTCGGTTGCCACAGCTGAGAAGCCGTCCAAGGTACCGGAGATTGTGTTGCAACCAATTAAAGAGATCTCCGGCACGGTGAAGTTGCCGGGCTCGAAGTCTCTTTCCAATAGGATTCTGCTTCTTGCGGCTCTCTCTGAGGGAACGACTGTCGTAGACAACTTGTTGGATAGTGATGATATCCATTACATGATTGGAGCATTGAGAGCTCTTGGTCTGAAT…
g19797	euni-4959	19317	21396	220	+	3-phosphoshikimate 1-carboxyvinyltransferase 2	9.70E-150	ATGTGGAGTGGTAGCTGGGATAGGTTCTTGATACGAGGAGGTCAGAAATACAGGTCTCCTGGAAAAGCTTACGTGGAAGGTGATGCTTCAAGTGCTAGTTACTTCCTAGCAGGTGCAGCCGTCACTGGGGGAACTGTTACTGTTGAAGGCTGCGGTACAAGTAGTTTACAGGGTGATGTAAAATTTGCTGAAGTCCTTGAGAGAATGGGGGCTACAGTCACCTGGACAGAGAACAGTGTTACTGTGACTGGACCTCCACGCAATTCTTTTGGAAGAAAGCATTTGCGCGCTATTGATGTCAACATGAATAAAATGCCAGATGTTGCCATGACTCTTGCTGTGGTTGCACTTTTTGCTGATGGGCCCACTGCTATTAGAGATGTGGCAAGTTGGAGAGTG…
g19436	euni-4776	16732	17718	80	+	40S ribosomal protein S10-1-like isoform X1	3.42E-37	ATGGGTGGCCCACCTGGTGATCGGCCACGTGGCCCACCTCGCTTTGAGGGAGGAGAACGGAGGTTTGGCGACCGTGAGGGCTACCGCAGTGGTCCCCGTGGACCTGGGGGTGACTTTGGTGACAAAGGTGGAGCTCCTGCTGACTACAGGCCTTCCTTTGGGGGTGGTCCTAGTGGAAGGCCAGGCTTCGGACGGGGAGGAGGTGGCTATGGTGCTGGACCGGCTAGCTCGAACCTTCCTTGA
g15759	euni-3251	19517	21088	160	+	40S ribosomal protein S11	7.71E-109	ATGGATGCTCAGACTGAGAAGGCGTTTCTGAAGCAGCCCAAGGTTTTCCTCTGCTCGAAGAAGTCTGGCAAGGGCAAGAGACCCGGTAAGGGAGGGAACAGGTACTTTAAGAGCGTTGGCTTGGGCTTCAAGACCCCGAGAGAGGCGATTGAAGGCACGTACATTGACAAGAAGTGCCCATTTACTGGCAATGTGTCCATCAGGGGTCGTATTCTTGCCGGCACTTGCCACAGTGCCAAGATGATGAGGACCATCATTGTCCGCCGAAACTACCTGCACTTTGTCAAGAAGTACCAAAGATACGAAAAGAGGCATTCCAACATCCCAGCGCACATTTCTCCATGCTTCCGTGTAAAGGAGGGTGACCATGTTACTATCGGCCAGTGCAGGCCACTGTCA…
g10151	euni-1644	6827	8132	142	+	40S ribosomal protein S12-like	1.09E-93	ATGTCGGGAGAAGAAGATGTTCCTGCACCTGAGGTTGCGGCTCCGGCTCCAGCTTTGGGTGAGCCCATGGATCTCAATACAGCTTTACAAGTTCTGCTGAGGAAGTCCCTGGCCCATGGTGGTCTTGTACGTGGGCTCCACGAAGGTGCCAAGGCCATTGAAAAGCATGCTGGGCTGCTTTGCCTACTAGCAGAGGACTGCAACCAGCCTGATTATATCAAGTTGGTGAAGGCGCTGTGCAATGAGCATAATGTCAGTTTGATCAATGTGCCTAGCGCAAAGACTCTCGGAGAGTGGGCTGGTTTGTGTAAAATTGATTCTGAGGGGAAAGCAAGGAAGGTTGTTGGTTGCTCTTGTGTGGTTGTAAAGGATTTTGGGGAGGAGACCGAGGCACGTCAT…
g15794	euni-3263	20448	21868	140	-	40S ribosomal protein S12-like	2.34E-85	ATGTCGGGAGAAGAAGTTGTGCCTGCTGCTGAGGCCCCTGCACCGGCTCTTGGTGAGCCCATGGACCTCACGACTGCTTTACAAGTTGTCCTAAGGAAGTCTTTGGCCCATGGTGGGCTTGTACGTGGTCTCCATGAAGGTGCCAAGTCAATTGAAAAGCATGACGCGTTGCTCTGTGTATTAGCAGAGGACTGCAATCAGCCTGATTATATTAAACTTGTAAAGGCACTTTGCAATGATCACAACGTCAGTTTGATCAATGTGCCCAGTGCTAAATCTCTCGGCGAGTGGGCTGGGTTATGCAAGATTGATTCCGAAGGAAAAGCAAGGAAGGTTGTCGGTTGTTCCTGTGTTGTTCTAAAGGATTTTGGAGAAGAGACCGAGGCTCGCCATGTTGTT…
g6094	euni-765	48257	49972	151	-	40S ribosomal protein S13	2.12E-101	ATGGGTCGCATGCACAGTCGCGGTAAGGGTATCTCAGCCTCGGCGCTTCCATACAAGAGGACTCCTCCGAGCTGGCTCAAGATCTCGTCACAGGACGTTGAGGAGAACATCTGCAAGTTCGCGAAGAAAGGGTTGACGCCATCGCAGATTGGTGTTATTCTTCGTGACTCTCACGGGATTGCCCAGGTGAAGAGCGTCACTGGGAGCAAGATTTTGCGTATCCTCAAGGCTCATGGTCTTGCGCCGGAAATTCCTGAGGATCTGTACCACCTCATCAAGAAGGCAGTGTCCATCAGGAAGCACTTGGAGAGGAACAGGAAGGACAAAGATTCCAAGTTTAGGCTAATTCTTGTTGAGAGCAGGATCCACAGGCTTGCACGGTACTACAAGAAGACCAAG…
g3075	euni-297	14561	18205	158	-	40S ribosomal protein S14-3	2.41E-92	ATGTCGAAGAGAAAGGTTAGGGAGCCCAAGGAGGAGAACGTCACGCTCGGGCCGGCCGTGCGCGAGGGTGAGTACGTCTTCGGGGTCGCTCACATCTTTGCCTCCTTCAACGACACTTTCATCCATGTGACCGACCTCTCTGGGAGGGAAACCCTTGTTCGCATCACCGGTGGCATGAAGGTGAAAGCTGACAGGGATGAATCGTCGCCTTATGCAGCCATGCTTGCAGCCCAAGATGTGGCTCAGCGATGCAAGGAACTTGGTGTCACTGCCCTTCACATTAAGCTTCGTGCTACTGGGGGAAACAAGACCAAGACCCCAGGTCCGGGTGCTCAGTCAGCACTTCGAGCCCTTGCTCGTTCTGGCATGAAAATCGGTCGCATAGAGGATGTGACCCCG…
g14059	euni-2689	20637	23406	150	+	40S ribosomal protein S14-3	7.77E-101	ATGTCGAAAAGGAAGGTTAGAGAGCCAAAGGAAGAAAACGTTACCCTTGGTCCTGCCGTTAGAGAGGGAGAGTATGTCTTTGGCGTGGCTCACATTTTTGCCTCCTTTAACGACACATTCATTCATGTGACTGACTTATCTGGTAGGGAGACCCTCGTCCGTATAACTGGAGGTATGAAGGTTAAAGCTGATAGAGATGAGTCGTCTCCATATGCTGCAATGCTTGCTGCCCAGGATGTTGCCCAACGATGCAAGGAGCTTGGCGTTACTGCCCTTCATATTAAGCTCCGTGCAACTGGTGGGAACAAGACAAAAACTCCTGGTCCTGGTGCCCAGTCTGCTCTTCGAGCCTTGGCTCGTTCTGGAATGAAAATTGGTCGTATAGAGGATGTGACGCCG…
g28310	euni-10934	5303	6835	152	-	40S ribosomal protein S15-4-like	3.19E-100	ATGGCGGATGTGGAGGCAGATGTTGCGGTTCCAGGTCAGCCGAAGAAGAGGACGTTCAAGAAGTTCAGCTTCAGGGGCGTCGACCTCGATGCGCTTCTCGACATGTCCACCGACGAGCTCGTCAAGCTCTTTCCCGCCCGAGCTCGCAGAAGGTTTCAGAGAGGCTTGAAGCGAAAGCCAATGGCTTTGATCAAGAAGCTGCGCAAGGCGAAAAGGGAGGCCCCTCCTGGCGAGAAGCCTGAACCGGTGAGGACCCACCTTCGGAACATGATCATAGTTCCCGAGATGATTGGAAGTATCATCGGAGTTTACAATGGCAAGACTTTCAATCAAGTTGAGATCAAACCTGAGATGATCAGCCACTATCTTGCTGAGTTCTCCATCTCGTATAAACCTGTC…
g460	euni-25	102826	104480	151	+	40S ribosomal protein S15a-1 isoform X1	7.55E-73	ATGTATAATGCCGAGAAGAGGGGAAAGAGACAGGTCATGATCAGACCCTCGTCCAAAGTGATCATCAAGTTTCTTCTGGTTATGCAGAAGCATGGTTACATTGGAGAGTTTGAGTACGTCGACGACCACAGGGCTGGCAAAATTGTGGTTGAACTCAATGGAAGGCTAAACAAGTGTGGGGTTATCAGTCCCCGCTTTGATATTGGTGTCAAGGAGATTGAAGGCTGGACTGCAAGGTTGCTTCCTTCCAGACAGTTTGGTTACATTGTGTTAACAACTTCAGCCGGTATTATGGATCATGAAGAGGCTAGGAGGAAGAATGTCGGTGGGAAACTGATTGACGACTGCTCATTGAAGTGCAGAGCAAAATCGTCTGTGATCATTGGACAGGGGATATGG…
g17169	euni-3797	12531	13226	117	+	40S ribosomal protein S15a-1 isoform X1	1.05E-77	ATGTATAATGCTGAAAAGAGGGGAAAGAGACAGGTCATGATCAGACCGTCATCGAAAGTGATCATCAAGTTTCTTCTGGTGATGCAGAAGCACGGTTACATCGGAGAGTTCGAGTATGTCGATGACCACAGGGCTGGCAAAATTGTGGTTGAACTCAATGGAAGGCTAAACAAGTGTGGAGTTATCAGTCCCCGTTTTGATATCGGCGTCAAAGAGATTGAAGGCTGGACTGCAAGGCTGCTTCCCTCAAGACAGTTTGGTTATATTGTGTTGACAACTTCAGCTGGCATCATGGATCATGAAGAGGCTAGGAGAAAGAATGTTGGTGGAAAAGTGCTTGGCTTCTTTTACTAG
g7631	euni-1067	5873	7571	129	-	40S ribosomal protein S15a-2-like	1.58E-85	aTGGGACGAAGGATACTGAACGATGCGTTGAGGACGATGGTGAACGCGGAGAGGAGAGGGAAGGCCATGGTGGAGCTGCGACCCATTTCCAATGTGGTCTCTTCTTTTCTCAAGCTCATGAAGGACCGAGGATATGTGAAGAGTTTCCAAGTTCATGATCCCCACAGGGTGGGGAGGATAACTGTGGAATTGCAGGGCCGTATAAAAGATTGCAAAGCTCTGACTTACCGGCAAGATATCAAGGCTAGAGATATTGAGCAGTACAGGTTGAAAATGCTACCAACACGTCAGTGGGGTTATGTTGTTATTACGACACCTGATGGCCTTCTGGACCATGAAGAAGCAACAAGAAGGAACTTGGGAGGCCAAGTAATTGGTTATTTTCATTGA
g20456	euni-5268	8180	8747	144	-	40S ribosomal protein S16	1.58E-95	ATGGCCGCTCCAATCGAGTCGGTGCAGTGCTTCGGGCGCAAGAAGACGGCCGTCGCCGTCACCTACTGCAAGCGTGGCCGCGGCCTGATCAAGATCAACGGCGTCCCGATCGAGCTCGTCGAGCCCGAGATCCTCCGCTTCAAGGCCTACGAGCCCATCCTCCTCCTCGGCCGCCACCGCTTCGCCGGCGTCGACATGAGGATCAGAGTCAAGGGCGGTGGCCACACCTCGCAGATCTACGCCATCCGCCAGAGCATCGCCAAGGCCTTGGTCGCTTTCTACCAGAAGTACGTGGACGAGCAGAGCAAGAAGGAGATCAAGGACATCTTGGTCAGGTACGACAGGACTCTGCTTGTGGCTGACCCTAGGAGGTGCGAGCCCAAGAAGTTTGGTGGTCGT…
g28476	euni-11106	4334	5677	233	+	40S ribosomal protein S17-4	1.17E-90	ATGCTTGAAGAAGGTGGACAAGGGTCGCCCTTCCCCAAGCAAGGTTGTCCCTTGCTAGCCATGGGCAAGGCCTTaGCCTACAGATCGAGCCCCAAAAAAACCCAAGCCCCGATCTGTTCGCTCGATCGGCTCGGCGCTGGCTCCGTTTTGCACCTACAGAGAAACCCTAGCGTCCCTATAATATTTAGAGACACGTCTCAGCAAAGTTCATTCTCGCCGCCGCCGCCGAGTGCTATTCTTCATCTCCTCTCAACAGGGAAAGGTAAGGAAGCGATCATGGGTCGTGTGCGCACCAAGACTGTGAAGAAGTCCTCTCGCCAGGTTATCGAGAGGTACTACTCTCGCATGACTCTGGACTTCCACACGAACAAGAAGATCGTGGAGGAAGTCGCCATCATC…
g518	euni-28	113505	115310	152	+	40S ribosomal protein S18-like	2.90E-103	ATGTCTCTTGTGGCAAACGAGGATTTCCAGCACATTCTGCGTGTGCTGAACACCAACGTCGATGGGAAGCAGAAGATCCTGTTCGCTCTCACCTCCATCAAGGGTATTGGCCGCCGTTTCGCCAACATCGTCTGCAAGAAGGCCGACGTCGACATGAACAAGAGGGCTGGTGAATTGACTGCTGCTGAGCTAGACAACCTTATGGTCATTGTGGCCAACCCACGGCAGTTTAAGATTCCAGACTGGTTTTTGAACAGAAAGAAGGATTACAAGGATGGAAAGTACTCTCAGGTTGTCTCAAATGCATTGGACATGAAGCTGAGGGATGATTTGGAGAGGTTGAAGAAGATCAGGAACCACCGTGGTTTGAGGCACTATTGGGGCCTGCGAGTTCGTGGC…
g23639	euni-7041	10936	12628	152	-	40S ribosomal protein S18-like	2.90E-103	ATGTCGCTGGTGGCGAACGAGGATTTCCAGCACATCCTGCGTGTGCTGAACACTAACGTCGATGGGAAGCAGAAGATCTTGTTCGCCCTTACCTCCATCAAGGGTATCGGCCGCCGCTTCGCCAACATCGTCTGCAAGAAGGCCGACGTCGACATGAACAAGAGGGCTGGTGAATTGACTGCTGCTGAACTAGACAACCTGATGGTCATTGTGGCCAACCCCCGTCAGTTTAAGATTCCGGACTGGTTTTTGAACAGAAAGAAGGATTACAAAGATGGAAAGTACTCTCAGGTTGTCTCAAATGCCCTGGACATGAAGCTGAGGGATGATTTGGAGAGGTTGAAGAAGATCAGGAACCACCGCGGTTTGAGGCACTACTGGGGACTTCGTGTTCGTGGC…
g2676	euni-249	75270	76959	183	-	40S ribosomal protein S19-3	2.02E-92	ATGTCCATCTTCTTCATTCGACCGAAAACCCTAATCATATATAAACAGCACGATCTGAAGCTCCTGCGCTGCCGGCTGTCGCTGAAACGGAGGTCTTTGCTCTCGCGCACCGACTCGACCATGGAGACTGCGAGGACTGTGAAGGACGTGTCGCCGCACGAGTTCGTCAAGGCCTATGCGGCTCACCTCAAGAGATCCGGCAAGGTTGAGTTACCTCACTGGACCGACATTGTCAAAACTGCAACATTTAAAGAGCTTGCTCCCTATGATCCAGACTGGTATTACATCAGAGCTGCGTCAATGGCGAGGAAGATATACCTGAGAGGAGGGCTCGGCGTGGGTGCTTTTCGCAGAATTTATGGGGGGAGCAAAAGGAATGGAAGTCGGCCACCCCATTTT…
g5487	euni-657	60849	62299	143	-	40S ribosomal protein S19-3-like	7.90E-93	ATGGCGACTGCGAGAACAGTGAAGGACGTTTCATCTCACGAGTTCGTCAAGGCGTACGCTGCTCATCTCAAGCGATCCGGCAAGATTGAACTTCCTCACTGGACTGATATAGTCAAGACTGCTACGTTCAAGGAGCTCGCTCCATATGACCCTGATTGGTACTTTATCAGAGCCGCTTCCATGGCCAGGAAAATTTATTTGAGGGGAGGTCTTGGTGTTGGCGCGTTTCGCAGAATCTACGGTGGAAGCAAGAGGAATGGCAGCCGTCCGCCGCATTTTTGCAAGAGCAGCGGCTCTGTAGCCCGCCACATTCTTCAGCAATTGGAGAAGATGAACATCATCGACTTCGAGCCTAGAGGCGGAAGGAGAATCACATCCAGTGGCCGGCGGGATCTTGAT…
g26572	euni-9274	2641	8036	169	-	40S ribosomal protein S19-3-like	1.71E-95	ATGGCGGCGCCGGCGAGGACGGTGAAGGACGTTTCCCCTCACGAGTTTGTCAAGGCTTACTCCGCTCACCTCAAGCGATCTGGAAAGATCGAACTTCCCCATTGGACTGACATTGTGAAGACTGGTACATTCAAAGAGCTTGCTCCTTATGACCCTGATTGGTACTATATTCGAGCTGCTTCTATGGCAAGGAAAATTTATCTCAGGGGAGGCCTTGGTGTTGGAGCCTTCCGCAGGATCTATGGTGGGAGCAAGAGGAATGGCAGTCGCCCACCACATTTCTGTAAGAGCAGTGGTTCTGTAGCTCGCCACATTTTGCAGCAATTGCAGAACATGAATATCGTCGATATCGACCCAAGAGGGGGAAGGAGGATCACATCCAGCGGCCAGCGTGATCTT…
g6915	euni-922	35598	37336	95	+	40S ribosomal protein S20-2	4.83E-27	atgcgcgcccttaCCGTCTCTGAGTCCTCCACCTCTATTTCGTCTGTCGCAGCTGctccctctccctctccgtctccctcactctctcGAGCCGTCGAAGGGTTGGGTTACCAAAATCAGATTACTCTGTCCTCCAAGAATGTTAAGAATCTCGAGAAAGTGTGCACTGATCTGGTGCGTGGGGCAAAAGACAAGCGTCTTCGGGTCAAGGGACCAGTGAGGATGCCCACCAAGGTTCTTCACATCACAACTAGGAAGTCACCTTGTGGGAACCAACACCTGGGATAG
g16892	euni-3686	17554	18957	121	+	40S ribosomal protein S20-2	9.99E-78	ATGGCTTATGCTATGAAGCCGACGAAGCCAGGTTTGGAGGAACCCCAGGAGCAGATTCACAAAATCAGGATCACTCTGTCCTCCAAGAATGTTAAGAATCTCGAGAAAGTGTGCACTGATCTGGTGCGTGGGGCAAAAGACAAGCGTCTTCGAGTCAAGGGACCAGTGAGGATGCCCACCAAGGTTCTTAACATCACAACTAGGAAGTCACCTTGTGGAGAAGGAACCAACACCTGGGATAGATTTGAGCTCCGTGTCCACAAGCGGGTCATCGACCTCTTCAGCTCTCCGGAAGTCGTCAAGCAAATTACCTCCATTACTATCGAACCAGGTGTGGAGGTCGAGGTCACCATTGCGGACTCTTAA
g6916	euni-922	42848	43222	98	+	40S ribosomal protein S20-2-like	1.78E-12	ATGGACATTGATCTTTCAACAGTTTGCTCTGATTTGATTCGTGGCGCCAAGGATAGGCATCTCCGGGTCAAGGGGCTAGTGAGGATCCCCACCAAGGTCCTTCGCATCAACGACAGGAAGTCGCCTTGTGGAGAAGCTATTGAATCGACGGAACATTTTGGCCGGACTCCAGATAGGAACCAACATGTGGGATCAATTCGAGCTTCGCATTCACAAATGGGTCATCGACCTCTTCAGCTCTCAGCATGTCGTAAAGCAAATTACGTCAATTACTATCGAGCCCGGCGTGGAGGTTGA
g5843	euni-722	15690	20698	134	-	40S ribosomal protein S21-2	4.27E-56	ATGAGCATGATTTCTGGTGGGCTATCGTTGGGTAGCCCCCTTCACCATTCACCAAGTAGTAATGCTTTCGGAAAGAAAAGAGCCATTGCCGTCGTCCTGCTGACCCTTGGCCCCTCTTTCTTCCTCTCGTGTTGGAAGTCTAGAAAACAGCCTTTCAAGATGCAGAACGAGGAAGGACAAAACATGGACCTGTACATCCCCAGGAAGTGTTCTGCCACGAATAGGCTTATCACCTCGAAGGACCATGCCTCTGTCCAGATCAACATTGGGCACTTGGGTCCTGATGGTGTTTACACCAACCAATTCACCACTTTCGCGCTCTCCGGTTTCATTAGAGCCCAGGGTGATGCTGACAGTGCCGTTGACAGGCTCTGGCAAAAGAAGAAAGCTGAACTTCGA…
g25184	euni-8139	5305	6209	81	-	40S ribosomal protein S21-2	8.98E-50	ATGCAGAACGAGGAAGGACAAAACATGGACCTGTACATCCCCAGGAAGTGTTCTGCCACGAATAGGCTTATCACCTCGAAGGACCATGCCTCTGTCCAGATCAACGTTGGGCACTTGGGTCCCGATGGTGTTTACACCAACCAATTCACCACTTTCGCGCTCTCCGGTTTCATTAGAGCCCAGGGTGATGCTGACAGTGCTGTTGACAGACTCTGGCAAAAGAAGAAAGCTGAACTTCGACAGTAA
g26966	euni-9640	4181	7801	145	-	40S ribosomal protein S21-2	1.65E-56	ATGGTAAATTACCCGAATATCTTCTATCTTCACGCCGTCTCGAGACACGAGAGCTTGATATTCTGCGGATGCGCGAGTCGCCATTCCCTCGCCATCACTCGCCTGAGCCATTGCCGTTGTCCTGCTCACCGTTGGCctctctctctctctctcttcctctcgTGTTTGAAGTCTAGAAAACAGCCTTTCAAGATGCAGAACGAGGAAGGACAAAACATGGACCTGTACATCCCCAGGAAGTGTTCTGCCACGAATAGGCTTATCACCTCGAAGGATCACGCTTCTGTCCAGATCAACATTGGGCACTTGGGTCCTGACGGTGTTTACACCAACCAATTCACCACTTTCGCGCTCAGCGGTTTCATCAGAGCCCAGGGTGATGCTGACAGTGCTGTCGAC…
g17042	euni-3749	19208	20038	81	-	40S ribosomal protein S21-like	2.11E-49	ATGCAAAACGAGGAGGGTCAAAATATGGATCTTTACATCCCCAGGAAATGCTCTGCCACAAACAGGCTCATTACTTCTAAGGATCATGCCTCCGTGCAGATCAACGTCGGGCACTTGGGCCCTGATGGAGTCTACACCAACCAATTCACCACATTTGCCCTCTCTGGTTCCATCCGAGCACAGGGTGATGCTGACAGTGCCATTGACAGGCTTTGGCAAAAGAAGAGAGCTGAAGTTCGACAATAA
g23917	euni-7255	927	3511	101	+	40S ribosomal protein S2-3-like	1.05E-32	ATGACTCTTGCAATCCCCACGGCGCGTTATGAGAGGCCCGTGGACTTCACTAGTAGGTGGAAGGAGTATGTAGATCCAGATCATCCAAATGTGCCATCTAGGAAGTTATTGGGATCCACGAAGACTCTCGGGAACTTCGTGAAGGCAACCTTCGACTGTCTACTGAAGACTTATGGCTTCCTTACCCCTGACTTCTGGAGGGAAACGAGATTCACGAAGTCTCCCTTCCAAGAGTACACTGATCTGCTGGCGAAGCCAACCGGGAAGCCGCTCATTTTGGACGACGCCGAGAGGATCGATGCCTGA
g23918	euni-7255	6999	8861	273	+	40S ribosomal protein S2-3-like	0	ATGGCAGAGAGAGGTGGAGGCGACCGTGGTGGTTTTGGCCGTGGATTTGGCGGCCGCGGAGGCCGTGGCGACCGTGGGGGTCGTGGCGGTCGCCGCCGCGCGCCGCGCCAGGAGGAGGAGAAGTGGGTCCCCGTCACCAAGCTCGGCCGCCTCGTGAAGGAGGGCAAGATCCACTCGCTTGAGCAAATCTACCTCCACTCGCTCCCGATCAAGGAGCACCAGATCATCGACACTCTGGTCGGGCCGTCGCTCAAGGACGAGGTGATGAAGATCATGCCGGTCCAGAAGCAGACCCGGGCCGGCCAGAGGACCCGGTTCAAGGCCTTCGTGGTCGTCGGCGATGGCAACGGCCACGTCGGGCTGGGGGTCAAGTGCAGCAAGGAGGTGGCCACCGCGATC…
g7577	euni-1059	45598	48147	186	-	40S ribosomal protein S24-1	2.55E-88	ATGGGCGGGTGGGAAGAGGCCAATGCCGTCGGAGAAGAAGAGAGGGATCGCCACGGACCCGCATCGTCTTTCGGAGCCTCGGAGCTGCCAGCTGAGATTTCTGCGTCGGCGCCGCACCGTGAAACCAGCCGAGGCGAGAAAGGAATCATGGCGGACAAGGCAGTGACCATTAGGACCCGCAAGTTCATGACCAACAGGCTTCTCTCCAGGAAGCAGTTCGTCATTGATGTGCTTCATCCCGGAAGACCCAATGTCTCCAAGGCAGAGCTGAAGGAGAAGCTTGGAAGGATGTATGACGTGAAGGACCCAAACTCTATCTTTGTGTTCAAGTTCCGGACTCACTTTGGAGGCGGAAAATCTACTGGCTTTGGTTTGATATACGATTCAGTTGAGACTGCC…
g17895	euni-4090	3409	4771	97	-	40S ribosomal protein S2-4-like	4.30E-58	ATGGTGCCTGCGCCGCGGGGGGCCGGGATCGTCGCTGCCCGCGTGCCGAAGAAGGTGCTCCAGTTCGCAGGGATCGAGGACGTGTTCACCTCGTCTAGGGGATCCACGAAGACTCTCGGGAACTTCGTGAAGGCAACCTTCGACTGTCTACTGAAGACTTATGGCTTCCTTACCCCTGACTTCTGGAGGGAAACGAGATTCGCGAAGTCTCCCTTCCAAGAGTACACTGATCTATTGGCGAAGCCGACCGGTAAGCCGCTCATTTTGGATGACATCGAGAGGATTGATGCCTGA
g23598	euni-7022	9350	11284	105	+	40S ribosomal protein S25	7.86E-52	ATGGCTCCGAAGAAGGACAAAGCCCCCCCTCCCTCGTCCAAGCCTGCGAAGTCTGGTGGTGGAAAGCAGAAGAAGAAGAAATGGAGCAAGGGAAAGCAGAAGGAGAAGGTGAACAACATGGTGCTGTTTGACCAGGCAACTTATGACAAGCTTCTGTCCGAGGCGCCCAAGTACAAGCTCATCACCCCGTCCATCCTCTCTGATCGCCTAAGGATTAATGGATCACTTGCTCGAAAGGCAATAAGAGAACTCATGGCTAGagggcaacaaATACATAAGTATCTTAGGTCAGTGTTCTTCGAGATTTTGAAGAAATAG
g18242	euni-4236	20707	23461	151	+	40S ribosomal protein S25-2	1.94E-50	ATGGCTCCTAAGAAGGATAAAGCTCCTCCTCCGTCTTCAAAGCCTGCCAAATCTGGTGGTGGCAAGCAGAAGAAGAAGaagtggagcaaggggaagcagaaggagaaggtgaaCAACATGGTGCTGTTTGACCAGGGGACGTACGACAAGCTTCTATCCGAGGCGCCGAAGTACAAGCTCATTACTCCTTCCATTCTCTCTGATCGCTTGAGGATTAATGGTTCTCTAGCAAGGAAGGCTATAAGAGAACTGATGGCGAGagAAGGCCGGGTTTCAAAACATGTGCTCCAGATTCATGAATCCGAGGGGAGTAACTCGGTTAACTCCCCTCCTTGTTCTTACACGGAGGTGAAACAGAACGATTCTAGTTTCTCCACCAGTACGGAACAAAGGGTCTCA…
g24980	euni-8005	7522	9321	127	-	40S ribosomal protein S26-1	1.29E-83	ATGACTTTCAAGCGCAGGAACGGAGGTCGCAACAAGCACGGCCGCGGCCATGTCAAGTTCATTCGCTGCTCCAACTGCGGCAAGTGCTGCCCCAAGGACAAGGCAATCAAGAGGTTTCTCGTGAGGAATATTGTCGAGCAAGCTGCTGTCAGAGATGTCCAAGAAGCTTGTGTCTATGACAATTATACTCTTCCAAAGCTGTATGCCAAGATGCAGTATTGTGTGTCGTGTGCCATCCACTCCCATGTTGTGAGGGTTCGATCTCGCACAAATAGGAGGAACCGAGCACCTCCACAGCGCTTCATCAGACGCCGTGATGATGCGCCTAAGCCTGGTCAGCCTGGTCAGGCACCTCGTGTTGGAGGCCCTCCTGCTCGCACCTGA
g10620	euni-1753	40209	42255	184	-	40S ribosomal protein S26-3-like	1.03E-84	ATGGGCTTTCTCGGGTCGGATCTGCACGATCTCGAATGTATCGGGCTCGGTCTGGCCCGCCCGACCAGTCGAGGCCACCCGACCTTGCCCATTGAGTCCTGTCCATTGAGGGAGGTCCTCGCTCCATTATCAGCAGCAGCAGCGCCGAGCACAGAAGCGTCAATCATGACCTTCAAGCGCAGGAATGGTGGCCGCAACAAGCACGGCCGCGGCCACGTCAAGTTCATTCGCTGCTCCAACTGCGGCAAGTGCTGCCCCAAGGACAAGGCGATCAAGAGGTTTCTCGTGAGGAACATTGTCGAGCAAGCCGCAGTTAGGGATGTCCAGGAGGCCTGCGTCTACGAGACATATACTCTTCCCAAGCTGTACGCCAAGATGCAGTACTGCGTGTCCTGCGCG…
g8909	euni-1353	37193	43590	201	-	40S ribosomal protein S27-2	1.69E-29	ATGGTTCTCCAGAACGATATCGATTTGCTGAATCCGCCAGCGGAGCTTGAGAAGAGGAAGCATAAGCTCAAGCGTCTCGTGCAGTCGCCCAATTCCTTCTTCATGGATGTGAAGTGCCAAGGATGCTTCAACATAACAACTGTCTTTAGCCACTCACAAACCGTGGTGGTTTGCGATCCAATTTTCCATTGCCTACTGTGTGTTGAAGAGCTGCAAAATTTAGTTTTAGGATGCAGTGAGTTTCTTGAGTATGATAGTGATGGGGCATGTATAAAGCGCAGTCAAACACATCGGCAATGAGCGTCTAGTATAGCGTTGCTTGCGCGGGAGTCGACAGTAACAGACCAGTCCACGGGTTATCCTTCGCCTGTGGCTCTCTCCAATCGGGTGAGAAAGGGG…
g16843	euni-3666	13543	14497	86	+	40S ribosomal protein S27-2	1.04E-53	ATGGTCCTCCAGAATGATATCGATTTGCTGAACCCGCCGGCGGAGCTTGAGAAGAGGAAGCACAAGCTCAAACGTCTCGTCCAATCGCCCAATTCCTTTTTCATGGATGTGAAGTGCCAGGGATGCTTCAACATAACGACTGTTTTCAGCCACTCTCAAACCGTGGTGGTTTGCGGCAACTGCCAGACGGTCTTGTGCCAGCCAACCGGTGGGCGTGCTAGGCTCACGGAGGGTTGCTCCTTTAGGAGAAAGGGTGATTGA
g15415	euni-3145	14529	16266	91	-	40S ribosomal protein S28-1	3.98E-36	ATGGGGCCCAGTTGGGATCATTCCTCAAGCTTTCGGCCGCTTCCTCTCCGCGTCTCCCCTTCTCGCTCCGATCTCAGAATGGATTCTCAGATTAAGCATGCTGTTGTCGTCAAAGTCATGGGTCGAACTGGGTCAAGAGGGCAGGTGACTCAGGTGAGAGTCAAGTTCTTGGACGACATGAACCGGTTCATCATGAGGAATGTGAAGGGACCAGTGAGGGAAGGAGATGTCCTCACTCTTCTGGAGTCCGAGAGAGAAGCAAGGAGGCTTCGTTGA
g5192	euni-610	4909	6335	123	-	40S ribosomal protein S29-like	1.66E-31	ATGGCCGCAGCTACTTTCCTGGGCTTGCTAAAGAAGGCCGAGCCTTCTGTCGGAAGTCCCATGCACATCGAAAACGCGGGCGTTTTGGGACGTGGAGCGTATATAACAGCTTTTAGGGTTTCCCTCGGTTTTCCTGGTAAGAGGGGAAGCAGATCGAACTGCGCGGTGAGCTTGAGGATTTTCCGCCCCGAGGAAGAGAAGATGGGTCACTCCAACGTGTGGAACTCTCATCCCAAGAGCTACGGCCCTGGTTCTCGTGCTTGCCGGGTATGTGGAAACCCTCATGGATTGATCCGGAAGTATGGACTGATGTGCTGTAGGCAGTGCTTCCGCAGCAACACTAAGGAAATTGGCTTCATCAAGTACCGCTGA
g23006	euni-6651	12092	13131	123	+	40S ribosomal protein S3-1-like	5.40E-73	ATGACGACTCAGATCAGCAAGAAGAGAAAGTTCGTGGCTGACGGAGTCTTCTACGCCGAGCTCAACGAGGTCCTGACCAGAGAGCTCGCCGAGGATGGATACTCCGGCGTCGAGGTTAGGGTTACGCCCATGCGCACCGAGATCATCATCCGAGCCACTCGCACTCAAAACGTTCTCGGAGAGAAAGGGAGGAGGATCAGAGAGCTGACCTCTGTTGTGCAGAAGAGGTTTAAGTTTCCGGAGAATGGCGTGGAGTTGTATGCGGAGAAGGTCAACAACAGGGGGCTTTGCGCCATCGCGCAGGCTGAGTCGCTCCGCTACAAGCTTCTCGGTGGCCTTGCTGTCCGCAGTAACCTGGAGGAGGATACATAG
g7600	euni-1063	173	1070	156	-	40S ribosomal protein S3-3	2.34E-77	ATGGATGGGGCCATTGCCTGTTGTCCATCCATAGCTGTGAGCAGGAAAAACGACAACAGATTTTGGTGCTGCGCATTTGGAGGGAGACTTGAATTCGAGGCAAGAAGGGCTTGCTATGGTGTTCTGCGATTTGTGATGGAGAGTGGTGCCAAGGGATGCGAGGTCATTGTGAGTGGGAAGCTACGTGCTCAACGTGCAAAATCGATGAAGTTCAAGGATGGGTACATGATTTCCTCTGGTCAACCTGTGAACGAGTATATTGACTCTGCTGTCAGGCATGTTCTGCTAAGACAGGGCGTGCTTGGCATCAAGGTCAAGATCATGCTTGACTGGGATCCCAAGGGCAAGCAAGGACCTATGACCCCATTGCCTGATCTGGTGACTATTCATCCCCCGAAG…
g7602	euni-1063	8955	13609	348	-	40S ribosomal protein S3-3	7.24E-167	ATGCGAAGATCGGAACCGGAGCAAATGTTAAGGTTCTTCAGGCGGCGAATCCTGGTCTTGAGATCACCGACTGACATACAAGGCCGGTCGTCGTCGATGTGGACCGAGTCGAAGTTCGCCGAGCTCCTGAACTTGAACCTGATCGCCATCGCCGAAGCACCAGCCAGCGAAGAACCTCAAGAGCTGCTTGAGACCATGGAGATTTCGCGCGATCGAAGCAGGACGATGCAAAGGTTTCAGAGAGGTTTTAGCACGTACAGAGAGAGAGAGGTGTCCCAGGAAGAAGCCGAAGGAGAGAGAGCTCGAGGGTGTTCGATCCCTGCAGAAAAAGGCATGGCGACTCAAATTAGCAAGAAAAGAAAGTTTGTGGCGGATGGTGTCTTCTTCGCAGAACTTAAT…
g22170	euni-6193	5045	5901	145	+	40S ribosomal protein S3-3	4.62E-79	atgtcaacaacGACAACAGATTTTGGTGCTGCGCATTTGGAGGGAGACTTGAATTCGAGGCAGGAGGTCGAGAGGGCTTGCTATGGTGTTCTGCGATTTGTGATGGAGAGTGGTGCCAAGGGATGTGAGGTCATTGTGAGTGGGAAGCTACGTGCTCAACGTGCAAAATCGATGAAGTTCAAGGATGGGTACATGATTTCCTCTGGTCAACCTGTGAACGAGTATATTGACTCTGCTGTCAGGCATGTTCTGCTAAGACAGGGCGTGCTTGGCATCAAGGTCAAGATCATGCTTGACTGGGATCCCAAGGGCAAGCAAGGACCAATGACTCCATTGCCTGATCTGGTGACTATCCATCCCCCGAAGGAAGAGGAGGAATATATTCCACCGGTTCTGACC…
g29986	euni-12963	3743	5865	237	+	40S ribosomal protein S3-3-like	3.58E-159	ATGGCAACTCAGATCAGCAAAAAGAGGAAGTTTGTAGCCGATGGAGTGTTCTTCGCCGAGCTCAACGAGGTCTTGACCAGAGAGCTCGCCGAGGATGGATACTCTGGTGTGGAGGTCAGGGTAACCCCTATGCGGGTCGAGATCATCATCAGAGCCACCCGCACGCAAAACGTTCTCGGAGAGAAGGGAAGGAGGATTAGAGAGCTGACTTCGGTCGTGCAGAAGCGGTTCAAGTTTCCGGAGAACGGCGTGGAGTTGTATGCCGAAAAGGTTAATAACAGAGCGCTGTGCGCCATTGCCCAGGCTGAGTCCCTCCGGTACAAGCTCCTTGGTGGGCTGGCCGTGCGCAGGGCTTGTTATGGTGTTGTGCGGTTTGTTATGGAAGGTGGAGCAAAGGGT…
g30303	euni-13374	4127	4569	79	+	40S ribosomal protein S3-3-like	3.26E-46	ATGATTTCTTCTGGTCAGCCTGTTAATGAGTATATTGACTCAGCTGTGAGACATGTTCTTTTGAGACAGGGTGTGCTTGGAATCAAGGTCAAGATTATGCTCGACTGGGATCCCAAGGGCAAACAAGGGCCTACGACTCCGCTTCCTGATCTTGTTACCATCCATCCTCCCAAGGAGGAAGAGGAATACAGGCCACCAGTGATGACTACTGATATTGACCTAGCTGTCCCAGTTGCTTAG
g21008	euni-5559	2053	4527	262	+	40S ribosomal protein S3a	0	ATGGCCGTCGGGAAGAACAAGAGGATTTCCAAGGGGAAGAAGGGAGGCAAGAAGAAGGCAGTCGACCCGTTTGCCAAGAAGGACTGGTATGATATCAAGGCCCCATCGGTGTTCTCCGTGAAGAATGTGGGCAAAACTCTTGTTACCCGTACTCAGGGTACCAAGATTGCTTCAGAAGGTCTCAAACACAGAGTGTTTGAGGTATCGTTGGCTGACCTTCAGGGTGATGAGGACCATGCCTACAGAAAGATTCGTCTGAGGAGTGAAGATGTTCAGGGAAAGAATGTCCTGACTAATTTCTGGGGAATGGACTTCACGACCGATAAGTTGAGGTCCTTGGTTAGAAAATGGCAGACATTGATTGAAGCTCATGTTGATGTGAAGACAACAGATAATTAT…
g22313	euni-6272	651	3074	262	+	40S ribosomal protein S3a	0	ATGGCCGTCGGGAAGAACAAGAGGATTTCCAAGGGGAAGAAGGGAGGCAAGAAGAAGGCAGTTGACCCGTTTGCCAAGAAGGACTGGTATGATATCAAGGCTCCATCGGTGTTCTCGGTGAAGAATGTGGGCAAAACTCTTGTTACCCGTACTCAGGGTACCAAGATTGCTTCAGAAGGTCTCAAACACAGAGTGTTCGAGGTATCGTTGGCTGACCTTCAGGGTGATGAGGACCATGCCTACAGAAAGATTCGTTTGAGGAGTGAAGATGTTCAGGGAAAGAATGTCCTGACTAATTTCTGGGGAATGGACTTCACAACCGATAAGTTGAGGTCCTTGGTTAGAAAATGGCAGACATTGATTGAAGCTCATGTTGATGTGAAGACAACAGATAATTAT…
g3058	euni-295	2309	5069	261	+	40S ribosomal protein S3a-like	0	ATGGCCGTCGGGAAGAACAAGAGGATCTCGAAAGGGAAGAAGGGTGGGAAGAAGAAGGCAGTTGATCCATTCGCGAAGAAGGATTGGTACGATATTAAGGCGCCCTCTGTGTTCACCGTCAAGAATGTGGGCAAAACGCTTGTTTCTCGTACTCAGGGTACAAAGATTGCTTCAGAAGGTCTCAAGCATCGAGTGTTTGAGATATCACTTGCTGACCTTCAAGGTGATGAGGACCATGCGTACAGGAAGATCCGTTTGAGATCTGAAGATGTCCAGGGTAAAAATGTCCTGACTAATTTCTGGGGCATGGACTTTACAACTGACAAGCTGAGGTCCTTGGTGAGGAAATGGCAAACTCTGATCGAAGCCCATGTTGATGTCAAGACGACAGATAATTAC…
g13640	euni-2552	29272	31406	264	+	40S ribosomal protein S4	0	ATGGCACGTGGATTGAAGAAGCATTTAAAGAGGCTCAATGCTCCCAAGCATTGGATGCTTGACAAGCTAGGTGGTGCATTTGCGCCTAAGCCATCCTCTGGACCTCACAAATCCAGGGAATGCTTGCCCTTGATCCTCATTCTGCGTAACCGGCTGAAATATGCTCTTACATATCGTGAGGTCATTGCCATCCTTATGCAGCGCCATGTTCTTGTTGACAACAAAGTCAGGACAGATAAGACTTACCCTGCTGGTTTCATGGATGTGGTCTCAATTCCCAAGACAACTGAGAATTTCCGTCTCCTCTATGACACTAAGGGCCGATTCCGACTCCACAGCATTAGGGATGATGAGGCAAAGttcaagctttgcaaagttcgttcagtccagttTGGGCAG…
g32114	euni-16282	2729	4801	264	-	40S ribosomal protein S4	0	ATGGCGCGAGGGTTGAAGAAGCATTTGAAGAGGCTCAATGCTCCCAAGCATTGGATGCTCGACAAGCTAGGCGGTGCATTCGCACCTAAGCCATCTTCTGGACCTCACAAGTCCAGGGAATGTTTGCCCTTGATCCTTATTCTGCGAAACAGGCTGAAATATGCTCTTACATATCGTGAAGTCATTGCCATCCTGATGCAGCGACATGTCCTTGTTGACAACAAAGTCAGGACAGATAAGACTTACCCTGCCGGTTTTATGGATGTGGTCTCAATTCCCAAGACAAATGAGAACTTCCGTCTCCTCTATGACACTAAGGGCCGATTCCGACTCCACAGCATCAGGGATGATGAGGCAAAGTTCAAGCTTTGCAAGGTTCGCTCAGTCCAGTTTGGGCAG…
g3643	euni-368	18898	21919	264	+	40S ribosomal protein S4-3	0	ATGGCTCGAGGGCTGAAGAAACACTTGAAGAGGCTAAATGCCCCAAAGCATTGGATGCTCGACAAGCTAGGAGGTGCCTTTGCACCAAAGCCTTCATCGGGACCCCACAAATCAAGGGAATGCTTGCCATTGATCCTTATCCTTCGTAACAGGCTGAAATATGCCCTTACATATCGTGAGGTTATAGCCATCTTGATGCAGCGCCATGTTCTTGTTGATGGCAAAGTGAGGACAGATAAGACATATCCTGCTGGTTTCATGGATGTTGTGTCAATCCCCAAGACCAATGAGAACTTCCGCCTCCTCTATGACACAAAGGGTAGATTCCGGCTTCACAGCATTAGGGATGATGAGGCAAAGTTTAAGCTATGCAAAGTGCGATCTGTCCAGTTTGGGCAG…
g20	euni-1	120352	121341	245	+	40S ribosomal protein S4-like	4.98E-159	ATGCTCGAATGGCATGATATAACATGTCAGGGCCCTAAACCATCGCCTGGACCACATAAGTCAAGGGAGTGTTTGCCGTTGATCCTCATCCTCCGGAACAAGCTCAAGTACGCTCTCAACTATCAGGAGGTCATTAAGATCCTTATGCAGCGACATGTTTTGGTGGACGGCAAAGTCAAAACAGATCAGAAATATCCTGCAGGCTTCATGGATGTGGTCTCTATCCCTAGAACAAGCGAGAATTTCCGCCTTCTTTACGACACCAAGCGTCGCTTCCGGCTTCGTTCGATCAGTGACGAGGAGGCTAAGTTCAAGCTGTGCGAAGTCCGATCAGTGCATCTCGGGAAAAAAGGGATCCCCTACCTCAACACCTTCGACGGCCGGACCATCCGATACCCA…
g22	euni-1	135935	137062	196	+	40S ribosomal protein S4-like	4.69E-100	ATGGACATTGCAGGCCAAAGGAAAGAAGAAGCATCAGAAAAGGCTGAAATGCCCCAAACACTGGATGCTCGACAAGCTTGGTGGAGCTTTTATGTGGTCTCTATCCCTAGAACAAGCGAGAATTTTCGCCTTCTTTACGACACCAAGCGTCGTTTCCGGCTTCGTTCGATCAGTGACGAGGAGGCTAAGTTCAAGCTGTGCAAAGTCCGATCAGTGCATCTCGGGAAAAAAGGGATCCCCTACCTCAACACCTACCCGCTGATTAAGGCCAACGACACTATCAAGCTGGACCTCGAGACCTACAAAATCGCCAACTTCATCAAGTTCGAGGTCACGAACGTCGTGATGGCGACCGGCGGGAGGAACAGAGGCCGTGTCGGGGTCATGAAGGTGAAAGAG…
g17149	euni-3790	13971	16835	290	-	40S ribosomal protein S6	3.24E-08	ATGACCGGGTTTGCCGTGGTGGAGCCGATAAAAGAATCTACGAAGCAATTGGGAGTTAGCGGCGTCCGTTCGGCGAGTAGCTACGAGTTGACCTCGAGGGCCAGGCAACAGGACAAGCGGACCGGGGGCGATGCCCCTGCGACCGCCAGGCATACTTTCTCCATTGTGGACTACATAATGTATCATTTCATCACAAAAGAAAAGACATGTACAGTACTCCGGCGGGTTTTCGCAAGTGAATCGCACAAGAAGTTAAAAGATTCTCGGGATGCGGAATTTGGCTACGTGTATAAGATGACGGGAGGCTGTGACAAACAAGGGTTTCCAATGAAGAAGGGAGGGCTGACTCCCGATGATGTTCGTATCTTGTTTGACCTGTCGAAGGAAGATGACATTCGG…
g16041	euni-3348	21242	23995	222	-	40S ribosomal protein S6-2-like	4.17E-09	ATGCCAGACACAACACTGTATATAAAAAAGCACAAACGAAACTCTAATACGCCTGAAAAGCCCCGCTCTGCTCAGGCATCCAAAAAGCGGCTTCTTGGTGCGGATCGATCCTTCCTCCGGTTCTCTCCACGATCGATCAACATGGAGTTCAAACAAAGCGCCGCTTGCAAGAAGTTGATCGACATCCACGATCCCCAGAAGCTGATGATTCCAGACTCAAAGGGATCGCACTATGATGTACCGGTGGATATGACCGGGTTCGCCGTGGTGGAGCCGATAAAAGAATCTACGAAGCAATTGGGAGTCAGTGATGTCCGTTCGGCGAGTAGCTACGAGTTGACCTCGCAGGCCAGCCAACAGGACAAGCGGACGGGGGGCTGTGACTCCGCAACCGCCAGG…
g2143	euni-187	12520	14816	281	-	40S ribosomal protein S6-like	1.79E-172	ATGGGCCGGATCGATTTGGGCCGGAAGGTAGACACAAGCACCAAGCAGAAGGCAGACCTCGGAGCCGCTTCTGCGCCATCACCTCTCGGAGCCAAAATGAAGTTCAACATCGCCAATCCTACCACTGGCTGCCAGAAGAAGCTCGAGATCGACGATGACCAGAAGCTGCGAGTATTTTATGACAAAAGGATTTCTCAGGAAGTCAGTGGAGATGCACTTGGAGAGGAGTTCAAGGGTTATGTTTTCAAGATCATGGGAGGATGTGACAAGCAAGGGTTCCCAATGAAGCAGGGAGTTCTGACTCCTGGCCGTGTTCGCCTCTTGCTTCATAGGGGGACCCCTTGCTTCCGTGGATACGGAAGGAGGAATGGAGAGAGGAGGAGGAAGTCTGTGCGCGGT…
g13055	euni-2395	13647	18058	236	+	40S ribosomal protein S7-like	4.26E-129	ATGGCCCTTGCCGGTGGGTTTGAAATGCACCCAAAAGAAGAGGTGGCAGAGGTTTCACAAAATTGGCTTCCGTCAAGCCTTTTTTTGCCTTTGACGCGCCGACTCCTCGGTATACCTTCTCGAACATCTTCCAAGATGTACACCTCCAGGAGGAAGATCCATAAGGACAAGGATGTCGAGCCTTCCGAATTCGAGGAGATGGTCGCACAGACATTCTTCGACTTGGAGAACACCAACCAGGAGCTGAAAAGTGAATTGAAAGATCTCTTCATTAATTCTGCTGTCGAGATGGACATTGCTGGCAACCGTAAGGCCGTTGTTATCTTCGTCCCCTACAGACTGAGGAAAGCTTTCCGCAAGATTCACCTGCGTCTTGTTAGGGAGCTGGAAAAGAAATTC…
g3228	euni-315	7470	9718	219	-	40S ribosomal protein S8	1.26E-154	ATGGGTATCTCTCGTGATTCGATGCACAAGAGGCGCGCCACTGGAGGCAAGAAGAAGGCTTGGAGGAAGAAGAGAAAGTATGAGCTTGGAAGGCAGCCTGCCAATACTAAGCTGTCAAGCAACAAGACTGTGAGGAGGATTAGAGTTAGGGGTGGTAATGTGAAGTGGCGTGCTTTGAGGCTCGACACCGGGAATTACTCGTGGGGAAGTGAGGCAGTGACCAGGAAGACTAGAATTCTTGATGTGGTGTACAATGCGTCCAACAATGAGCTGGTCCGTACCCAGACTCTGGTGAAGAGTGCGATAATCCAGGTTGATGCAGCACCATTCAAGCAGTGGTATCTCCAGCACTATGGTGTTGATATTGGCCGCAAGAAGAAAACTCAAGCTTCTGCCAAG…
g22471	euni-6352	2227	8890	474	+	40S ribosomal protein S8-like	1.22E-148	ATGGGTCTCAGCAGACGCGCTATGAGCGTTCTCTCCATTACGCTTCTCGTGCTCCTTTTGGCTCTCGCTAATGCCAAGACCCGCGACGTGACGGATTTGCAGATCGGCGTGAAGTACAAGCCAGAAAAATGTGATATCCAGGCTCACAAAGGTGATAGAGTCAAAGTACACTATCGGGGAAAGCTGACTGATGGAACTGTTTTCGACTCCAGTTTTGAAAGAGGTGATCCCATTGAATTCGAGCTTGGAAGTGGTCAAGTAATAAAAGGATGGGACCAGGGACTACTGGGTATGTGCGTCGGTGAGAAGAGAAAGCTTAAAATTCCTGCAAAACTTGGCTATGGAGCCCAGGGTTCACCACCGACTATACCTGGTGGAGCAACACTCATCTTCGACACT…
g19398	euni-4762	3422	5371	197	-	40S ribosomal protein S9-2	4.32E-137	ATGGTGCACGTCTCCTTCTATCGCAACTATGGGAAGACATTTAAGAAGCCTCGCCGTCCTTATGAGAAGGAGCGATTGGACGCTGAGCTGAAGCTCGTGGGAGAATATGGCCTTAGATGCAAGAGAGAACTCTGGAGAGTTCAGTATGTTCTGAGCCGCATCCGCAACAATGCAAGGATGCTTTTGACCCTTGATGAGAAGAACCCTCGTCGAATCTTTGAGGGCGAGGCTCTTCTCCGGAGGATGAATCGATATGGTTTGCTGGATGAAAGTCAGAACAAGCTTGATTATGTCTTGGCCTTGACTGTGGAAAACTTCCTGGAGCGTCGCCTGCAGACACTTGTCTTCAAGTCTGGAATGGCCAAATCAATCCACCATGCCAGAGTGCTCATCAGGCAG…
g3246	euni-316	53693	55426	156	-	40S ribosomal protein S9-2-like	1.81E-93	ATGGTTCACGTCTCCTTCTACCGCAACTATGGGAAGACATTCAAGAAGCCTCGCCGTCCATATGAGAAGGAGCGGCTGGATGCTGAGCTGAAACTTGTTGGTGAGGCCCTTCTTCGTCGGATGAACCGCTATGGCCTTTTGGATGAGAGCCAGAATAAGCTTGATTATGTCTTGGCCTTGACTGTGGAGAACTTCCTCGAGCGCCGCCTGCAGACATTGGTGTTCAAGTCTGGTATGGCCAAATCCATCCACCATGCCAGGGTGCTCATTAGGCAGAGGCATATCAGGGTTGGCAGGCAAGTCGTGAACATCCCGTCATTCTTGGTGAGGGTTGATTCACAGAAACATATCGATTTCTCGCTGACTAGTCCATTCGGTGGTGGGCGACCTGGAAGGGTA…
g29167	euni-11876	4206	5921	197	+	40S ribosomal protein S9-2-like	2.73E-137	ATGGTTCACGTCAGTTTCTACCGGAACTATGGGAAGACCTTCAAGAAGCCGCGACGCCCTTACGAAAAGGAGCGTCTCGATGCAGAGCTGAAGCTTGTGGGAGAGTATGGTCTCCGATGCAAGAGGGAGTTGTGGAGGGTGCAGTACGTGTTGAGCCGTATCCGCAACAACGCGAGAATGCTTCTCACTCTCGATGAGAAAAATCCCCGCAGGATATTCGAAGGCGAGGCGCTTTTGCGCAGGATGAACCGGTACGGGCTTCTGGAGGAGAACCAGAACAAGCTCGATTACGTTCTGGCTCTCACCGTGGAGAACTTCCTGGAGCGCCGGCTTCAGACACTTGTGTTCAAGTCCGGAATGGCAAAGTCGATTCATCATGCTCGTGTCCTCATAAGACAG…
g6538	euni-850	4360	5659	71	-	40S ribosomal protein Sa-2 isoform X1	3.37E-08	ATGGCCATTTTGGAGTTTCCAGAACTGACTTATTTCCAATGGGTGGATTTATTTTTCTATAAAGAGCCAGAGGAGGCTAAGCAAGAAGAAGAAGAGgatgttgtcatgccagctgaatatggactaccagattactccggtgGGTTTAGGCCGATAGGCCTACCATCCGCCGGCCCTTGGGCGAGGATCTGTGAGCCCTCCCTCATCGACCACTAG
g4266	euni-460	29606	32193	390	-	40S ribosomal protein Sa-2 isoform X2	0	ATGGCGCGAGTGCTCCGCGGAGCGAATTTCGGGCGGGTTGAGTGCAGCCCGGCCCGCACGGCTAGTGTAGGCTGTGAGCCCGAATTCGGACAAACCCGGTTAGCCCGTCAACGAGCCGATCCGAAAGACCTCCGTCGCCACGTCCAAAACCATAGTTGCCTAGCTTCCACTTCAAGAGCCCTACGAGGTGAGCTTCCTGATCGTCCCAAAGGAAAAACCCTCGGAACTTCCTTGATGGCGACGGGAATCACCACGACCTCCGCCGCCGCGCCGGCGAAGCAGTTGTCGCAGAAGGAGGCCGACATCCAGTTGATGTTGGCCGCCGAAGTCCACCTCGGCACCAAGAACTGTGACTTCCAGATGGAGCGCTACGTCTTCAAGCGCCGCAATGACGGTATA…
g387	euni-21	32781	34891	312	-	40S ribosomal protein SA-like isoform X1	0	ATGGCGACGGGAACGAACACCGCCGCGGCGACGGCGAGGCAGCTGTCGCAGAAGGAGGCCGACATTCAGATGATGTTGGCCGCCGAGGTCCACCTCGGCACCAAGAACTGCGACTTCCAGATGGAGCGTTACGTGTTCAAGCGCCGCAACGACGGTATTTACATTATTAACCTCGGGAAAACATGGGAGAAACTCCAGTTGGCAGCTAGGGTTATTGTTGCTATTGAGAACCCTCAGGACATCATTGTTCAGTCTGCTAGACCCTATGGTCAGAGAGCTGTTCTCAAGTTTGCCCAGTACACCAATACTCACGCTATTGCTGGAAGGCACACTCCAGGTACATTCACTAACCAGCTCCAAACATCCTTCAGCGAGCCGCGCCTTCTCATCCTCACGGAC…
g19689	euni-4913	17793	19554	341	-	45 kDa calcium-binding protein	0	ATGGCAAAGGCGGTGGTTTACGCCCTCGCCACCGCCGTCTTGATCACCTTCATAATCTTCTCCCCAGCGAACCAAAAGGGTCGCAGCCGCCTCGGCTCGAATCGCCGCCTAGGCATCAAATTATCCCTCCCGAACTTCGACCCCCTCGTGACCGAATTGGAAAGAAGGGGAGAAGGGAAACTCGCGGAGCGAGAAAACCCTCCGGCGAGCGCGGGGGTCAGATCTCCGAACGGCGTGGACGAGTATTTGACGGACGAGGGCAAGCTGAACATCACCTTGAGGCTATTGTTCTTGTTCCCGCTGTTGGACAACGCGCCGAAGGACGGGGCGGTCAGCTTCGACGAGCTCGAGGCATGGAACGTGGGGCAAGCGCGGGAGCGGCTGAGCTATCAGGCGCGG…
g237	euni-12	76053	85028	973	-	4-alpha-glucanotransferase DPE2 isoform X2	0	ATGGCGAATTTGGGAATATTTTCCGGCTCCAAGTCCACGGAATCTGTGACCGTCAGCTTCAGAATACCGTACTACACTCACTGGGGTCAGAGCCTGCTTGTGTGCGGCTCTGAGCCAGTGCTCGGATCGTGGGATGTGAAGAAGGGCGTGTTGTTGGCTCCGTCTCACCACGGCGACGAGCTCATATGGCGTGGGAGTGTCACTGTGCCAACGGGTTACACGGGCGAGTACAGTTATTATGTGGTGGACGATGGCAGGAACGTGTTGAGATGGGAGATGGGGAAGAAGCGCAGGTTGGTGTTGCCCAAGGTAGTGAAGGACGGTGATGTGGTGGAGCTTTATGATCTTTGGCAGACTGGTTCAGATACTATCCCATTCAGAAGTGCGTTCAAAGATGTC…
g23344	euni-6852	3024	17068	479	-	4-alpha-glucanotransferase, chloroplastic/amyloplastic	0	CGCTTTCTGGACTGGCTTCACGCCTCCGGTTGCTCCCTTTGGCAGGTTCTCCCTCTCGTCCCCCCTTCGAGGAAACCTTATGATGGGGGGTCTCCTTATTCTGGCCAGGATGCTAATTGTGGTAACACACTCCTGATATCTCTCGAGGAGCTTGTAAAAGAGGGTTTGCTAGTTAAGGAGGAGCTTCCAGATGCAATCGATGCTGACAGTGTGAACTATTCGATTGTTGCTGAGTTGAAGGATCCATTGATAGCAAAGGCTGCAGAGAGGCTCCTACAGAGTGAGGGAGATCTCAAGAGTCAGTTTGAAGACTTCTGTAAAGACCCTGATATATCAAGTTGGCTTCAAGAGGCAGCTTATTTTGCTGCTATTGATGACACTTTGGACACATTGAGCTGG…
g29115	euni-11802	1	5095	243	-	4-alpha-glucanotransferase, chloroplastic/amyloplastic	1.09E-85	ATGGCAAGGATCATCGCGGCCCTTTGCCGCCGCAGTCGCGACGAGTTCGCTCTTCTGATCGAAATCCCCGACCTTACGCTCATCGAAGAGGTCGCTGCCAAAGTTGGACCAGAACTTACCCGAGTTCTTCCACTAATACCGAGTCTCGGAGTCGAGATCGATCTAGCTGGGGTTGTCGAAGTGGACGGAGTCGCCCACATCGCTGACGGCGGCCCTAGTAGTCTCTATCCAGTCTCCACTCCCACTTCTACTATCATGGCGATCTCCACCTCTCTCTCCTTCTCTCTCGCTCCCAAACTACGCGGCTCCCTCGCAACCCCCTCCAAATGCGCAGTCCCACCGACCTTCACCTGCAACCCGAGGCCGCGGCCCTGGAGCCGGGCTCTCCAGCCTCTCTCC…
g9852	euni-1567	40190	44825	298	-	4-coumarate--CoA ligase 2-like	0	ATGCTCTGCGCGCTCCGGGCCGGGGCGGCGATCTTGATCATGCAGAGGTTCGAGATCACGGCGCTGATGGAGCTCGTGCAGAGGTACCGGGTGACCATCATGCCGGTCGCCCCTCCGATCGTGCTGGCCATCGCCAAGAGCGCCGAGGTGGACCGGTACGACCTGTTGTCGATCAGGACGGTCATGTCGGGCGGGGCCCCCATGGCGAAAGAGCTCGAGGACACCGTGCGAGCCAAGCTGCCAAACGCCAAGCTCGGACAGGGTTATGGGATGACGGAGGCGGGCCCGGTGCTGGCAATGTGCCTGGCGTTCGCAAAGGAGCCGTTCGAGATCAAGTCGGGCGCATGCGGAACCGTCGTGAGGAACGCCCAGATGAAGATCGTCGACCCGGAGACCGGG…
g891	euni-57	118277	120499	562	-	4-coumarate--CoA ligase-like 1	0	ATGGGCACTTACGTCGAGAGCTCTGCGCATGTCGAGAGCTCTGCGCATGGCGAAGAGCACGTCTTTGGGAGCCGGTACCCTGCGGTCCCTATCCCGAGCTCCACCCTCCCGGACTTCGTCCTCCACGGCGCCGAGCTGTACGCCGACAAGGTGGCGTTTGTGGACTCCGTGTCGGGGCGGTCCTACACTTACGCCGAGGTGGTCCGGGACACCGGGAGGTTCGCCAGAGCGTTGAGGTCGCTCGGCCTGAGGAAGGGGAGGGTGGTGATCGTGGTGCTGCCGAATGTTGCCGAGTACGGGATCGTCGCTCTCGGCATTATGGCCGCCGGCGGCGTGTTCTCCGGCGCCAACCCGACGATGCACGCTTCGGAGATTAAGAAGCAGGTGGAGGCTGCCGAC…
g25230	euni-8171	4513	6602	569	+	4-coumarate--CoA ligase-like 5	0	ATGTCGGTTGGAGAAGGGTGGTCTATTCCCAATGAAGAAACGAGAAAGCCCCGCCCGTCGGCTCGTAGAACGGGCGGTTTCGATCCGAGGACCGGGATCTACAACTCTCTCTTCGAACTTAACGAGCACCAGAAGATCCCGACCGATCCCGACCTCGACGTTGCTTCGTACGTGCTCTCGCAATTCCCAAACGCCCTCGCCGAGCCGCGCGTCGCGCTGATCGATGCGGCCACGGACCGCCGGATCACGTACCCGGAGCTCCACCGCTCCGTCGGATCGCTCGCCTACGGGTTGCATCACGCGCTGGGGATCGGAAAAGGCGACGTGGTGTTCCTGCTGGCCCCGAACTCTCTCCTCTACCCGACCATTTGCCTCGCCATACTATCGGTCGGCGCGATC…
g26404	euni-9124	1589	4874	550	+	4-coumarate--CoA ligase-like 6 isoform X1	0	ATGCAGATCAGCCCACGAACAACGCACCCTCCTCGCTGGTACTCGCCAGTCACCGGAATCTACCGCAGCAAACACCCTCCCATCGATCTTCCTTCCGACCCAGTAGACGACGTGGCTTCCTACCTCTTCTCTCGCACCCATGACGGCTCGACCGCCCTCGTCGATTCTTTGTCCGGTTCGTCCGTATCCTACTCGGAGCTCCGCTCTCTCGTCCAATGCATGGCTTCAGGGATTCGCAGCATGGGCGTCTCGCAGGGCGACGTCGTCCTCCTCCAATTGCCCAACTCCGTCTACTACCCTGTCGTCTTCTTGGGCGTCCTGTTCTCTGGCGGGGTCGTCACCACCATGAACCCGCTGAGCAGCGTGGCGGAGACCAAGCGACAGATTTCGGATTGCAAT…
g25577	euni-8421	7140	10326	628	-	4-coumarate--CoA ligase-like 7	0	ATGGAGAAATCTGGATATGGCCGCGACGGCATCTACAGGTCCCTCAGGCCATCTCTGGTGCTCCCCAAGAGCCCCGACCTCTCCATGGTCTCCTTCCTCTTCCGCAACTCCTCCTCCTACGCCGGCAAGCCCGCCCTCATCGACTCCGACACCGGCGAGGCCTTGACCTTCTCGCAGTTCGAATCGACACTGATCAAGGTCGCCCACGGCCTGCTCAATCTGGGCCTCAAGAAGAACGACGTCGTGTTGATCTTCTCCCCCAATTCCATTCGGTTCCCTCTCTGTTTCTTCGGGGTCGCAGCCATCGGCGCCATTGCCACCACCGCGAACCCCCTGTACACGTCGATCGAGTTGTCCAAGCAAGTGAAGGACTCGAATCCGAAGCTGATCGTGACCGTC…
g30562	euni-13693	1001	6298	647	-	4-coumarate--CoA ligase-like 7	0	ATGGCGGATTCAAACTCTTTCGACCCAGAGACCTCCACCTACAGGTCTCCCCGCCCGCCCGTCCATTTACCTTCCGAACCCAACCTCACTCTCACCTCCCATCTCTTCCGAAGCTACTCTTCTTCTTACTCATCTTCTTCCCCACAGTCCCTCGCCCTGATCGACGCGGACTCCGGCGAGTCCTTCACCTTCCACCAGCTCAAGACCCGGGTCGCCACTCTCTCCCACGTCCTCCTCCACGAGCTCGGCCTCGGGAAGAGCGATGTCGTCTTGCTTTTCTTGCCCAACTCGATTCATTTCCCTGTCTTTTTCCTCTCCGTCGTCTCCCTAGGCGCCATCGCCACGACCTGCAACCCCATGTACACTCTGTCCGAGCTGTCCAAGCAGGTCAAGGACTGT…
g4209	euni-452	39547	44084	620	+	4-coumarate--CoA ligase-like 9	0	ATGGCGATAGCTAAGGAAGCCGAGTCTTTGCAAATCCGAAGGTTCGAGGAGCTTCCTTCGGCGACAGACTTCGCCTCCCAAATCGAGTCGAGGAACATTCCCGCTGTATTCAACGGATGCACCAAGGATTGGAAGGCTCCGCGGAAGTGGAATCCTCACGAGGGAGGCCTCAATTATTTGCAGCTTCACGCTCCGACCCTTCAAATGGCGATCCAGAACACTACCTCCACTTCTTCCATTGATCCAAACTCTGGGTTCTGCTCAAAAACAGGGACTTACCACAGCCTCAGACCTCTTGCTCCGCTTCCTCCGCCGTCCGCGCCACTCTCTGTCACTGACTACATCTTCTCTCGCCTCGCCTCCCATCCTCCGCCGGCGATCGCTGCCGCTCTCGTGGAC…
g5887	euni-729	26287	29598	550	-	4-coumarate--CoA ligase-like 9	0	ATGGCGGGGACTAATCATCACACTCGAGATCTGGAACCCACCAATGGCTTCTGCGCCAAAACCAAGACCTTCCACAGCCTCAGGCcctccctccctctccctcctccttccctccccatttcgctcaccgacttcctcctctccctcctcctctcctcctcctcctcctcttccaccttcctcGTTGACGCCGCCACCGGCAACCGCCTCACCTACCCGTGCTTCACCTCGCAATGCCACTCCCTCTCTTCCTTTCTCGCGACCCGCTTCCCTTCCCTCTCCAAGAACGACGTCGCTCTCGTCCTCCCGCCTCTTTCCCTCCACGTCCCTGTCATCTACTTCACTCTCCTCTCTCTCGGCATCGTCGTCTCCCCCGCGAACCCCCTGAGCTCCGCCTCC…
g31007	euni-14419	1061	5950	441	+	4-coumarate--CoA ligase-like 9	0	ATGGTGCTTCAGGGCGAAAAGGCATATGGGGATGCTGATATTGGCAAATTCAGTGGCAAATATTCGGTGGCTGCTGTTGCTGCAGCTGCGATGACTATACAGCAACGACGAGAAGCTGTGGGAGCGATGGATCATGAGAATTTGGTGCCTCTTCGGGCTTTCTATTACAGCAATGACGAGAAGCTTCTGGTCTACGATTACATGCCCACGGGAAGCCTATCCGCTCTATTACACGGAAACAGAGAGGCAGGAAGAACTCCATTGAATTGGGAATTACGCGCCAGCATAGCCCTAGGAGTTGCCCATGGCATCGAATACCTTCATTCTCAAGGACCTTATTCCCTCTTCTCCCTCTCCAAGGGCAACGTCGCCTTCATCCTCGCCCCTCCCTCCTTGCAT…
g17059	euni-3760	8659	14172	402	-	4-diphosphocytidyl-2-C-methyl-D-erythritol kinase, chloroplastic	0	ATGGctgctgcttcttcttcttattcttcttcttcttccttcCACTGCAATCGCATCGTCCATCCGTCGCGCAATTTCTCGCGGAGCAGCTGGGTCCGACCATCCGTGCGACGTGGTTCGTCTTCCTCTTGTCCGCGACGGAATGCTTCCGTCAGAGCCATGGTGTCCGAGCCGAAAACGGGGAAAAAACAGCTCGAGGTAGTGTATGATCCTGATGAGAGGATAAACCAGTTGGCTGATGAAGTGGACAGGGAAGCTCCTCTTTCTAGGCTCACTTTGTTCTCACCTTGCAAGGTTAATGTCTTTTTGAGAATCACTAGGAAGAGAGAGGATGGGTACCATGATCTGGCCTCTCTGTTTCATGTGATTAGTTTGGGGGACATAATCAAGTTCTCTTTG…
g30271	euni-13323	1492	6716	715	+	4-hydroxy-3-methylbut-2-en-1-yl diphosphate synthase (ferredoxin), chloroplastic	0	ATGGCGAGCGGAGCAGTGCCAGCTTCCTTCTCGGGGCTGAAGAGCAGGGACAGCGGGTTGGGATTCGTAAAGAGTATGGATTTTGTCAGGATTTCTGATCAGCAGAGGGTCAGGTCTCACCGAAAGAAGATCACCCTGATCAGGAATTGCAAACCTGCTTCCGAGATACAACTCGAGCCTGCATCGGAGGGCAGCCCGTTATTAGTTCCCAGGCAGAAGTACTGTGAGTCTTTGCACAAAACAGTCAGGAGGAAGACACGGACAGTAATGGTGGGAAATGTGGCTCTTGGAAGTGAGCATCCCATAAGAATACAGACGATGACTACAACTGATACTAAGGACGTTGCTGGAACAGTTGAACAGGTGATGAGAATTGCTGACAAGGGAGCTGATATTGTC…
g6504	euni-844	2391	5906	495	+	4-hydroxy-3-methylbut-2-enyl diphosphate reductase, chloroplastic	0	ATGGCGATCTCCCTCCAGCTCTGCCGCATCCCCGCCCGCTCCGACCTATCCCTCCCGGAGAGCCTCGCCGGCCCCGGGGCCATCCGTCGCCGCAGGCCTGTCTCCGTCCGATGCTCCGGCGAtccttcctcctcctcctcctcctcctcgtccATGGCCGTCGAGGGTGGCGATTTCGACGCCAAGGTGTTCCGGCATAACCTGACCAGGAGCAAGAACTACAACCGGAAAGGCTTCGGCTACAAGGACGAGACTCTGCGGCTCATGAATCGCGAGTACACCAGTGATATTATTAAGACTTTGAAGGAAAACGGAAATGAGTATACCTGGGGAAATGTTACTGTTAAACTTGCTGAAGCCTATGGTTTCTGCTGGGGCGTCGAGCGAGCCGTCCAGATT…
g11442	euni-1951	11737	16343	249	-	4-hydroxy-4-methyl-2-oxoglutarate aldolase 3 isoform X1	1.52E-109	atggcaaataagggTTTCGACCCTTGCCCAGACCTTTGCGAAGGTAGCCTTGCCATGGCCTCGCCAGCCGCAAGTAAAGTCAGCCTTGTTCGTTGCTGGGGAGGCCATGGCCACCTTAGCTCACTGTCACGCCTCGAGATGGTCTGGACCGCCACTGTCCCAAATCCAAACAGGTCTTCATCAATTCGCTTCTGGGCTCTCAATTCACTGGCCTCTGTTCGATTCTATCAGCTCAGCGGGAAAAAGACAATGGCTTCTCTGGCGACGGCCGAAGTCTGCGACTCGAACGCATCCGTCTTGGAAAGCGGCGACCTGCGCGTGCTGCACCCGGTGTTCCGGATATACGGCCAGAGCAGAACGTTCTTGGGTCCCATCGTCACCCTCAAGGTGTTTGAGGAC…
g8841	euni-1339	38439	47417	488	+	4-hydroxybenzoate polyprenyltransferase, mitochondrial	0	ATGTACGCGAGGAGGTTAAAGACTAAACTTCGCCAATGGGGGTTGGTATTTTATCATCGCTGCAATAATGGGGTTGGTGCTCGACGCCAAGATGATCTTTTCCGTAGCTACGTGTTGACCCCGGAAGCTTCGGCGAGTAAATTCGCTCCATCGCTCTCTGCTCTGATTGGGAGATGCCTGCTCAGCTCAAATAGTTCCGAGCGGCTTCATTCGTCGTCCCACAGTGCCAATTTGGATTTTTCCCAGCGAAATTTTAGGTCTTTTAGATGTCCGAATGGTGGGTCTGTCGTGGGCTTTTCCAGCGTGGCGAAGAGCGCCAAGAATGATGAGAATGGCAAAGATAACGGTTCATATGGGGGTGACAAGAAAGTGTCCAATCTCGGGGCGTCTTGGATCGAC…
g4466	euni-490	46114	47369	330	+	4-hydroxyphenylpyruvate dioxygenase-like	3.74E-146	ATGACGCTGATCACGGTCACCGACGCCACCAACGCCTCGCGCTGTTTCTCCTGGGGCCTTGGCATGCCTGTCGTCATCAAGTCCAACCTCTCCACCGGCGATGCCACGCATGCCTCCTATCTCTGCCACTCCGGCGATCTCTACTTCCTCTTCACTGCCCCCTACTCCCCCTCCATTGCCACCTCCAAACGCCTCGACCCCTCCTCCATGGCCTCCCTTCCTTCCTTCTCCTACTCCGGCTCCGCCTGCATCACCTTTGCCGCCAAGCATGGCCTCGCCGTCCGGGCCCTCACCATCGAGGTCGAGGATGCTGACGCCGCCTTCCACATTAGCGTTGCCCGTGGAGCGAGGCCTGTCTCCCCGCTGGTCTTCCTTGATGGTGCCGCCACCATCGCTGAG…
g17231	euni-3826	15959	22289	430	+	4-hydroxyphenylpyruvate dioxygenase-like	0	ATGATCCAGCCAGTGGGGCGCAATCCTAATGCTCTCAGCGTCCTCGCCAACAAAAAATTCGGCCGGTCCGTCCGTGGCTTCCACCACGTCGAGTTCTGGTGCGCAGACGCCACCAACGTCGCCCGCCGCTTCTGCTGTGCCCTCGGCATGCCCGTCGTCGCCAAATCCGACCTCTCCACCGGCAACTTCACGCACGCCTCCTACCTCTGTCGCTCCGGCGACCTCTGCTTCCTCTTCACCGCGCCCTACCCCCCCTCCATCGCCGCCTCCAGAGGCCTCGACCCCTTGTCCACCGCGTCCCTTCCCTCCTTCTCCTACGATGATTGCGTCGCCTTCGCCATCAAGCGCGGGCTCGGCGTCCGCGCCGTCGCCATAGAGGTCGAGGACGCCGAGGCTGCC…
g26352	euni-9076	2508	6268	295	-	4-hydroxy-tetrahydrodipicolinate reductase 1, chloroplastic isoform X1	0	ATGTCGGCGTCGCCCATCCCACAGACCCACCTTCAAGTTCAAGCTTCTAAGAAACTGGAGATACCCATCATGGTGAACAGTTGTTTGGGCAAAATGGGGAAGGCTGTTATAAAAGCAGCGGAATCTGCAGGACTTGATCTTATCCCCATGTCATTTGGCTGTGCTGAAGAGGCTGGAAAAACCGTAGAGGTGTGTGGAAAAGAGATAAAGGTGCACGGACCTTCAGATAGACAAAGTGTTCTGGCCTCGGTCTTTCGTGAACACCCAAATATGATCGTAGTCGACTACACTGTGCCTGATGCAGTGAACAGTAACGCCGAACTGTATTGCAATGTTGGAGTTCCATTTGTCATTGGAACTACTGGAGGGGACAGGGACCGGCTTTACAAAACAGTCGAA…
g12917	euni-2356	19472	21208	364	-	4-hydroxy-tetrahydrodipicolinate synthase, chloroplastic-like isoform X1	0	ATGGCTCAGCTGAAGTGCCAAGGCATGTGCGTGGGAGGAGGATCACCGGAGCTCCGGTTACCGAGCAATGGTCGCACGAGAAGGAACGCGAACTGGAGGCCTCGGAAGGCGGCGACTATAGTCCCTAATCTCTGCCTCGCCATGAGAAGCCGTGAAATCCAAAGCAGGACGCCGGTCGAGGAAATCAGATCGCTCCGCCTGATCACGGGCATCAAAACCCCGTACCTAAATGATGGCAGACTGGACCTCGAAGCCTACGACGGCCTGATCAATATGCAGATCGAGCAGGGCGTGGAAGGAGTCATCATCGGGGGCACGGCCGGGGAAGGCCACCTGATGAGCTGGGATGAGCACATCACGCTCATCGGACACACCGCCGCTCGCTTCGGGGCTTCCCTC…
g5094	euni-594	43704	46891	365	+	4-hydroxy-tetrahydrodipicolinate synthase, chloroplastic-like isoform X2	0	ATGGATGCTTTGAGGAGCTACGGAGTTTGCTCGAGGGAATCCGCTCTCCACTCGCCGCGTCTTAGAAGGGGCGATGCTTACAAGAGGAGGAATGTGCAATGGAGGTTTCCACGAGCAGCTGTCATACCAAATTTTCATCTACCTATGCGTAGTTATGAAGTTAAAAATAGGACATCAACAGAGGATATAAAGGCTCTTCGATTGATAACGGCCATCAAGACACCATACTTACCTGATGGCAGATTTGATCTTGAAGCATATGATGACTTGATTAACATGCAGATTGTACAAGGTGCAGAAGGTGTAATTGTCGGTGGCACAACTGGTGAGGGTCAACTGATGAGTTGGGATGAGCACATCATGCTAATTGGTCACACAGTTAATTGTTTCGGTGGATCA…
g6524	euni-846	9460	11468	210	+	5' exonuclease Apollo	7.60E-124	ATGGAGAGAGGTCTGATCTCGGTGGATCGGTGGGCTGAAGGGAGCCAAGCGTACTTCCTCACCCACCTGCACGCCGACCACACGCAGGGCCTGACCTCCGCCTGGTCCAGGGGCCCTCTCTTCTGCTCCCGCCTCTCCGCCAAGCTCCTCCCCTTCAAATTCCCCGGCTTCGACCTCTCTCTCCTCCGTGTCCTCGACGTCGGCTTCTGGCACTCCCTCTCTCTCCTCTCCCCGTCTTCCGCCTCTGAAACCCTCCTCCGCGTCATGCCCGTCGACGCCCACCACTGCCCCGGTGCAGTCATGTACTTGTTTAGTGGCGACTTTGGGAGCTTGCTTTATACCGGAGATTTCCGCTGGGAGACAACGAGTGAGAAGGCGAACGGGTCGCGGGACATGCTC…
g14264	euni-2756	8896	11339	556	+	5' exonuclease Apollo	0	ATGCCGGTGGAGATGCCCAAGGGCTTGCCGTTCTCGGTGGACACATGGGCTCCGCCTTCCCGGTGGAAGCGTCACCGTTTCCTCACCCACGCTCACCGAGACCATTCCGTCGGTATCGCCTCCCACTCTTCTCGCCCCATCTACTCCACCCGTCTCACCAAAACCCTCGTCCTCCATCACTTCCCTCAGGTTTGTTCCCAAAATATCCCTCTCGTGTTATGGCTCGGATCCATGGGAGCTGTAATGTTCTTGTTTGAGGGCACCTTTGGTAACATTTTGCACACGGGAGATTGCAGATTGACTCCCGAATGCGTACTGAACTTACCGGACAAATACATTGGGGGAAAAGGCAAGGAGCCACAGTGTCCACTTGATTTTGTTTACTTGGATTGCACATTC…
g20670	euni-5373	1657	2473	149	+	50S ribosomal protein 5 alpha, chloroplastic	5.19E-59	ATGGCTCTGCTCTGCTGCTACAGTCCCGTCGTTGCTTTCTCTTCGCCTCCTCCCTCTCCACTCTTCTCGCCATCCTCGCCGTCTCTGCTACTCACTGCGAAAGCAGCGTCCAGGTTGCGCATCAAACCAATCAATCTGCCCCCGAATTCTTACGGTGCAATTAGCTATCCAAATGAGAAAAGGGGTTCACTAATTGGGAGGGCTGATTCCAATGCCGAGGGAGCAGGGCCAGCTGATGGTGGTGAGGCTCCGTCTCAGAACAAGGAAGAGGCCACGCCAGTTGACAAGCTGCCCTTGGAGTCGAAGCTGCAGGAGAAGGCGGAACAGAAGTTGAGGATGAAATTGGCGAAGAAGGTAAGGCTCCGAAGGAAGCGGCTCGTTAGGAAGCGAAGGCTGAGG…
g20644	euni-5355	15030	17992	206	-	50S ribosomal protein HLP, mitochondrial isoform X2	6.34E-129	ATGGCTGGTCGTTCTGGTTCGCTTCTCCGATCATTGAGATTCTCGATCGGGTCCTCGCGAAATGCTTTGTGCCGTGATGATGCCCACTTTGTCCAGCCTCACCGCTCATTTTTCACAATTAACAGTGGCAGCACAGTGAGACAATTGGGCAGCAACCACTTGCCAATGCCAATCCAGGGTTATACGAGACAGGGTGGTTTATTGCAGAATTTGACGTACGGCAATTTCTTCTCTCAGCAGCGGAGGACTTTCATTCAGATGGGGACTATTCTCAAAGTCGTGGACAATTCAGGGGCGAAGAAGGCAATGTGCATCCAAGCTTTGAAGGCGGGGAAAAAAGGGGCGAGGCTAGGAGATACAATAAAGGTTTCTATCAAGGAGGCCATTCCCAATGGGAAA…
g9671	euni-1523	1497	5105	387	+	50S ribosomal protein L1, chloroplastic	0	ATGGCGTCTTGTGCAACGCCGTCGTCGGTAGCCCTAGCACGCTCGCCGCCCTCCTCCTTATCCGCGGCCCAGGAGCTCACCCCATCTCTCCTCTCCTTCAAGAACCACCGCCCTTCCTTCCTCTCTCCCTTGATTCTCAACTCCCTCAACTTCTGCTGCTTGGACGATTCCAGAACCAAGCACCACGGCGACTCCGGTCGCGGGGCGTCTCTCGGCCTCGTGGTGgccgccgtcgccactgccgctgccgccgAGGGGGAGGTGGCCGAGGACGGTGCGGAGGAGCCCAAAGAAGGCGCTGCCGTAGCCACCGTCACCCCGCCCAAGCCCAAGAAAGGGAAAGCCGCTTTGCCGCTCAAGAGGGACAGAACTAGGTCGAAGAGATTCTTGGAAATTCAG…
g22192	euni-6204	1298	8110	493	-	50S ribosomal protein L1, chloroplastic	0	ATGGCCTCGCTGAAGCTCCTTCTCTCCCAAGCTCGCCGCCATTGCCTCTCCAACCCGGcctccacctcctcccggtcttctcgtctccaccatctccccaagcacttctcctcctcctcttcgtcctcctcatcGGAATCGCAACCCTCTCCAAGCGACGACGGCGCTCCTGAGACGCCGGAGCAGCGGCGTCGGCCCCAGCCCGTCCCCATCCAACCCGTCTCTTACGCCGCCAAGCCCAAGGAAGTCCCTCCCCCGTCTCTCGAAACTCCGGCTCAACACGATGCTCAGCCCCCGCCGCCCCGCGAGGCGCCGATCCGGGAGCCTCGGGCGCGTTGGACTCGAGAGGACATCCGTTACATGAAGGACGCGCCCTCGATATCCCCCGTGTCGTACCCG…
g35944	euni-29319	494	1177	227	-	50S ribosomal protein L10, chloroplastic	8.52E-144	ATGGAGGCTACTCTCCTCTCTTCCTCCTCCTCCAAACCGCCCCCCAATTCCGCCCTCCTAACCCGACCCGCAAACCCATTTCTCCCCCCGGCCCTCAGTCCCAGACCCGCCCGCCGTCAACGCCACTTCCCTTCCATCCGGGCCGCCATCTCCCGCTCCAGGAAGGAAGAGACCGTGGACACCGTGAAGCAGCAGCTCGAGAACTGCCATCTCGTCGCCGGAATCAGGTACAAGGGCTTCACCGTCAAGCAGTTCCAGGAGCTCCGGCGGTCCCTCCCGGAGACCACCAAGCTCCTCGTCGCCAAGAACAACCTCGTCTTCAAGGCCATCGAGGGTACCGAGTGGGAGGCCCTCAAGCCGTGCATGAAGGGCATGAACGCGTGGCTCTTCGTGCACAGC…
g14274	euni-2757	29347	32764	228	-	50S ribosomal protein L11, chloroplastic	4.37E-151	ATGGCGTCTTCGATCTCGACGTGCCACAGCTTCGCGCCCTCCCAATTCTCTCCCACGAGCCGGGTTCTTCACCAACCCACTTCCTTCTTGCCCTCGTCCACCACCAATTTGTCCTCGAAATCGAACCTCCTTTCTCTTCAGTTCTTGAACACGGCGCGTCTCCCACTTCACTCTCCGACCAGGAAGTCCCTCTCCGTCGTCGCCATGGCTCCTCCTAAACCCGGTGGCAAACCCAAGAAAGTGGTTGGGTTGATAAAGCTTGCGCTGGAAGCTGGGAAAGCAACTCCTGCGCCTCCTGTGGGGCCTGCGCTCGGTGCCAAGGGTGTTAACATAATGGCCTTTTGCAAAGATTACAATGCCAAGACCGCCGATAAAGCTGGTTATGTTATTCCCGTGGAA…
g3921	euni-408	37033	37611	192	-	50S ribosomal protein L12, chloroplastic-like	2.88E-95	ATGGCAACCACGGGTctctccacactcgcctctcgctctccatcctcttaccccgcgcctctctcctccgcTCGCCCCCTTAGAACCCAGCCCTCCGCCCTCCAATTCCCCTTCAGGCCCTCGCCCATCACCCACCTGACGCAccgccccaccaccgccgtccgccccgtcgccgccgtcgaggcccccgAGAAGATCGGGAAGCTCGGCGACGAGATCTCCGGCCTCACCCTCGCGGAGGCCCGCGTCCTCGTGGACTACCTGCAGGACAAGCTGGGCGTGTCCGCGGCCGCGTTCGCCCCGGCggcggtggccgtggcgcctggagcggacgcgggagggggggcggcggcggtggAGGAGAAGACGGAGTTCGACGTGGTAATAGAGGAGGTGCCG…
g35367	euni-26280	619	1137	172	+	50S ribosomal protein L12, chloroplastic-like	9.91E-81	ATGCCCGCGAAGATCCACCCCAGATCACTCCTCAAGCTCTTCGCAGCCTCCCGGAACCCCGCGCACCCTCGCCTCTTCTGTACCCAGACGACACTCACCGAGCCGCGGACTCAGAAGCTGGAGCGGATCGCCGACGAGCTCATCAGCCTCACCAGGCTCGAGCGATATGACTACTCCATCCTCTTCCGCCTCAAAATGGGTCTCAACAGGTACGGCCCCGCGGTCTCCGGAGTCGGGTCGGGAGGTCCCGGGCCGGGCTCGAAGCATGCGGATGCGGGCGCGGGTGCTGCTGCGGCGGCGGAGAAGACGGTGTTCGACATTAAGTTGGAGAAGTTCGACGCCGCGGCGAAGATAAAGATAATCAAGGAGGTGAGGGGGTTCACGGATTTGGGGCTGAAG…
g4785	euni-544	4081	6724	206	-	50S ribosomal protein L13, chloroplastic-like	1.05E-133	ATGGCAACTCAAgctgctgctgctgctgctTTTAATGGCAAGATGAAGAAAGCACTTGCTGGCTTGAGACGTATCAATCTGGAAGGACTGCGGTGGAGAGTGTTTGATGCGAAAGGCCAGGTTCTTGGGAGATTGGCTTCTCAAATAGCAACCGTGGTCCAAGGCAAGGATAAGCCCACATACACTCCCTATCGGGAAGATGGGGATATGTGCATTGTGCTTAATGCAAAGGATATTTGTGTCACAGGCAGAAAGATGACAGATAAAATTTATTACAAGCATACTGGATATGTGGGCCACCTCAAGGAAAGGACCTTAAAGGACCAAATGGCGAAGGACCCCACAGAAGTCATTAGGAAAGCCGTTCTCCGCATGCTTCCAAGAAACAAATTGCGTGAT…
g7810	euni-1101	32509	40764	470	-	50S ribosomal protein L15, chloroplastic	7.79E-149	ATGGCGTCTCTTCTCTCTCTTTCGTCGACTTCCTTGGCGAGACTCGCCGTCGTCTGCAATCGTCCCTCTTCCTCATTCAAGGGCGACTCGAGCAACTTGCGAGCGAGACCGTGTTTGTTCCCTTCTCCGAAGCTTCAGCTGAAGAGCAAACAATTGCAAAAGCATCCGCTCGTCATCAGCAGCAAGGCTTCTTTGTCGCCGGCTGCCGAGCCGTCGTCCTCCCCCGTCCGATTCAGGCTGGATAACCTGGGACCCCAGCCTGGATCGAGGAAGAAGGCGAAGAGAAAGGGAAGGGGTGTATCGGCAGGTCAAGGAGCGAGCTGTGGGTTCGGGATGAGGGGTCAGAAGTCCCGGTCTGGACCGGGCGTCATGAAGGGGTTTGAGGGCGGACAAATGCCG…
g14221	euni-2744	24176	26931	221	+	50S ribosomal protein L17, chloroplastic	2.77E-131	ATGGCGATGGCTTGTGGATGCAGTTCTACTGATACCCGATGGAGCATGGCGTCTCTCAAGTCGGCTCTTCCTTCCATTCCTTCTATTTCCAAGACGGTGACGGCGGCGGCTTCGAAGACTCCTCCTCCTCCTTCTGTTCGGCTCTTTTCCGTCCGTAAAAGGACATCCTTTTCTCTCCTTCGCAAACCCCAGTTGCAGTTGGGCTCGTTCGCGGGGTTGTCCCCTCTCAATCCCCTTCTCTCCCTCGGGCTCACGGATTGCACCAGCTACGAGCACAACTTCACCTTTGTTGACAACGGATCTCGAGTTTTCGCTATGAGGCATGGCAGGCGGGTTCCCAAGCTCAATAGGCCCCCTGACCAGCGACGTGCGCTAATTCGTGGTCTCACAACTCAGCTT…
g34223	euni-21742	1464	1814	116	+	50S ribosomal protein L17, chloroplastic	2.44E-74	ATGAGGCATGGCAGGCGGGTTCCCAAGCTCAATAGGCCCCCTGACCAGCGACGTGCGCTAATTCGTGGCCTCACAACTCAGCTTCTCAAACATGGTCGGATCAAGACCACCAGAGCAAGGGCTAGTGCCATTAGGAAGTATGTCGACAAGATGATTACTTTGGCAAAGGATGGATCTCTTCATAAAAGAAGACAAGCCCTTGGCTTTATCTATGAAAAGCAGATCGTTCATGCTTTATTTGCTGAAGTCCCAGAAAGGTATGGCGAGAGAAATGGTGGCTATACAAGAATCATTAGAACTCTGCCGAGGCGAGGGGACAATGCGCCTATGGCCTATATCGAGCTTGTCTAG
g28193	euni-10822	1833	4601	113	+	50S ribosomal protein L17, chloroplastic-like	1.49E-72	ATGGTACAGCTCGGTAAAGAGGGTACTCTTCACGCTGCTAGGCAAGCAGCTGCTTTCGTGCGAGGAGATGATGTCCTTCACAAGCTATTCACCGAATTGGCATATAGATACAAAGATAGAGCTGGTGGATATACAAGACTTCTTCGAACTCGCATACGAGTTGGTGATGCTGCGCCCATGGCTTATATCGAGTTTATCGACAGAGAAAATGAACTTAGACAGTCAAAGCCTCCGGCCCCTCAACCTCCACAGAGACCTCCTATGGATCCCTGGACAAGATCCAAGCTTTGCAAAGTGTTTGCACCGCCTAAAGAGGAGAAATTCTCTGAGCCTGATGCATAA
g17885	euni-4085	14932	23227	218	+	50S ribosomal protein L17-like	5.41E-37	ATGCCATCCGCCATTGCCAAATCTCTCTGTATTGCTCTAGCCCAAATCTCCGAAGCCCAATCCCGAAATGGGAACAGAACGTCTCTTTTAAGGCCTCTGCCGCCTTCTCTGCAGAGTCGGGGCATAAGAACCGAAACGGAAACGCTTGAGCTCTCCTTGCTGTGCAGAAGCTTCGAACCAGAGAGGGACGGAGAGGAAGAAGAGGAAGACCTGCATCTGCTGCGTGCCTTCCTAATCGCTTCCTTCTCCTTTCAATCGGCGGTCGACCCACTTGGATTTCATTTTACGAGTGTTGTGGCAGTCGacattatagtcacagAAATGACCAAGTTTAGGAAACTTGGTAGGCCTGCTGCTCACAGAATGTCCATGCTGAGGACGATGGTATCGCAGTTGGTA…
g25078	euni-8069	2304	3619	170	-	50S ribosomal protein L18 isoform X1	4.30E-67	ATGGGAAAGCCTGTTGTCTTTGGACCCAATTCGAAACCTTTTCTGCTTCCACCAAGGGAAGAAACAAGGTTGCTGGTGAAGCCACTGGCGATCCAAGCTAAGAGGAACGCCCGAATTGAAAGTCCGAAGATCCGAAACAGGAGAATGCAAAGGAAGTTTACTGGCACCCCTACAAAACCAAGGCTTTCAGTATTCTGTTCAGATAAGCAGTTATATGCCATGCTGGTGGATGACCAAAACCAAAAGTGTTTGTTTTATGGAAGCACTCTTCAGAAGTCCTTTCGGGATAATCCCCCATGTACAACCATTGAAGCGGCTCGACTTGTTGGTGAAGAGCTTATCAAGCAATTGCTCGTCATGGTTTCTTGCCTCACTAGGTTTGCCTCGGTTCATAATGCT…
g10957	euni-1839	29119	31045	172	+	50S ribosomal protein L18, chloroplastic-like	7.05E-110	ATGGCTGCTTCTAGTTCAATATCGTTCCTCAACCAAAGTCCCTTTCTGGGTTCCTCCCAAAATCTTCTCTCGGTCTCAATTTGCCCTAAATTCGTCCGAACAGTCCCGATGCAGCGGCCACAGCGCCGATCTCTCTTCGCCGTCGAAGCCCAAGTCAAAACCAAGAGAGAAGACCGGCTCGCCCGCCATTCTCGCATCAGGAAGAAGGTTCAGGGGACTCCAGAGAGGCCGAGGTTATGTGTATTTCGTTCCAACAAGCACCTTTATGTCCAGGTGATTGATGACACTAAGATGCACACACTTGCTGCAGTATCAACAATGCAGAAGCCCGTCTCCGAGGAATTCGACTACAGTTCTGGTCCTACCATTGAAGTGGCAAGGAGAGTGGGTGAAATCCTC…
g6367	euni-819	4512	4895	127	+	50S ribosomal protein L18-like	2.49E-80	ATGACTGTCCTAAAGAGGCATGTGCTGAGGCTGTTCATATCCTTGAAGTACGTCACGGCGAACGTCGTGGACCGGAACGACGGCCGGATCGTGGCCACGGCATCGACGGTGGAACACTCCATCAGGAACTCTCTGGAGTGTGGCAGGTCTTGCAATGCCAAGGCCGCGGGCGTCGTCGGAGAGGTGTTGGCCATGCGGCTCAAGGTGGAAGGTCTCGAGCGGGGACTCGGGAGAGGCATTCATGTCGATGTAAAGAAGGAGATAGAGAAGAAAGGATTCAAGAACAGAACGAAGATCTGGGCGATTGTCAACGCTCTGAAGAACAACGGTGTCAAGCTCGTCCTCGACGAGAACGAGGACGATCCTCTTCGGCGGAGTTATTAG
g6844	euni-908	4199	4579	126	-	50S ribosomal protein L18-like	5.11E-78	ATGACAGTTCTAAAGAGATACGTGTTGAGGTTGTTCATATCGCTAAAGTACGTCACGGCCAATGTCGTGGACAGGAATAATGGGAGGATTGTGGCGACAGCATCAACAGTCGAACACTCCATCAAGAACTCTCTGGAGTGTGGCAGATCTTGCAATGCCAAGGCTGCGGGTGTTGTTGGAGAGGTGCTGGCAATGCGACTTAAGGTGGAGGGTCTTGAGCATGGACTGGGTAGGGGTGTTCACGTGGACATAAACAAGGAGATAGAGAAGAAAGGCTTTAAGAACAGAACAAAGATCTGGGCCGTCGTCAATGCATTAAAAAACAATGGAGTCAAACTCATACTGGACGAAAGTGAGGATCATGCTCGACCAAGTTATTGA
g4181	euni-450	22799	28712	292	+	50S ribosomal protein L19, chloroplastic-like	1.28E-116	ATGCAATTCCTTCGTCGCGGGATCGGAGCTCCCCAGTGGCAAGCCATCGGAGGCGGCGCCGGCTTTCCGGCGAGAAATGCCGTGTGGTTTGGCTCCTCGTCAGCAACTGGGTCGCAAACTGTGGCACTAACTATGGCTCGTGATGTCGCGATTCCGACACCATCATGGGCCGCTTTCTTCACCAGATGCATAACCACAGCTGGAGATTCGGTCAAAGCGCCTTTGCAAGATTCTTCAGTGCATTTAACTGATATGCCTCGTCGCATTAAATTTAAGAGGCTGGATAAAACTGCTAGGAACATAATGAAGATTCTAGATAAGGAAGCAGTGGAGCAAGTGAAGTCTCAGAGGGACGTACCCGATATAAAACCTGGGTACATAGTTCGAATGAAAGTGGAA…
g9583	euni-1502	21759	25993	351	+	50S ribosomal protein L19-1, chloroplastic	3.37E-117	ATGGCCTCCAATGTTCTTCCCCAGGCATTGATTGCGATTCCTAGAGGCGCCAACCACCGCGCTCCTAGTAAGCTAGGGTTCTCTGCGCTCGCTTCTGGCTCCGGCCGACACTCTCGGACCGATCCTAGACACGGGTGTTTGCTCTCTAGGGTTTCGTTTGGCTCTAGGGAATTGAGTAGTCCGGTCACTCCGGTGATCGCGGCCTTATCAAAGCGGAGTTTTGTGGTTAGAGCTGAACCGGAGCCGGAAGCCGAAGTTGTCGCCAGTTGGAGCGCGGAGGAGAATGCTGAAGCAGCTGCCGACGTCGAGGAAGCTGCTGAAGCAGTAGCCGAGGAGGAAGTCGCGGAAGTGAAGCCTCCAAGTAAGCCGAGGGTTAAGCTTGGCGATATTATGGGGATA…
g26523	euni-9231	6620	9734	215	-	50S ribosomal protein L21, chloroplastic	1.85E-104	ATGGCTTCCTCCTCCACACTCTCCCTCTGTTCTTCTCTCGCGTCTAGATGCAGACTCTCACACAACCCACAAGCccaaccccacccccacccttcgccctccatctccttctctccctccaAGGCCGGGGTGGCTCCTCTCTCCTCCATCAAACTCGCTCCCTCTAAACCCTCCTCGTGCTCATTTACTGCCAAGTCCTCCGAATCGGATGCTCCCGTGATCGAATTCTCCCCCGAAGCGGCGGAGCCCGAGCCGGCCCCGGCGGTTCCGAGCCCCAGTGACGCGCCCAAGCGTGAGGAGGTGTTCGCCGTGGTCATGGTCGGGTCTCGCCAGTACATCGTGTTCCCTGGGCGCTATATTTACACGCAGAGGCTTAAAGGTGCGAATGTGGACGATAAG…
g516	euni-28	93288	96284	333	-	50S ribosomal protein L21, mitochondrial	3.93E-134	ATGGCGAACCGGCGTTGCCTCCAAACGCTGAGCCGCCACGCCACCTCTCTCTCCTCGTCGGTCCGCCGCCTCAGGACTCCGCCTTCTCTCTCCGCTCCGTTTCCTCCCAACCCGCTCTTCGAAGCTCGGCGGGTGTCGCCCAGTCTCGAGCCGAACCGGTGCCCTCTATGGCCGACGCGGGCACGTCCCTTCTGCTCCAACaggaaaagcgacgaggaggaggaggaggagggggaggacgaagagtcggacgacgaaggaggcgaggtcatggaggagAGCGATTGCGAGACCGGCAAGTCCTCGTCGCGTTCGAAGTGGGAATACACCGCCGAGGAGAGAGAAGCTGAGGCCGCCGCGATTGGGTACACGGTGATCGGCCCTTTGGAGAGGTCGGAC…
g13688	euni-2565	3315	5779	191	-	50S ribosomal protein L24, chloroplastic	1.76E-112	ATGGCGGCGACGGCTGCTCTTCAGAGCTCACTGACTTCTCTTTCTCTTTCCTCCAGCTCGTTCCGCGGCCAACGCTTCCCCCCCTCCTTCCTCCACCCGGTCTCCGTCAATTCAGTGGAGAAGCCATGCCTCATTGTTGCAAAGCTCAAGCATTGGGAGAGAAAAAAATGTAAGCCAAACAGCCTTCCTGTTTTGCATAAAATGCATGTCAAGATAGGCGATACAGTGAAGGTAATAGCTGGACGTGATAAGGGAAAGATCGGGGAAATATCTAAGATATTCAGACACAACAGCACCGTAGTGGTCAAAGAGATAAACTTGAAGACAAAGCATGTGAAGAGCAGGGAAGAAGGTGAACCCGGGCAAATTATCAAGATTGAAGCGCCAATTCACAGCTCA…
g4582	euni-509	9608	13320	210	-	50S ribosomal protein L25	5.00E-135	ATGGCCAAGTGGTGGCGCGCCGCCTCCGGCGGCCTCAAGACGGCGGCTCTGAACTCTCTTCCGCCGCTCATTCGGTCGCGGAACTCTTCGTACCACACCATCCAGGCCATTCCTCGAGAGTGCAGCGGAAGCAGGGTCGCGAGCAGGGACAGAGCTCAGGGACGAATTCCCACCGTCGTCTTCACTCAAAGCCTCCTCGAGAAAAGCCCCAGCGCGAGGCCTCCCTCGAGGAAGTACCTGTTGACGACGGAGAGGAAGCAGATCAAGTCCATCCTCAACTCCGTGAGGCTTCCCTTCTTCTGCTCCACGACCTTCGGGCTTCAGATTCGCGCCGGGTCCGGATCGTCCACTCTGCTTGAGTCCGGAAAAGTTCTTCCGATCAAGATTCATAGGGATGAG…
g8034	euni-1152	6055	11254	226	-	50S ribosomal protein L27-like isoform X4	1.17E-89	ATGCAAGAGAGAAAGAAAAGAGGAGACACAGGTATTCATGTGAACATATTGCCTTCCCTGTGTAGCTGCTGTCACACGCAATCTCTCCTCTTGAGGTTGTTCTACATCTGGCCTTGGCTTGGCCCTGCCTCAGTTTCTGGCTCATCGACGCTCCTTAATCTTCGTTCTCGGTGGTGCTTTTTGCCGGTTAGACGAGGAACTTCTGGGTTTAATTGGAACTGTGTGGGGATCAGGACTATGAACTTTGCAACATCATTTTGCCGGAGAGCTAGTATCAAAGAGCTTACCACCAGCATCCCAGTTTATAATTGTGCCAGTGATGCATCTAGCGGAGGATTGAGTTTGCTGTTCAGGCGATGGGCCACTAAGAAGTCGGCTGGATCAACAAAGAACGGAAGA…
g4101	euni-437	24104	30396	172	-	50S ribosomal protein L29, chloroplastic	4.36E-80	ATGTTGAGTCTCTCCGTCGCCTCGCCGACCACCGCCATCTTCTCCACGAGAATTTCCCTCTCCAGGGCGAAGTCGTCGTCCTTCAGTGGCATTCGAATTCAAGACAAGTGCCCTCCTCTGGGTCTCCCTCTTGCGACGTCGTCGTCCCCCTCCTCTCGGAGCCGAGCTTCGAGTGTCGTGATGATGGCGAAGAGAGAGGAGGAGTTGAAGGAGATAAGGGTCAAGACCACCGAGGAAATCAACGACGAGGTCGTCGACTTGAAGGGAGAGCTGTTGATGCTCAGGTTGCAGAAATCGGCCCGGAACGAGTTCAAGTCCAGCGAGTTTCGCCGTATGCGCAAGAGGATCTCTCGGTTGTTAACCGTGAAACGAGAAAGAGAAATTGAGGAAGGGATTAAC…
g13905	euni-2643	20530	24343	168	+	50S ribosomal protein L29, chloroplastic	6.81E-84	ATGTTGAGTATCTCCGTCGCCTCGCCGACCACCGCCATCTTCTCCTCGAAAATTCCTCTCTCCACGACGCCGAGGTCGTCGTCCTTCAGTGGCATTCGAATTCAACACAAGTGCGCTCCTCTGGGTCTCCCTCTTGCGATGTCGTCCTCCTCCTCTGGGAGCCGGGCTTCGAGTGTCGTGATGATGGCGAAGAGAGAGGAGGAGTTGAAGGAGATAAGGGTCAAGACCACCGAGGAAATCAACGACGAGGTCGTCGATTTGAAGGGAGAGCTCTTGATGCTCAGGTTGCAGAAATCGGCCCGGAACGAGTTCAAGTCCAGCGAGTTTCGCCGCATGCGCAAGAGGATTGCTCGGTTGTTAACCGTGAAACGAGAAAGAGAAATCGAGGAAGGGATTAAC…
g8981	euni-1371	38545	39865	121	+	50S ribosomal protein L3, chloroplastic	9.78E-32	atgtgtacgttgcagagcccaccctacccttctcgatgccactctgaacccaacagagGGTTCGGATCGAAATGCCAAATattgaagtccgGTGGGATCAAGCGGCATAGCTCCAAAAGTGGTCTAATGACACATGGTTCCAAGAGCCATAGGCAGTTGGGTTTGATTGGTGCGGGAACAACACCTGGGAAGAAGATGCCTAGCAGGATGGGAGGATCAAAGAGAAAAAATCGGAAGCTTAAGAATGTCAAAATCAATAATGATCTGAATGGGGTCATGATCAAAGGCGCTGCTCTTGAAAAGCTAGGAAATCTTTTGCGGATAGCACCCACCAGGGTTGTGGGGAAGAACATTCCTAAGAGTTAG
g25394	euni-8282	6141	10327	277	+	50S ribosomal protein L3, chloroplastic	0	ATGGGCATGCCCTCGACGCTCTCCATCGGCCATTGCCAtcctcactcctctctctctcgccccatactctcttcctccttcctcctcCCAACCACCCCCACACTCTCCCTTCGGATCCCCGACGTCCCCCGGAAGCGACCCGCCCATCGCGGCCTCGCCGTCGCCATGAGCATGGAGGCCGGAATCGGCGTCATGGGCACGAAGCTGGGTATGATGAGCTACTTTGAGCCCGACGGCACGGTGGTCCCAGTCACCGTGGTCGGCTTCCGGGAGGGCAACATCGTGACCCAGGTGAAGACCCAGGCCACCGACGGGTACGACGCCGTCCAGGTCGGTTACCGGCGGGTCAGGGACCGGAAGCTCACGAAGCCCGAGATGGGCCACCTCCAGAAGGCGGGG…
g1366	euni-100	30717	31299	133	+	50S ribosomal protein L31, chloroplastic	1.84E-80	ATGGCGCTCACCACCACGTTCCTCCCAAGGAATCTCTCCCTACCATCCTTCGCCGTCAACAAGGCGAAATCGCCGGCGAGGAGCAGCAATCGTATGCAGGTGAGCTGCAGGAAGAAGGACCTGCACCCGCAGTTCTACGAGGACGCCAAGGTGTACTGCAACAACGAGCTGGTGATGACCACCGGCGGAACCCAGCAGGAGTACGTCGTCGATGTCTGGTCCGGCAACCACCCCTTCTACCTCGGCAACCGATCCGGCGTCCTCGTTGATGCCGACCAAGTCGAGAAATTCCGCAAGAAGTTTGGCGAGCTGTCGGAGATCATGAACATCCCCGTGCTCAAGGGCGAGATCATTGTGCCCTCGCGGCGCAAGTCGGCTAAGGGTGTTGTTGTAATTGGA…
g21333	euni-5708	7056	8482	84	-	50S ribosomal protein L3-1, chloroplastic	8.36E-33	ATGACGCATGGTTCCAAGAGCCATAGGCAGTTGGGTTCGATTGGTGCGAGAACAACGCCTTGTCGTGTATATCCTGGGAAGAAGATGCCTAGTAGGATGGGAGGATCAAAGAGAAAGATTCGGAAGCTTAAGATTGCTAAAATCGATAATGATCTGAATGGGGTCATGATCAAAGGTGACGCTCCTGAAAAGCTAGGAAATTTTTTGCGGATGGCACCCACCAAGATTGTGGGGAAGAACAATCCtaagagttag
g31451	euni-15105	5026	5280	84	+	50S ribosomal protein L3-1, chloroplastic	3.60E-33	ATGACGCATGATTCCAAGAGCCATAGGCAGTTGGATTCGATTGGTGTGGGAACAACGCCTTGTCGTGTATATCCTGGGAAGAAGATGCCTGGTAGGATGGGAGGATCAAAGAGAAAGATTCGGAAGCTTAAGATTGCTAAAATCGATAATGATCTTAATGGGGTCATGATCAAAGGCGCCGCTCCTGAAAAGCTAGGAGATCTTTCGCGAATAGCACCCATCAAGATTGTGGGGAAGAACATTCCTAAGAGTTAG
g15856	euni-3284	24226	27729	307	+	50S ribosomal protein L3-2, mitochondrial isoform X1	0	ATGTCGGCCCTCTCGAGAGGCCTCATTTCCCGCTTCCGAGCTCTGTCCGTCCTTAACCCGACCTCGCCTTCGGCTGAGCACCTGATCAGGAGATTCAGCGCGGAGGCCCTGCTTACCCCGGACTCGGCTCGCGTGATCGAGGCGGTCTCGGGCGTGATGGGCCCCGCCTCGAAGCGGACGGGGATCATAGCGGTGAAGTGCGGGATGACCGCGCAGTGGGACAAATGGGGCGCGAGGGTTCCGTTGTCCGTGCTCTGGGTTGATGACAACATCGTGTGCCAGGTGAAGACTGTTGAGAAAGAAGGCTTTTTTGCTCTACAGATTGGTTGCGGGCAGAAGAAAGAGAAGCATTTGACGAAACCGGAAGTTGGTCATTTTAGATCTCAAGGAGTTCCAATG…
g9208	euni-1420	21469	22730	101	+	50S ribosomal protein L33-like isoform X2	3.53E-30	ATGGGGGACAAGAAAAAGAAGGCCGCATCAGTCTTCATCAGACTTGTTTCGGCTGCTGGGACTGGCTTCTTCTATGTGAAGAAGAAGAATCCCCGGAAGATGGCAGAGAAAATGGAGTTCCGAAAGTACGACCCTCGGGTTAATCGCCACGTTCTGTTTACCGAGGCAAAGATGAAAATGTCCACCCTCCACACTTTGAGTCCGGCAGTGGTCCTCCTCATCAGTGGGCCGAACATGCGTTCCCACACCAATCAATTGGAGAATTGTCTAGGGCTTCTGGCCGGTTCACTGTCGCTGTCTTTATAA
g4981	euni-576	37041	38353	118	+	50S ribosomal protein L34, chloroplastic	5.78E-22	ATGCTCTCGTCTTCGTGTTCGCTCTCTCGGGGGAGCAAAGCTCGAGGTCCCTGCGCTTCCCTCACCTTCCTCACGGGCTCGAGAGGGAACAACGCTCCTTCTTCTGTGAACTTCGCGAGGACCGCGGCTCGCTCGCCTCTGCTTCACTGCTCGTTCTTGCCCTCCTCGTCTTCTCTCTCTTCCCCAAACTCCTTCTCTGGTTCGTCCTTGACATTGAACTTCAACTTTCATCTTGGAACCACTGTGGAGAAACGCCGTGGGCTGGTGGAGGATGAGCACTACGAGCGGAAGAGCAATTTTGAAGCGCAGACGTGCCAAGGGACGATGGGTCCTTTGCCCCAAGTCGAATTCAAATAG
g28409	euni-11044	1214	1910	143	-	50S ribosomal protein L35, chloroplastic	1.11E-66	ATGGCTTCCCTGACCATGGCTTCCTTCGCTCTGAGACTCCCCCCTTCGTCCTCTCGAGCGTCTCGAGGGTCGGTCCGTCTTGCGCCGCTCAATGCAGCGACCGACTCTCTGAAGCTCAGCTCCGTCCGTTGCATCTCCGGGTTTCCCTCGCTCCAGTCCGGCAAATTCTCCGCAGTCACTCCCCTCACTCGGAGCCCGAGGCCTCTGACCGTCGTCTCCGCGAAAGGCTACAAGATGAAGACCCACAAGGCTTCGGCGAAGCGATTCAGAGTGACGGGTAGAGGGAAGATTGTGCGGAGGAGAGCTGGAAAGCAGCATCTGCTCGGGAAGAAGAACACCAAAAGGAAATTGCGATTGTCAAAGATGAAATGCATGTTTGTTGCAGAACTGACTGGAACT…
g3843	euni-396	5331	6614	280	+	50S ribosomal protein L4, chloroplastic	5.94E-162	ATGGCGACTTTTActtctccagcttctctctccttcctctcctcgtcactcttcgccgcctcctctcGGAAAAACCTCAAATCCGTCAACCTCTCGCGACCCAATTCCTCGAAACCCCTCTCCGTCGCCTCCGAGCTCGCCACCCTTCCAATCCTCAACTTCTCCGGTGAGAAGGTCGGCGAGACATACCTCGACCTCAGGTCTGCGCCGCCGGAGACGGCCCGCGCAGTCGTGCATCGTGCCCTCATCACCGACCGCCAGAACAAGCGCCGCGGAACGGCCTCCACGCTCACTCGCGCCGAGGTCCGCGGCGGCGGCCGGAAACCCTACCCGCAGAAGGCGACGGGCCGGGCCCGCCGGGGTTCCCAGACTACGCCGCTCCGCCCCGGCGGCGGCGTC…
g13613	euni-2540	22710	25476	195	-	50S ribosomal protein L9, chloroplastic	5.71E-131	ATGACGTCACCAGCGGCGGCGCTCTCGTGGAGTTCCTCCTCGCGGCTCTATAGTTTTGGCGGTTGCTCGAACGAGGCCTCCGAGTCATCCGACAAGAGGTTGGCCATGGTTGTCGTCGCTCAGAAGAAGGCCAAAAAAACTCGCAAGATAATACTGAAGGAGGACATGAAGGACCTGGGGAAGAAAGGTCAGCTTCTGGATGTGAAGGCTGGGTTCTACAGGAACTATCTTCTTCCCATGGGGAAAGCCCAGATTGTCACTCCCGTGTTACTCAAGGAGATGAGAATGGAAGAAGAAAGAATTGAAGCTGAGAAGAAGAGGGTAAAAGAAGAAGCGCAGCAACTTGCTTTAATATTTGAAACTGTGGGAGCATTCAAGGTGAAGCGAAAAGGTGGAAAA…
g15341	euni-3120	3391	15300	1038	+	5'-3' exoribonuclease 3 isoform X1	0	ATGGGAGTGCCCGCTTTCTACCGATGGTTAGCTGAGAAGTACCCGATGGTCGTGGTCGATGTTGTTGAGGAGGAGCCCGTCGTCATCGACGGGGTTTCGATCCCCGTCGACACCAGCAAGCCCAATCCCAACAACATCGAGTTCGACAACCTCTACCTCGACATGAATGGGATTATCCATCCCTGCTTCCATCCCGAAGACAGGCCAGCTCCAACGTCGTTCAATGAGGTGTTTCACTGCATGTTTGACTATATTGACAGACTTTTTGTGATGGTGCGACCTCGAAAATTGTTATATATGGCTATAGATGGTGTCGCACCAAGAGCAAAAATGAATCAGCAGAGGTCGAGGCGTTTTAGAGCAGCGAAAGATGCAGCAGATGCGGCAGCTGAAGAAGAG…
g7574	euni-1059	26479	35684	964	+	5'-3' exoribonuclease 4	0	ATGGGCGTTCCCGCTTTCTACCGGTGGCTCTCCGATCGGTACGCGAGTTCGATCGCCGACGTCGTCGAAGAAGAGCCGTTCGTCGACTCGAACGGAGTCGCGCGGCCAATCGACCCCTCGAGGCCCAACCCTAACGGAATGGAGTTCGACAACCTGTATCTCGACATGAACGGGATCATACATCCTTGCTTTCACCCCGAGGGCAGGCCTCCTCCAGCTAGCTATGATGACGTCTTTAAGGCAATATTTGATTATATTGATCATGTCTACTCATTGGTTCGTCCTAGAAAGCTTCTTTACCTGGCAATTGATGGAGTCGCACCAAGAGCTAAAATGAACCAACAGCGGTCGCGGCGTTTTAGGGCCGCAAAAGATGCAGCTGATGCGGAAGCTGAAGAG…
g15360	euni-3125	26939	30456	286	-	54S ribosomal protein L10, mitochondrial	2.64E-151	ATGATCCGCAGAAGGCTCTCTTCCCTGCTCTCCTCTTCGCTCTCCAGACCCTCCCTCCCCTCAAGGCCAACATGGAGAcctcctccgccgccaccgccgctcccaccctcgccgtcgTTCCGGTTCCGTCTTCCGCAGCATTTCCACCTCCTTCCGAGCTCTGCGATCGCCAGTCGCGGGCAATGCGGCGGCGTCAGGGCTTACAGCTTGCTGAGCTTGAACGACCTCAGGGACAGTCAGCCGAAGAAGCAGAAGAAGCGGAAAGGGCGCGGGATCGGTTCGGGGTTGGGGAAGACCGCGGGGAGAGGCCACAAGGGGCAGAAGGCGAGGGGGACCATGAAGTTCGGCTTCGAGGGCGGGCAGACGCCCCTCCGCCGCCGCGTGCCGAAGCGGGGGTTC…
g631	euni-37	56096	56563	155	+	54S ribosomal protein L19, mitochondrial-like	1.52E-107	ATGTCGACCTTAAAGGAGATCTTAACTCGCCGCCCCGTGGCGGCGACGATCAGGCTCACCGTCCCAGCCGGCGAAGCTCGGCCGATGCCTCCGGTGGGCCCGGCGCTCGGCCAGTACAGGCTGAACCTGATGGCGTTCTGCAAGGACTTCAACGCCCGCACGCAGAAGTACAAGAAGGACACGCCGATGTCCGTCACCGTCACCGCCTTCAAGGACAACACCTTCGAGTTCACCGTCAAGTCGCCGAGCGTCACGTGGTACCTGAAGAAGGCCGCCGGGATCGAGTCCGGCAGCGGCCGGCCCGGCCACGATGTCGCGTCCACGATCGGCCTGAAGCACGTCCACGAGATCGCCAAGGTGAAGCAGTCGGATCCGTACTGCCAGTACATGTCCCTGGAG…
g2864	euni-271	70373	72487	224	-	54S ribosomal protein L24, mitochondrial	4.21E-147	ATGGCGTTCAGGGGGAAGGAGATGATGAAGAAGGTGCTGAAGCGCGTGGGAGAAAAGAACCTCGCGCCCGGTGTCAAAGAAACCCTGGAGAAGTGCATCCCCAATTCGAAAGTCGTCATGGGTCGCGCCCAACGCGGCCTCTTCGCCGGCCGCCACATCCGCTTCGGCAACCAAGTGAGCGAGAAAGGCGGCAACAAGACAAGGAGGAGCTGGAAGCCGAATGTGCAGGAGAAGCGTCTGTTCAGCTACATTCTCGACCGCCATATTCGTGTCAAAGTGACAACCCATGCTCTCCGTTGCATTGATAAGGCAGGTGGGATTGATGAGTATCTGCTGAAGACACCTTATCAGAAGATGGACACAGAAATGGGTCTGTATTGGAAATCAAAGATCGAGAAG…
g8918	euni-1356	19082	20845	145	-	54S ribosomal protein L34, mitochondrial	1.06E-80	ATGGCGACCAAATCGCTGATCCGAAACGGAGCTTCGCTGGCGAACCGGCTTCTGACGAACCCTCTCCTTCGTCGGAACCCTAGTCCGACTCAACGCGTTGTTTCTCCGAGCGTCGAGATGGCGCCGAAACTGTTCCCTTCCGTCTCCAGATTCGATACTTCTCTCCATTTGTATCGGAGCGACGCCGATTCGCTCGATCGAGCCTCTCCTCACTGTTTTCTTCATCCTTTCGGCATGCCGTCTCTTGGCTTCTTCTTACCTGACGGTGATGTGAACTCATCAAGTGATCCGATGCTTTTATCCACAAAGCGGACATACCAGCCCAGTACCATTAGGCGTAAGAGAAAACATGGATTCTTTGCTCGAAAGTCAACCAAGGGTGGTCAGAGAGTCATTGCT…
g25026	euni-8032	9795	12997	119	-	54S ribosomal protein L51, mitochondrial	5.05E-81	ATGGCTTTGAGAGGCGTCTGGCAGCTTCAAAAGCTAATCGTCAGCTATTGCGACTGGGGAGGAAGTAGCAGGGGCATCAGGGCATTTATGGAGTCTCATCTGCCAGCATTTAAGGAGGTTAACCCTCAGTTAGAAGTTGCCACTGAACTCATTCGTGGCCAGCATCCACATCTGAAGGGCTTTTATAAGAACAAGAACCAGAGGGTGATATGCGTGAAGAATATGAGCCCTGAGGACATCCTCCTACATGCGACCAGGTTGAGGAATGCACTGGGAAGAAAAGTTGTGAAGCTGAAGACAAGACATGTAACAAAGCACCCCAGCGTGCAGGGTACTTGGACAACTGCTCTCAAGTTTTGA
g11210	euni-1897	37427	40924	134	+	5'-adenylylsulfate reductase 2, chloroplastic-like isoform X1	2.01E-39	ATGGGGGTGTCCATGAAGGGGGAGACGGTGATTAGGGTTGACGAGTATGGCGTCTGTGCTCAAAGGCTTGACGTAGGCGGCGTTGACCTCGACCACCGTGAGTTGGTGGCAACTGGCAGCAAAAGTGCAGAGAAGGTGGATGTGAAAGTGGAGGATTACGATCAGTTGGCAAAGGACCTTGATGATGCATCTCCTCTTCAGGTCGTGGACAAGGCCCTTGAGAAATTTTGGGATGATATAGCAATTGCTTTCAGTGGTGCTGAAGATGTCGCCTTGATCGAATATGCAAAATTGACGGGAAGACCTTTTAGGGTATTCAACCTTGACACGGGGAGGCTGAACCCCGAGACATACCAGTTTTTCGATGCCGTCGAGaagcttgatgttcttgcttgtgca…
g907	euni-58	97882	100462	467	-	5'-adenylylsulfate reductase 2, chloroplastic-like isoform X2	0	ATGGCGTTGGCTGTGAGTACGTCTTCTACTTCCGCCATTCCTGGGTCGAGCTTCTCCCGCGCGAGCAGCAATCACAACGAGCTCCGAGCTCCACAGATTGGTTCGTTCCGCCTGTTAGATAGACCGCAAGCTGCGTCCATAGCCTTGAATGTTTCTCAAAGGCGATCCTCGGTGAAGCCCATCAATGCAGAGCTGAAACGAAATGACTCAATTGTCCCTTCGGCAGCGACAACCGTTGCTCCTGAAGTGGCAGAGAAGGTGGATGTGAAAGTGGAGGACTACGATCAGCTGGCGAAGGACCTTGATGGTGCATCTCCTCTTCAGGTCGTGGACAAGGCCCTTGAGAAATTTGGGGATGATATAGCGATTGCTTTCAGCGGTGCCGAAGATGTCGCCTTG…
g23290	euni-6820	3450	5289	142	+	5'-adenylylsulfate reductase 2, chloroplastic-like isoform X2	1.65E-37	ATGGTGCGAGGAAGATACATGGCAGGTGGTGCGAAAATTCCACGTCTTGGGGGATCTGGCCATCCCCAAGTGCGGCGCGTGGGAGTTACCGGCCAGCAGACCCGGCTGTTAGATAGACCGCAAGCTGCGTCCGTCGCCTTGAATGTTTCTCAAAGGCGATCCTCGGTGAAGCCCATCAATGCAGAGCTGAAACGAAATGACTCGATTGTCCCTTCGGCAGCGACAATCTTTGCTCCTGAAGTGGCAGAGAAGGTGGATGTGAAAGTGGAGGATTACGATCAGTTGGCAAAGGACCTTGATGGTGCATCTCCTCTTCAAGTCGTGGACAAGGCCCTTGAGAAATTTTTGGATGATTTAGCAATTGCTTTCATTATAGCCGTGAAAAATTGGTCAATTGAT…
g20532	euni-5298	1843	4627	310	-	5'-adenylylsulfate reductase-like 4	0	ATGAGGGTTTGGGTGGTGATGTTGATGGCGTGGGTAGCCGTTGTGGATCCGGTCGAAGGCTCGCCCACCAGCGCCGTTTGCGAGAAGGAGTCGCTTGCGGGATCGATCCTAGGGTTTGGGGATTCTCGCTGTTCGTTTCACGGTCGGAGTGAATCTGTCAAGTTCGTTGGCGTTACCGAGGGTGATGAGCTTTCACTGCAAAGGGCACTGAGTATGGTCCACAAGAATAGCAAGGAGTACGTAGCTGTGCTTTTCTATGCATCATGGTGTCCTTTCTCAAGGGTGATCAGGCCACGTTTTTCCCTCCTATCCTCTTTGTATCCCTCCGTTGCTCATTTTGCAATTGAAGAATCAGCTGTACGCCCAAGTATCCTCTCAAAATATGGTGTCCATGGGTTC…
g6164	euni-780	19358	32202	884	+	5'-adenylylsulfate reductase-like 5	0	ATGGCTTCTCCGTCCGTGGCGGCTTCGCTCCTCCTCTTCTGCATCGGCGCGCTGTCTCCCCTGGCGCAGCTCGCGTCGTCGGAATCGGCCTCCGTTTGCCCGAGGGAACGTTCGCCTTTCTTGATCAGCTTGCAATCGCAGTGCTCTGCCTCGATCTCGCCTTCTCCGCCTCTCCAGGTGGATGGGAACTTCCTTGATAGATTTCTGATGTCCAAACAGCATAGTGGATATACTGCTGTACTTTTCTATGCTTCATGGTGCCCGTTTTCCCAGTCTATATGGCCTACATATGAAGCCCTAAGCTCTATGTTCCCTCAAATAGATCATTTGGCAGTCGAGCAATCTTTAGCTATGCCAAGTGTATTTTCAATATATGGGATCCGTAGCTTGCCATCTATA…
g3432	euni-341	42086	46234	367	+	5-amino-6-(5-phospho-D-ribitylamino)uracil phosphatase, chloroplastic	0	ATGGAGTCTTCTTCCTGCAACTTCGCGAGCTCTTCTTCTCTGTTGCTTCCTCCGAAGCCGATTTCGAAGCTCTCGCAATACAAGCCCCCGTTCGAGCTCAATTCATCCAAATGGAAGCCGAAAGGCCAGTGTCGGCGTCGCTCGGGGATTCGGAGCGCCTGTGGTGGCTCCGAAGATAACGCCTCCGTTAATGGCTTCCCGATTACGCGTAACAAGCTCTTCATGCAGGAGGCAATTGGAGCAGAATATGGGGAGGGCTTTGAGACGTTTAGAACGGATGGCCCTCTGAAGATCGATGTGGATTTTCTAAATGACAGACTACAAGAAGGGTTTCTTCAACGCATACGATATGCGATGAAACCTGATGAAGCTTATGGGCTTATTTTCTCCTGGGACAAT…
g9034	euni-1382	40580	43504	368	+	5-amino-6-(5-phospho-D-ribitylamino)uracil phosphatase, chloroplastic	0	ATGGCGATTGAAAACGTGAAAGATTCATCCTCCCATCTCTATCCAAGAATCGTCCCCCTCGATCTCTCTCTCGGCCACGCATCTCAGCCCCTCCGATCTCCTCCAGCTGCGGGTTCTGTGGAGTTGGGGACAACTGTTGGTCAGGAGTTTCGACTGGGGCAAAAGGATGGTGGAATCGGTTGCTGCAACTTCTCTTCTTGGGCATTGGGTGTTGTATGGCGGAATTCCTGTCAAGGATGCCTCTTGCAGGAGGAGATCCCCTGGAAGCCTGGTTTGTGGCCGCCTGAGAATAGAGCCGACGATCCTTCATTGCATAACCCATTGCTTCGACAAGAACGGATGGGTTGTGGTTGGTTAGGAGCCATTTTTGAATGGGAGGGTGTTTTAGTCGAAGACAAT…
g9077	euni-1391	33711	36954	283	+	5-formyltetrahydrofolate cyclo-ligase, mitochondrial	0	ATGACACATCCGCGCACATTAGCATCGTCCGTCGCTTCACGGTCGCTCTCCTCCTTGGCTCGCTTCATCATCCTGCGCCCACCCCCCGGCGCTCTGCGCGCCACCGCACGGACCAAGATGAGCAACCCCAGCAGCGAAAACCAGGAAAGGGACAAGCTTGAGTCCATATTCAAGCAAAAAAAGATCCTCCGAACCAAAGTCCGCAGGGCCCTCAAATCCATGGACCCGCTTCTGAGATCGCAAGAGGACGAGACAATTCAGAGTCTTGTACTAGATGCTCCGTGGTTCATATCTAGTCAGAGATTGTGCGCATATATCAGCTGCAGTGCCTTACGGGAAGTAGATACCTCGAAAATTCTCTCTCGAATTTTGCAAAATTCAGCTGAAGGTGGCCACATA…
g2408	euni-213	8160	13697	808	+	5-methyltetrahydropteroyltriglutamate--homocysteine methyltransferase	0	ATGTTGGCACACCAACCGACGACCGGGGAGAACCAGATCTCACTCCCCACGCGCCTTCGCGGAGCACGTGAGGGCTATACATCTCGCAGCCCCCTTCTCGTTCCCTCGGTTCAATCTCCACGAAGAGAAATGGCGTCCCACATCGTTGGATATCCTCGCATGGGCCCCAAGAGGGAACTCAAGTTTGCCCTGGAATCATTCTGGGATGGAAAGAGCAGCGCAGAGGATTTGCAAAAAGTTGCAGCTGATCTCAGGTCATCTATCTGGAAGCAGATGGCTGCTGCCGGCATCAAGTACATTCCCAGCAACACCTTCGCATACTATGATCAGGTGCTCGACACCACCGCCATGCTTGGTGCCGTTCCTCCCAGATATGGTTTTAACGGTGGGGAGATTGGA…
g16552	euni-3537	2521	7240	817	-	5-methyltetrahydropteroyltriglutamate--homocysteine methyltransferase	0	ATGGGCCAAGTCTCCGCCCACTCGCGCCCGCCGTCCATTTCTTCACTCCGGTTTGTTTCAGCTGACTCTCTCCATTTACGTCActccgctgtccgcactcgccatcgccgcctctcggctctccgcttcgttctcTGTTCAACTCCCGTCAGGGCCATGGCGTCCCACATCGTTGGCTATCCTCGTATGGGGCCCAAGAGAGAGCTCAAATTCGCGCTGGAATCTTTCTGGGATGGGAAGAGCAATGCTGAGGAGTTGCAGAAGGTGGCAGCTGACCTGAGGGCATCGATCTGGAAGCAGATGGCTACTGCAGGAATTAAATACATTCCCAGCAATACTTTCTCGTACTACGATCAGGTGTTAGACACCACAGCTATGCTTGGTGCTGTTCCTTCCAGA…
g5468	euni-655	58271	62522	252	-	5'-methylthioadenosine/S-adenosylhomocysteine nucleosidase 1-like	1.51E-170	ATGTCGCTTCTTCACGTTCGATCAAGCGCCGCCTCGAAAGATGACTGCGAAAGACCCATCTCCACCATTGTCTTCATCATCGCTATGGATGCCGAGGCACTTCCTATTCTGAAAAGGTTCAATCTTGCTGAGGATAGCACATTTTTTCCAGGTCTCCCTTGGATTCGGTACCATGGCTTTTACAAAGATTTGCAACTGAACGTGATCTGGCCGGGGAAAGATTTAGGTCTTGGTGTTAATAATATTGGGACTATTCCAGCAGCACTCGTGACATGTGCTTCTATCCAGGCATTGAAGCCAGATCTCATCATAAATGCAGGCACAGCTGGTGGCTATATGTCGAAAGGAGCAAACATCGAGGATGTTTTTCTTGTATCAAGTGTTGCTTTCCACCATAGA…
g25973	euni-8742	1950	6173	337	-	5'-methylthioadenosine/S-adenosylhomocysteine nucleosidase 1-like	8.32E-169	ATGACCGCTCGAGCTTCATCAAGCTTGACTATGGTCGCTGCCGGCGATGCTGGTGTTGAGCTCGATCATGGCTGCTCGAAGTTTCGTAAACACAGACCAATACTGTTCTATTTTACGCGGCTCCCTCGCACGTTCTCTTGTTCCTTCTTCCTCCTTGGACACTCGTCGTCGTGGGAGCCCCCACTGATTCGCAACGCGACGAGGCAAAATCCCCCGATGGCTCCTCACGGCGATGGATCGGGCTCTAAGGAGGAAGCCGCGGTCGTCGAGGCCGAGAAGCGTCCTATTTCGACCGTCGTCATCGTGATCGCTATGCAAACTGAAGCACTTCCACTGGTCAACAGGTTTCAGCTCGTCGAGGATCGAGACTCCTTGTTCCCTAAGGGTGTCCCTTGGGTT…
g16480	euni-3508	17484	25627	640	-	5'-nucleotidase domain-containing protein 4 isoform X1	0	ATGCGAGTCCCAAGGAAGCCCCTCTCCCTTTGCCTCTCTCTCTTCCCTCCTCTCTTGCCTCGCGGGACCGACTCTCGTGTCTGGTTCGGCTCCCGCTGTCTCTCGAGGCCCGCGCGCTTCTCCGGCGGAAGGAGAGGGATTCTCACTTTAGGTCATACTTGGAGCCTACACGGGAAGTTCTATGAGTGGGGAACATTTAGTTACTCATCTATGCTGTTGCTCCTCTCCTTAACAAAAGCAGGAGCCTGTCAATTGCATGCAAGTTACTCGATCAACGGGATTCATGCAGCCGCTGTTGATGATCGGATGTTAAACTGTTCACGGATGGATAGTTTTGAAAATAATGGTTTGAAGCCATGCGTATGGTCATCTCCAGAAGGAGGACAGAAGATTGACATA…
g15850	euni-3284	6237	13760	748	+	5'-nucleotidase domain-containing protein 4-like	0	ATGCGGTCCGCGTCATCCCCGTCGGAGCTCTCCTTCGGGTTCCCTCGTCACGGAGAGAGTCCTGTCTCGATGGGTTCTCCTCCTCCTTCTCGCTTCATCAAGAGCCATGGCGTTCTGGCGCTGAAACCCAGTTTCGCTCGAGGCGTCAGCGTGAACCTGCTCACGTGTCGGTGTAGCAGGAGCGTGAGTGAGAAGCATGCcgggggcggcggcggcggcggtggGGAAGTGTTCTACGCGACGTCGTCGAGCAAGTGCGACATCGATTACCTCGGGGAGAGCACTAAGGGCGATTTGAACGTGAAAAGGGAGCACCTTGAGGCTTTTGGAATTGATGGTCAGGTCACATTAGAAGGCCCAATTGAGGAAGTGGCCAAAATGGAAGCTGATGAAGCTGAG…
g20434	euni-5258	738	6798	551	-	5'-nucleotidase domain-containing protein DDB	0	ATGGCCTCCTTGCGGAGGTTTCTTCTGCTCTGCTCATCCCTCAAGGGGTTGAACGTTCTTCGCGATGAAGCCAGAGCAGAGCTTAGAGGAAGCTTCCGAGGCCTTAGCTCGATTTGTTCGCTGGACCAGAAAGTGTTGAAATTGGGGGAGGATTGGCAGTCCGAGCATGATGTTCCGGGGCTCAATGATGAGATAGCGGTGATTCGGCATGAATTTGATGCTGCCAAGAAGAGTTTTCTCAAGATTCCTGAAGCGCTCAAGGAAATGCCAAAGATGAACCCTAAAGGAATATATGTGAACAAGAATATAAGACTGGATAATGTACAAGTGTACGGATTTGACTATGACTACACCCTGGCACATTACTCTGCTAAGTTGCAGAGTTTGATATATGATCTT…
g5325	euni-631	10953	14959	296	+	5'-nucleotidase SurE-like	0	ATGTTTCGTTTGGCATTGTTTAGGGACAAATCAGCTTCAGGTCATTCTGTGACTCTTAGAGAAACGGTTGCTGTGACATCTGCCGAAATAAATGGTGCCGTGGCTTATGAAGTTTCCGGGACTCCTGTGGATTGTGTCTCATTGGCATTATCTGGAGCGCTTTTCTCATGGTCGAAGCCTTTATTGGTTATCAGCGGAATCAATAGAGGTTCAAGCTGTGGCAATCAAATGTTTTACTCTGGTGTCATTGCTGGAGCTAGAGAAGCATTAATTTGCGGTATACCATCTTTATCCATGTCGCTAAACTGGAAAAAGGATGAGAGTCAAGAAAGTGATTTTAAGGACGCAGTTACTGTCTGCTTACCATTAATAAATGCAACTATCAGAGATATTGAAAAG…
g11275	euni-1912	21054	24863	1269	-	5-oxoprolinase	0	ATGGGGAGTGCGTCCGTCGATAAACTGCGATTTTGCATTGATAGAGGAGGGACTTTCACGGATGTTTATGCCGAAATTCCGGGTGAGCTGGACGGCCGAGTTCTGAAGCTCTTGTCAGTTGACCCGGTGAATTACGACGACGCTCCGGTGGAGGGAATTAGGAGGATTCTCGAGGAGTACAGCGGGAAGAAAATTCCTCGCACGTCAAAAGTGCCAACGGATAATATCGAATGGATAAGGATGGGCACGACGGTTGCAACAAATGCTCTCTTGGAGAGAAAAGGGGAAAGGATTGCTCTGTGTGTGACGCGGGGTTTCAAGGATCTGCTTCAGATAGGTAACCAGGCTCGGCCTAAAATCTTTGACCTGACGGTGTCGAAACCCTCAAACCTTTATGAG…
g19059	euni-4607	2054	7381	213	-	6,7-dimethyl-8-ribityllumazine synthase, chloroplastic	6.03E-127	ATGCCCAACGCCCCATTGATGCTTCGTTTTGACTTGCCTGGCGAGCGACCGAAATCAGCCGCCGTCTCCTTTTCCTCTCCTTTGCAAGGGGCTCGTTCTGACTTTCCGGTGCAGAAGGGGAAATCTTGTTCATCGTTGCGAACAGCTGCAGTTCGGCACTTGGAGGGATCTCTCACCAACGCTCGGGGCCTTCGCTTTGGCGTGGTTGTAGCACGGTTCAATGAGGTTGTGACTAAGCTCCTGCTGGAGGGTGCTCTGGACACTTTCAGGAAATATTCAGTACAAGAAGAGGACATAGATGTTGTATGGGTTCCTGGCAGTTTTGAAATAGGTGTCGTTGCTGAGCAGCTTGGGAAGTCTAAAAAATTTCATGCAATCTTATGCATTGGGGCTGTGATA…
g16800	euni-3644	7606	12475	248	+	60 kDa jasmonate-induced protein-like	4.31E-102	ATGGTTGTTGAGGCCTCTGGACGACTGCTCCCGCTGGCCGCTCATGGACTGCCAATGGCGGAGGTGTTCTCGGTGGTGCTGCGCTTGAACGACCCCGGCGGCAAGCTGTACGGCACAATCACAGTCAGCGACCCCATGCGTCGTCAATATATCTACAACCGAAAAAGGGATGAGAGCGATAGCGGTTCGGCAGCTTTATTGATAGAAACAGCTCAAGTCATCTGTGCCCTTGGTGCTTTTGCCATTGATGTGGATCTCATGAATGACATCAAAGGGCTGATCACATGGAGCTTTTTCAATGGGCTTGATAAGCAGGGCACGCTCTTACAGGAGACCATCAGTGGAGAGAGTGGTTCAGCAATAGTGAACTACGCCGTGTTTCCTAATGCAGTGGAAGCT…
g16801	euni-3644	12487	17097	381	+	60 kDa jasmonate-induced protein-like	1.40E-130	ATGGTGGAGGTCGAGGCCTCTGGAGAACTAGCGCAGGGCTCTTATGGACGGCCACTGGTGGAGGTGTTCTCGGTGGTGGTGCGCTTGAGCAACCCTGGCGGCAAGCTCTACGGCACAATCAGTGTGGATGACGGCTTTCGTCGTCAATACATCTACAACCGAAAAAGGGATGAGGGCGATAGCGGCTCGGCAGCTTTGTTGGACGGCCCAGCCGGAGGCGTCTCTGCCCGTGATGACTTTGTCATTGATGTGGATCTCATGGATGACATCAAAGGGTGGATCGTATGGAGCCCTGACGACTACAATGATGTGTATGACAGGCTCTTAGAGGAGAAGTTCAATGGGAAGACAGGTTCAGCGATAGTGAACTACGCCGTGTTTGAAGATGCAGTGGAAGCT…
g18915	euni-4538	20422	21056	179	-	60 kDa jasmonate-induced protein-like	9.63E-62	ATGCTAGCATTAGAGAATGGCTGGGGAGATCTGTCACATGCATTGTTGTCCGACGATGCCGATCTTGTGGGTGGCTTTCGACGACTTCCACAACCCAATAGTATGAATATAAGGAGAGCTGCAGAAGTAGCTGCCGCAATTGGCATGTTGCTTGGATTAAACATTTTCAGGGCACCACCAAAGGTTCCACGGATGGTTGAGGCCTCTGGACGACAAGGGCAGGGCGATCAGGGACGGCCACTGGTGGAGGTGCTCTCGGTGGTGCGCATAAACAACACCGGCGACAAGTTGTACGGCAAAATCACAGTCATCGACGACATGCGTTGTCAATACACCGGCGACAAGTTGAAGGCGATAGTGATCTCATGGAACATTTACGATATCACAAATGTGTATGAC…
g21252	euni-5676	14471	18190	348	+	60 kDa jasmonate-induced protein-like	7.97E-100	ATGCTAAGCATCCTCCCGCCTctgaacagGGCGCAACGAAGGGTTCCACGGATGGTTGTTGAGGCCTCTGAAGGACTGAGCGCTGCGCTTGTTCAGGGACGGCCACTGATGGAGGTGTTCTCGGTGGTGGTGCGCTTGAACAACCCCGGCGACAAGCTGTACGGCACAATCAGAGTCATCGACCCCGTTTCTCGTCAATATATCTACAGCCGAAAAAGGGATGAGAGCGATAGCGGTTCGGAAGCTTTATTGAACGGCCCAGCGGGAAGCATCTGTGCCCTTGGATGCGTTGTCATTGATGTGGATCTCATGAATGACATCAAAGGGAAGATCCCATGGAACTTTTTCAATGCGGCTGATGAGTACGACACGCTCTTACAGAAGAACGTCAGTGGGGAG…
g24022	euni-7323	11534	15448	490	-	60 kDa jasmonate-induced protein-like	0	ATGCAGAGCAGTAGCAGAGACGGccagatctggtcttgcaaggccgagcctcgccctgccatggcggggctcgaccctgccgctacctcgccggccgagcctgagCCCCGTCGCCGCTTTTTGCCCGAGCTCTATACTGCAAAGAAGAATTCAGTGGTAAAAAGTGTCATTCATGGCGCTTCATTGAGGACTTGCGCGGTCGATTACAAGATGATAGCCGTTATTCACACAATCGTCCCGTACTTCCTCTTCAGAtggttagagCTCGGAAGGACCAGTGATAGTGTACATCTAATTCCTGGATCTACTTTCCTGGGTTTTCGTGGTGACTACAATGACTTAGAAAAGGCTGCAGGACGACAGAGGGGTGCCATTAATCTTGGCCAGAACCAACTCACA…
g26654	euni-9346	9753	10760	335	+	60 kDa jasmonate-induced protein-like	2.93E-149	ATGGATTCTCGGATGAGGGCAGATTCACTGATCATTGTTATTCAAATGATTTCCGAATCAATTAGACTCGATAGCATCTCCAACCGTATCGCTACAACATTCAGCGGTGTGCTACCCTATGAAATGCTAGCACTAGAGAACGGCTGGGGTGACCTGTCGCATGCATTGCTGTCTGACGATGCCGATCCTATGGGTGGCTTTCAACGACTTCCACAACCCAATATTATGAATATAAGGAGAGCCGCAGAAGCGGCTTCCGCAATTGGCATATTGCTTGGATTGAACATTTTCAGGGTACCGCCAAGGGTTCCACGAATGGTTGAGGCCTCTGGACGACAAGGGCAGGGCGCTCAGGGACGGCCACTGGTGGAGGTGCTCTCGGTGGTGCGCATAAACAAC…
g28048	euni-10658	8390	9636	313	+	60 kDa jasmonate-induced protein-like	3.57E-132	ATGGTTGTCGAGGCCTCTGGAGAACTAGCGCAGGGCGCTTATGGACGGCCACTGGTGGAGGTGTTCTCGGTGGTGCTGCGCTTGAGCAACCCTGGCGGCAAGCTCTACGGCACAATCAGTGTGGATGACGGCTTGCGTCGTCAATACATCTACAACCGAAAAAAGGATGAGGGCGATAGCGGCTCGGCAGCTTTGTTGGACGGCCCAGCCAGAGGCGTATGTGCCCGTGATGACTTTGTCATTGATGTGGATCTCATGGATGACATCAAAGGGCGGATCATATGGAGCCCTGACGACGACAATGATGTGTATGACAGGCTCTTAGAGGAGAAGTTCAATGGGAAGACAGGTTCAGCGATAGTGAACTACGCCGTGTTTGAAGATGCAGTGGAAGCTATT…
g12303	euni-2181	22907	23841	110	+	60S acidic ribosomal protein P1-like	1.43E-42	ATGTCTGCCGGAGAGCTCGCTTGCACCTACGCCGTCTTGATCCTCAACGATGACGGCATCCCAATCACCGCGGAGAAGATTGCTGCTTTGGTCAAGGCAGCGAACGTCAGTGTCGAGTCCTACTGGCCTGGCTTGTTCGCCAAGTTGGCCGAGAAGAGGAATATCGAAGATCTGATCACGAACGTCGGATCCGGCGGTGGGGCCGCTCCTATGgccgtcgctgcgccagctggcggcgccgctcctgccgacgccgctccggccgccgAGGAGAAGAAGGAGGAACCGAAGGAAGAGAGCGATGATGACATGGGATTCAGCTTGTTTGATTAG
g25790	euni-8586	8380	10615	175	-	60S acidic ribosomal protein P1-like	2.69E-36	ATGAAGAGATGTTGGATTCAATGCATCGTCTGGATATTATGTAGCTTCGAAGATGCTATGGATGATCCAGAGGCACCTCCAAACTCCAATCAGTCTCCAGGTTCAGAAGTGCTAATCCTGCCTTCACGACGGCACGCTCGCTTCCATCGGCTCTCTCAGGCAGATTCCGAAGTGAAGGTCTTCTCCCCCGCCACCAAAATGTCGGCCAGCGAGCTCGCTTGCACTTACGCCACTTTGATCCTCAGCGACGATGGAATCTCAATCACCGCGGAGAAGATCGCTTCGTTGGTGAAGGCAGCAAACGTCTCCGTGGAGTCGTACTGGCCGAGCCTATTCGCGAAGCTGGCGGAGAAGAAGAACGTTGAGGACCTCGTCATGAACGTcggttccggcggcggc…
g31937	euni-15937	853	2060	114	+	60S acidic ribosomal protein P2-1-like	5.07E-63	ATGAAGGTCATCGCTGCGTACTTGCTGGCTGTTTTGGGAGGCAACACCTGTCCCTCCGCCAGTGATTTGAAGGACATTCTAGGATCAGTTGGAGCTGAGGCCGATGACGATAGGATAGAGTTGCTCTTGTCCGAAGTCAAGGGAAAGGACATAACTGAGCTGATTGCCGCCGGAAGGGAAAAGTTGGCCTCCGTGCCCGCCGGAGGCGGCGGCGCTGTGGCGGTCgctgcggctccagcaggtggtgctgctgctgccgccccagctgcCGAGGCAAAGAAGGAGGAGAAAGTGGAGGAGAAGGAAGAGTCTGACGACGATATGGGCTTCAGTCTCTTCGATTAA
g29062	euni-11744	2510	3852	162	-	60S acidic ribosomal protein P3-like	1.34E-33	ATGCACATGTGCACATATAAGCCTCGCCGTCCCTCTTCCCTCCCCCACACAAACCGCAAGCCAACGGCCGCCGCTGCTCTCGACTCCTCCGTTCTCTCTCCGCCTTCACGTTCGCTTATCGAAGAAGAGACAATGGGAGTCTTCACCTTCGTTTGCAGGAGCTCCGGTGGCGAGTGGACGGCGAAGCAGGTCTCCGGCGACCTCGAGGCTTCCGCCGCCTCCACCTACGAGCTCCAGAGGAAGCTCGTCCAATCCGCCTACGCCGCCGACTCCTCCGGCGCCATCCAGTCCTCCTTCTCGCTCGTCACCCCTTCCTCTGCCGTTTTCCAGGTGATCATTGGCGGCGTCGGTTTCGTCGGAGGAGGTGCAGCTGCTGCGGCCCCTGCAGGTGGCAGCGCA…
g4547	euni-504	27302	33076	737	-	60S ribosomal export protein NMD3	0	ATGGTGTCTCAGACGGTTGATCTACTCAGGAGCGAGCTTCCACTTGAGCAAGGAAGTGTGGTCTTGGGTGAAGATGGAGAGACGACGGGGCTTGTTCTTGTGGACATCATCAATGGCTTTTGCACTGTCGGTGCTGGGAATCTTGCTCCCAGAGAGCACAACGAGCAGATCTCGAGCATGGTAGAAGAGTCTTCGAGGCTGGCCAGGTCGTTCTGCGACAAGAAATGGCCTGTTCTCGCATTTCTTGATTCTCACCAACCCGACAAGCCCGAGGACCCTTATCCTCCTCATTGTATCACCGGCACTGATGAATCGAATCTGGTCCCTGCACTGAGATGGATAGAGAAAGAACCGAACGTGACGATTAGGCGCAAAGATTGCTATGATGGGTATTTAGGT…
g19518	euni-4818	3873	6208	184	-	60S ribosomal protein L10	2.53E-123	ATGGGGAGAAGACCGGCAAGGTGTTATCGGCAGATCAAGAACAAGCCATACCCGAAATCACGGTACTGCCGTGGTGTTCCTGATCCTAAGATCAGAATCTATGATGTTGGAATGAAAAAGAAGGGTGTTGATGAGTTTCCCTTCTGTGTTCACTTGGTGAGTTGGGAAAAGGAGAATGTTTCAAGTGAGGCCCTGGAAGCAGCTAGGATTGCTTGTAATAAGCTCCAGACTGGTATGAGAGGTGCTTTCGGAAAGCCACAGGGCACATGTGCCCGGGTTGCCATTGGTCAGGTCCTGCTCTCAGTCCGATGCAAGGACAGTAACAGCCACCATGCCCAGGAGGCCCTTCGCCGTGCAAAGTTCAAGTTCCCTGGCCGCCAAAAGATCATTGTCAGCAGG…
g19405	euni-4766	4353	6490	216	+	60S ribosomal protein L10a	1.03E-150	ATGAGTAAGCTTCAGAGTGAGGCTCTTAGAGAAGCTATCTCGGGGATTTATGGTGATTGCAATGAGAAAAAAAGGAAGTTCACCGAGACCATTGAACTCCAGATTGGGTTGAAGAATTATGATCCCCAGAAAGACAAGCGTTTCAGTGGTTCTGTTAAGTTGCCCCACATTCCTCGTCCAAAGATGAAGGTCTGCATGCTCGGTGATGCACAGCATGTAGAAGAGGCAGAGAAGATAGGCATGGATTATATGGATGTGGAAGCATTGAAGAAGCTTAACAAGAATAAGAAACTGGTCAAGAAACTGGCAAAGAAGTACCATGCCTTTTTGGCTTCAGAAGCTGTTATTAAGCAGATCCCCCGTCTTCTGGGCCCTGGTCTAAACAAGGCAGGGAAGTTC…
g3655	euni-369	54315	56843	253	-	60S ribosomal protein L10-like	7.01E-156	ATGTGCCTCTCCATCCACTCGACGCTTGAGAAATTACTTAGCACGTTGAGATCACTTTGTTTTCAGGGGTTCGCAACCGCGCACGAAGCAGGAGACGCCATGGGACGAAGGCCCGCGAGATGCTACAGGCAAATCAAGAACAAGCCGTACCCAAAGTCGAGGTACTGCAGGGGCGTCCCCGATCCCAAGATCAGGATCTACGACGTGGGCATGAAGAAGAAGGGGGTCGACGAGTTCCCGTTCTGCGTCCACCTCGTCTCCTGGGAGAAGGAGAACGTGTCCAGCGAGGCCCTCGAGGCGGCGCGCATCGCCTGCAACAAGTACATGGCCAAGTTCGCCGGAAAGGACGCCTTCCACCTCCGGGTCAGGGTCCACCCTTTCCACGTCCTCCGCATCAAC…
g16768	euni-3633	18434	20104	182	-	60S ribosomal protein L11-1	3.19E-126	ATGGCGTCGGAGAGGAAGCAGGCCAACCCGATGAGGGAGATCAAAGTCCAGAAGCTGGTCCTCAACATCTCCGTCGGCGAGAGTGGCGATCGGCTCACACGCGCTGCCAAGGTCTTGGAGCAACTCAGTGGCCAAAGTCCTGTCTTTTCCAAAGCGAGATACACTGTGAGGTCATTCGGGATCAGGCGTAATGAGAAGATTGCTTGCTACGTCACGGTGAGGGGAGAGAAGGCGATGCAACTGCTCGAGAGTGGTCTGAAGGTGAAGGAATATGAGCTCTTGAGGAGGAACTTCAGTGACACTGGCTGTTTCGGGTTCGGCATTCAGGAGCACATCGATCTTGGAATCAAGTATGACCCTTCAACCGGCATTTATGGGATGGACTTCTATGTGGTCTTG…
g11590	euni-1990	17508	18008	166	+	60S ribosomal protein L12	9.96E-110	ATGCCGCCGAAGTTCGATCCCAGCCAGGTCGTCGACGTCTACGTCCGTGTCACCGGAGGCGAGGTCGGAGCCGCCAGTTCCCTGGCCCCGAAGATCGGCCCCCTGGGTCTCTCCCCGAAGAAGATCGGTGAGGACATCGCCAAGGAGACCGCCAAGGACTGGAAGGGCCTCCGCGTGACGGTGAAGCTCACGGTGCAGAACCGGCAGGCCAAGGTATCCGTCGTGCCCTCCGCGGCGGCGCTCGTCATCAAGGCGCTCAAGGAGCCGGAGCGCGACCGGAAGAAGACGAAGAACATCAAGCACAGCGGGAACATCTCCCTCGATGACGTGATCGAGATCGCGAAGGTCATGAGGCCGAGGTCCATGGCCAAGGAGCTGAGCGGGACCGTGAAGGAGATC…
g14118	euni-2709	265	765	166	-	60S ribosomal protein L12	3.15E-111	ATGCCGCCGAAGTTCGACCCCTCGCAGGTCGTCGACGTCTACGTCCGCGTGACCGGCGGCGAGGTCGGTGCCGCCAGCTCCCTCGCCCCCAAGATCGGCCCCCTCGGCCTCTCCCCGAAGAAGATCGGTGAGGACATCGCCAAGGAGACCGCCAAAGACTGGAAGGGCCTCCGGGTCACCGTCAAGCTCACAGTCCAGAATCGGCAGGCAAAGGTCTCGGTGGTCCCGTCGGCGGCCGCCCTCGTAATCAAGGCCCTTAAGGAGCCCGAGCGCGACCGGAAGAAGACGAAAAATATCAAGCACAGCGGCAACATCTCGCTCGACGACGTCATCGAGATCGCCAAGGTGATGAGGCCGAGGTCCATGGCCAAGGAACTGAGCGGGACGGTGAAGGAGATC…
g6826	euni-905	6668	7747	141	+	60S ribosomal protein L13-1	5.52E-88	ATGAAAGTTAGGGCTGGAAAAGGGTTCTCTCTGGAAGAACTGAAGGCGGCAGGTATCCCCAAGAAATTAGCTCCGACTATCGGAATAGCTTTGGATCACCGAAGGAAGAACCGATCCCTAGAAGGCCTTCAAGCTAATGTGCAGAGGTTGAAGACCTACAAAGCTAAGCTGGTTGTCTTCCCAAGACGTGCTCGCAAATTTAAGGCTGGTGACTCCACTCCGGAAGAGTTGTCATCTGCAACCCAAGTCCAAGGTAGCTACATGCCGATTGTGAGAGAGAAGCCAGCAGTTGAGCTTGTCAAGATCACCAATGAGATGAAATCCTTCAATGCTTATGCCAAGCTCCGTGTGGAGCGGATGAACCAACGCCACGTCGGTGCAAGGATGAAGAAGGCAGCC…
g15263	euni-3092	16731	18640	206	+	60S ribosomal protein L13a-2	9.20E-144	aTGGTGTCGGGGTCGGGGATATGCGCGAAGCGGGTGGTGGTGGACGCGAGGCACCACATGCTCGGCCGGCTCGCGTCGATAGTGGCGAAGGAGCTCCTGAACGGCCAGAGGGTGGTGGTGGTCCGGTGCGAGGAGATCTGCATGTCCGGCGGCCTCGTGCGGCAGAAGATGAAGTACATGCGGTTCCTCCGGAAGCGCATGAACACCAAGCCCTCCCACGGCCCCATCCACTTCCGCGCCCCCGCCAAGATCTTCTGGCGCACAGTCCGCGGAATGATTCCGCATAAGACCAAGAGGGGAGCAGCTGCGCTTGCTCGATTGAAGGCTTACGAGGGCGTCCCTCCTCCTTATGACAAGACGAAGAGAATGGTCATCCCTGATGCTCTGAAGGTGTTGAGG…
g15721	euni-3240	1989	4054	206	+	60S ribosomal protein L13a-3	2.76E-142	ATGGTGTCGGGGTCGGGGTTGTGCGCGAAGCGGGTGGTGGTGGACGGCCGCCACCACATGCTGGGGCGGCTGGCGTCTGTGCTGGCGAAGGAGCTCCTGAACGGCCAGAGGGTGGTAGTGGTCCGTTGCGACGAGATTTGCCTCTCGGGCGGGCTCGTGAGGCAGAAGATGAAGTACATGCGGTTCCTCAGGAAGCGCATGAACACCAAGCCCTCTCATGGGCCCATCCACTTCAGAGCCCCTGCGAAGATCCTATGGCGCACCATCCGTGGGATGATTCCTCACAAGACTAAGCGAGGAGCGGCAGCACTTGCACGCTTGAAAACCTTTGAGGGTGTTCCCCCGCCATATGACAAGGTTAAGAGAATGGTCATCCCTGATGCACTCAAGGTGTTGAGG…
g13178	euni-2428	7639	10141	192	-	60S ribosomal protein L14-1-like	1.60E-85	ATGCCTTTCAAGAGGCACGTAGAGATCGGACGGGTCGCTCTCATCAACTATGGCAAAGAGTATGGCAAGCTTGTCGTGATCGTCGATGTCGTCGACCAGAACCGGGCTCTTGTCGATGCCCCTGATATGGTTAGGATGCAAATGAATTTCAAGAGGCTCTCTCTCACTGACATTAAGATTGACATTAAGAGGGTTCCGAAGAAGAAGACACTCATTGCAGCCATGCAGGAAGCAGATGTGCAAGGTAAATGGGAGAAGAGCTCCTGGGGCCGGAAGCTCGTTGTTCAGAAGAGGAGAGCATCCCTGAATGACTTTGACAGATTCAAGCTCATGCTGGCCAAGATTAAGAGAGGTGGACTGATCAGGCAAGAACTGGCAAAGCTCAAGAAAGAAAAGGCT…
g16570	euni-3544	18140	21753	251	-	60S ribosomal protein L15-1-like	9.13E-137	ATGCAAGTGCAAACTTCTTGGATTGTGTACAAGGCTCCTCCCGTGAGTCGTATTTCGTTGTGTACAAGGCTCCTTCCGTTCATCGGGAACCACGATGGAATACCGGCTCCGGGAAACCCTAGCCACCAGACCGCCACTCCAATGGGGGCTTACAAGTACGTGGAGGAGCTATGGAGGAAGAAGCAGTCCGAAGCGATGAGGTTTTTGCAGAGGATTAGGTGTTGGGAGTATCGGCAGCACCCTTCTATCGTGCGGGTTACCCACCCTACGCGCCCTGATAAGGCCCGCCGATTGGGTTACAAGGCGAAGCAGGGTTATGTGGTTTATCGTGTCCGTGTAAGACGTGGTGGTCGCAAGAGACCTGTTCCCAAGGGTATAGTGTACGGTAAGCCCACAAAT…
g350	euni-18	11328	13256	204	-	60S ribosomal protein L15-2	3.89E-140	ATGGGGGCTTATAAGTACGTGTCGGAGCTATGGAGGAAGAAACAATCAGATGCCATGAGGTTTCTGCAGAGGGTGAGGTGTTGGGAGTACCGCCAGCACCCTTCCATCGTGCGGGTCAATCACCCCACTCGCCCAGATAAGGCCCGTCGCCTGGGTTACAAGGCCAAACAGGGCTATGTGGTCTATCGAGTACGTGTAAGGCGTGGTGGGAGAAAAAGGCCTGTTCCTAAAGGTATTGTGTATGGTAAACCCACAAACCAAGGTGTCACACAGCTGAAATTCCAGCGCAGCAAGCGTTCCGTCGCAGAGGAGCGTGCTGGGAGGAAATTGGGTGGTCTCAAGGTCCTCAATTCCTATTGGCTTAATGAGGATTCTACTTACAAATATTTTGAGGTTATC…
g9211	euni-1421	425	2211	176	-	60S ribosomal protein L17-2 isoform X1	1.98E-124	ATGGTGAAGTACTCGAGAGAGCCCGACAATCCCACCAAGTCTTGCAAGGCCAGGGGTTCCGATCTCAGGGTTCATTTCAAGAACACGAGAGAGACGGCCTTTGCAATAAGAAAGCTGCCTTTGGCCAAAGCGAAGAGGTACCTGGAGGATGTGCTGGTGCACAAGCAAGCGATACCGTTCCGGCGATTTTGCCGCGGTGTCGGAAGGACCGCACAGGCAAAAAACAGGCACTCAAATGGGCAAGGGCGGTGGCCGGCCAAATCCGCTAGATTCATTCTCGATTTGTTGAAGAATGCCGAGAGCAACGCCGAAGTGAAGGGTTTGGACGTTGATGCGCTCCACGTATCTCATATCCAGGTGAACCAGGCTCAAAAGCAGAGGCGCCGCACCTACAGGGCT…
g872	euni-57	1095	3321	181	-	60S ribosomal protein L17-2-like	3.75E-127	ATGGTGAAGTACTCGAGAGAGCCCGACAATCCCACCAAGTCTTGCAAGGCGAGGGGCTCCGACTTGCGAGTTCATTTCAAGAATACCAGAGAAACAGCATTTGCCATAAGGAAGTTGCCTTTGGCTAAGGCCAAGAGGTACTTGGAAGATGTTCTGGCACACAAGCAAGCCATACCCTTCAGGCGGTTCTGTGGTGGTGTTGGTCGAACTGCTCAGGCCAAGAACAGGCATTCAAATGGACAAGGACGGTGGCCCGTAAAGTCAGCTCGATTCATACTCGATTTGTTGAAGAATGCTGAGAGTAATGCTGAGGTCAAGGGGTTGGATGTGGACACCCTCTTCGTTTCTCACATTCAGGTAAACCAGGCTCAGAAGCAAAGGCGCCGGACCTACCGTGCT…
g4940	euni-569	28996	31281	181	-	60S ribosomal protein L17-2-like	3.41E-126	ATGGTGAAGTACTCGAGAGAGCCAGACAACCCGACCAAGTCTTGCAAGGCAAGGGGATCTGATCTCCGGGTCCATTTCAAGAATACTCGGGAGACTGCCCATGCTATAAGGAAATTGCCCTTGATGAAAGCTAAAAGATATTTGGAGGATGTTTTGGCTCACAAGCAAGCCATTCCGTTCCGGCGCTTTTGTAGGGGTGTTGGGCGGACTGCACAGGCTAAAAACCGTCATTCTAATGGCCAGGGGCGCTGGCCTGTCAAATCTGCAAAGTTCATTTTGGATTTGCTCAAGAACGCTGAGAGTAATGCAGAAGTGAAAGGTTTGGATGTGGATACACTATACGTATCTCATGTACAGGTTAATCAAGCTCAAAAGCAAAGGCGTCGAACATATCGAGCT…
g18484	euni-4347	21568	23478	187	+	60S ribosomal protein L18-2	7.57E-126	ATGGGTATCGATCTGGTCGCAGGAGGTAAGAGGAAGAAAACCAAGCGTACGGCGCCGAAATCCGATGATATCTATCTCAAGCTACTCGTCAAGCTATACCGGTTCCTTGTTCGAAGAACTGGAAGCAAGTTCAATGCAGTGATTTTGAAGCGCTTGTTCATGAGCAAAGTGAACAAGGCCCCACTTTCCCTATCAAGGCTCGTCCGTTATATGCAAGGAAAGGAGGATAAAATTGCTGTTGTTGTGGGCACTGTGACTGATGACATCAGGGTTTATGATGTGCCCGCTATGAAGGTTACTGCTCTTAGGTTTACAGAGACTGCGAGAGCAAGGATTGAAAAGGCAGGTGGTGAATGCTTGACATTTGATCAGCTTGCTCTCCGGGCGCCCCTTGGACAG…
g12332	euni-2187	21639	24698	251	-	60S ribosomal protein L18-2-like	6.48E-126	ATGTATCTGGTGTTGAATTCTGATACCGGGTTTGATGTGTCGCATTCGACTCTTGAAGCGGGGACGATCAATAGACCGCGTCCTCCACGTGTACGTGTCCTCTCTCCTTCGGTCCACTTTACCTCAAAACTTTGCCCTGAAACACCGCAGCAGTCGCGGCAGAGGCGAGCTCGGAGCCAGAAGCAGAAGAAGATGGGGATCGATCTGAAGGCCGGAGGTAAGAGCAAGAAGACCAAGAGGACTGCTCCCAAATCGGACGATATCTACCTGAAGCTTCTCGTGAAGCTGTATCGTTTCCTTGTCCGGAGGACTGGAAGTAAGTTCAATGCGGTCATCTTGAAGCGCTTGTTCATGAGCAAGGTGAACAAGGCACCATTGTCTCTTTCCAGGCTCATCCGC…
g31241	euni-14775	1004	2230	72	-	60S ribosomal protein L18-2-like	2.73E-32	ATGGTGGTGGACAAACACTTGAAAGAGCTTGCTCTTCGTGCTCCACTTGGACAGAACACGATTCTTCTGGGAGGTCCTAAGAATGCTAGAGAAGCAGTGAAACACTTCGGTCCTGCACCTGGTGTCCCACACAGCCATACCAAGCCATATGTTCGCTCGAAGGGAAGAAAGTTTGAGAGGGCTAGAGGCAAGAGGAACAGCAGGGGATTCAGGGTTTGA
g14752	euni-2924	1922	4510	169	+	60S ribosomal protein L18a	5.38E-106	ATGGTCACCTTCAGGTTTCACCAGTACCAGGTCGTGGGTAGAGCCCTGCCCACTGAGGCTGATGAGCACCCGAAGATCTACCGAATGAAGCTGTGGGCCACCAATGAGGTCCGCGCCAAGTCCAAGTTCTGGTATTTCCTGAGGAAGCTGAAGAAGGTCAAGAAAAGCAACGGCCAGGTTCTCGCGATCAACGAGATTTTTGAGAAGAACCCTACGAAGATCAATAACTATGGGATATGGCTCCGTTACCAAAGCCGAACCGGATACCACAATATGTACAAGGAATACCGAGATACGACACTGAATGGGGCTGTGGAGCAGATGTATACTGAGATGGCATCTCGCCACAGAGTCAGGTTCCCGTGTATCCAAATCATCAAGACAGCCACTGTTCCGGCG…
g28947	euni-11617	4953	7436	156	+	60S ribosomal protein L18a-2-like isoform X2	4.43E-67	ATGAGTCAAGACGACAAAAGCAGAGGCTTGATCGGCGACCCCCAGCAGAGCCCGAACTACTACGGAACGTTCCAAGGCGTCGCCAACTACTATAACcctcctcctcctcctccGCAGCAGCTGTTCCCTCCGCCGGTCATCGGATTCCCCCACCCGGTTCCTCCTCCGGGCTCCGCCGGCAGTCCCCGGTTCTATCCTTACGGTTACCAAACCGTCGCGGGTTATGCAGTTGTGGAGGGAGCACCAGTTAGAGAGCATCGCTTACCTTGCTGCGGTCTTGGTATCGGCTGGTTCTTGTTCTTGATTGGTTTCTTTCTTGGTGGCGTCCCCTGGTACATTGGGACTTTTCTCCTTATTTGTGCCTGCCCAGATCGGCGAGAAAAGCCCGGATATGTCGCT…
g555	euni-32	57136	58560	160	+	60S ribosomal protein L18a-like protein	1.11E-79	ATGAGCAAGGGCGAAGAGCAGAGCAGAGGCATTTCCAACGCCGGCAGCGGCGGCTCCGGCGATCCCCAGCCTCACTACGGCACGTTCCAAGGCGTCGCCAACTACACTCCTCATCCTCCGCCCCATCAGCCGGCGACCGGCTTCCCCCAGCCGGCCCCTCCTCCCGGCGCCTCCCATGATCCCTCCGCTCCTCCTCCCTACCAGGCCCAGGGTTATCAGACCGTTCCAGGTTATCCAGTTGCTGAAGGAAGGCCTGTGAGAGAACGGCGTCTGCCTTGTTGTGGCCTTGGTTTTGGCTGGTGCCTGTTCATCATCGGTTTCTTTCTGGCCGCCATCCCCTGGTACGTCGGGCTGTGTTTGCTAGTCTGCTGCAGACATAGAATGGACTATCGAGAGAAG…
g11463	euni-1955	23758	24454	122	+	60S ribosomal protein L18a-like protein	5.20E-50	ATGGAAGATCGGCCGGACAGGCAGAGCGATAAGGCCACGCTGATGGGACAAGATGAGCACGGCGGCGACGGAAGCGAAAAGGGCGTGCAGATCCTCACCGACGACGGGGATCTCTCCTTGCTAGAACCGCCGGCGTCCCCGGGATTCTCCCCTCTGCCCTTCGACGAGCCTCTCCCCTGCTTCGGCTGCGGCGTCGGTTGGTCCTCGTTCCTGCTGGGGTTTGCGTTCCCTCCGTTCTGGTACTACGCTACAGTTCTCTACTTTGGCAATCACCATCTCAAAGACCCAAGGGAAAGAGCTGGACTAGCCGCATCTGCAATTGCAGTAAGGAAGCAAACCCAGAAGTTCTGCACTTCTCTTCTTGTTTAA
g14996	euni-3005	5241	7440	208	-	60S ribosomal protein L19-1	7.12E-141	ATGGTCTCGCTGAAGCTTCAGAAGCGGCTCTCCGCCAGTGTTCTCAAGTGCGGCAGGGGCAAGGTCTGGCTCGATCCCAATGAAGTCAACGAAATCTCCATGGCCAACTCCCGCCAGAACATCAGGAAGTTGGTTAAAGACGGTTTCATTATCAGGAAGCCCACTAAGATTCACTCTCGGTCTAGGGCACGGCGCATGAAGGAGGCCAAGAGAAAGGGCCGTCACTCAGGATATGGTAAGCGCAAAGGTACGAGGGAGGCAAGGCTGCCCACAAAGATCTTGTGGATGAGGAGGATGCGCGTCCTTAGGCGTTTGCTCCGCAAATATAGGGAGTCAAAGAAGATTGACAAGCACATGTACCATGACATGTACATGAGGGTGAAGGGTAACGTATTCAAG…
g29071	euni-11754	6560	7191	84	+	60S ribosomal protein L19-1	6.65E-41	ATGACGGTGAAGGGTAACGTATTCAAGAACAAGCGTGTGCTGATGGAGAGCATTCACAAGTCTAAAGCAGAGAAGGCCAGAGAAAAAACATTGTCTGACCAATTTGAGGCTAAGAGGGCAAAGAACAAGGCAAGCAGGGAAAGGAAATTTGCTAGGAGGGAGGAGCGTTTGGCCCAGGGACCTGGCGAGAAGCTAGCAGCAGCACCACCAGCTACGGCACCTGCAGCCGAGGTACCAAAGAAGGCAAAGAAGTGA
g9561	euni-1499	10480	12607	185	-	60S ribosomal protein L19-2	5.43E-77	aTGGTGTCGTTGAAGCTGCAGAAGCGTCTCGCGTCCAGCGTGCTGAAGTGCGGCAGAGGGAAGGTGTGGTTGGACCCCAATGAAGTCAACGAGATCTCCATGGCCAACTCTCGCCAAAATATCAGGAAGCTGGTCAAGGATGGGTTTATCATCAGAAAGCCAACCAAGATTCACTCTCGCTCTCGTGCTCGCCGAATGAAGGAGGCCAAGAGAAAGGGCCGTCACTCAGGATATGGTAAACGCAAGGGTACAAGGGAGGCTAGGCTGCCAACCAAAATCCTCTGGATGAGGAGGATGCGTGTTTTGAGGCGCTTGCTCCGCAAGTATAGAGAATCTAAGAAAATTGACAGACACATGTACCATGATATTTTGAGGCGAAGAGGGCTAAGAATAAGGCAA…
g3656	euni-369	57095	58453	164	-	60S ribosomal protein L21-1	2.31E-111	ATGCCGGCGGGTCATGGAGTGAGGGCGAGGACGAGGGACTCGTTCTCTCGGCCATTCAGGAAGAAGGGGTACATCCCGCTGACGACGTACCTCCGGACGTACAGGATCGGCGACTACGTCGACGTCAAGGTGAACGGCGCCGTCCACAAGGGAATGCCCCACAAGTTCTACCACGGACGCACGGGTCGCATCTGGAACGTCACCAAGCACGCCGTCGGCGTCGAGGTCAACAAGCAGGTGGGGAACCGAATCATCAGGAAGAGGATCCATGTGAGGATCGAGCATGTTCAGCCCTCGAGGTGTCAGGAGGAGCTCAAGCAGAGGAAGGCCCGGAATGACGAGCTGAAGGCGGCTGCCAAGGTGCGTGGGGAGAAGATCAGCACGAAGAGACAGCCGGAA…
g13172	euni-2426	32058	34278	190	-	60S ribosomal protein L21-2-like	1.50E-102	ATGCCGGCGGGTCACGGCGTGAGGTGCCGGACGAGGGACTCGTTCTCGAGGCCGTTCAGGAAGAAGGGGTACATCCCCTTGACGACCTACCTCAGGACCTACAGGAtcggcgactacgtcgacgtcaaggtcaacggcgccgtccacAAGGGCATGCCCCACAAGTTCTACCACGGCCGCACCGGCCGCATCTGGAACGTGACCAAGCATGCCGTCGGCGTCGAGGTCAACAAGCAGGTGGGCAACAGAATAATCAGGAAAAGGATCCACGTGCGCATTGAACATGTTCAGCCTTCAAGATGCACGGAGGAAATCCGTATGAGAAAGATCCAGAACGATAAGCTGAAAGCTGAGGCCAAGGCAAGAGGCGAGAAAATCAGCACCAAGAGGCAGCCGGAG…
g14098	euni-2701	9440	10989	127	-	60S ribosomal protein L22-2-like	6.02E-82	ATGAGCAGAGGAGGGAGCTCAGGCGGCGGCGCCAAGGCGGCGAAGAAGAAGGGAGCGACGTTCGTGATCGACTGCGCCAAGCCGGTGGAGGACAAGATCATGGACATCGCCTCCCTCGAGAAGTTCCTCCAGGAGCGCATCAAGGTCGACGGCAAGGCCGGCGCCCTCGGCGACTCCATCACCGTCTCTCGCGACAAGTCCAAAATCACTGTCACCTCCACCTCCGACTTCTCCAAGCGGTACCTTAAGTACCTGACAAAGAAGTACTTGAAGAAACATAATGTCCGTGATTGGCTCCGCGTAATTGCTTCAAACAAGGACCGCAGCGTCTACGAGCTTAGGTACTTCAACATCGCTGAGAACGAGGGAGAGGAGGAAGATTGA
g26278	euni-9002	3499	5460	97	+	60S ribosomal protein L22-2-like	9.45E-12	atggccaacgagggtggggcatggccaaccgggccgccgagccccAGCCAAGGGCCGACGACCCCCGCCGACCGCTGGCGGCCCTCGCCGAGGGTCGCGAGGGCCATGGCCCTCACCCAGATTTGGGCAAGGGTCGGACCCTCACCCAGGTACCTTAAGTACCTGACAAAGAAGTACTTGAAGAAACATAATGTCCGTGATTGGCTCCACGTAATTGCTTCAAACAAGGACCGCTGTGTCTACGAGCTTAGGTACTTCAACATCGCTGAGAACGAGGGAGAGGAGGAAGATTAA
g23688	euni-7076	9190	9792	118	+	60S ribosomal protein L22-3	2.14E-55	ATGAGTCGAGCAAGTGCGGCAGGACCCAAGGGAAAGAAGAAAGGGGTGAACTTTACGATCGACTGTGCGAAACCTGTGGAGGACAAGATCATGGACATTGCGTCGTTCGAAAAGTTCTTGCAGGAGAAGATCAAGGTCGACGGAAAGGCCGGTGCCCTTGGTGACATCATTACCGTCACACGGGACAAGACCAAGATTACCGTCACACGGGACAAGACCAAGATTACCGTCACTTCCGACAGTAGTTTCTCTAAACGTTATCTGAAGTATTTGACAAAGAAGTACTTGAAGAAACACAACGTTCGAGATTGGCTGCGGGTGATTGCATCAAACAAGGACCGGAGTGTCTATtgttag
g16495	euni-3516	16834	18348	155	+	60S ribosomal protein L23a	2.58E-100	ATGGCTCCAGCTAAAGCTGACACTACGAAAAAGGCTGACCCTAAGGCCCAGGCATTGAAGGCCGCCAAGGCTGTCAAATCTGGTGCAGCAACCTTCAAAAAGAAGGTTAAGAAGATCAGGACATCCGTCACCTTTCATCGCCCAAGGACATTGAAGAAGGAAAGAAATCCGAAGTATCCAAGAATCAGTGCACCCCCCAGGAATAAGTTGGATCATTATCAAATTCTGAAGTATCCACTTACTACTGAATCAGCAATGAAGAAGATTGAGGACAACAACACACTAGTCTTCATTGTTGACATTCGTGCTGACAAGAAAAAGATCAAAGATGCCGTCAAGAAGATGTATGACATTCAGACCAAGAAAGTCAACACATTGATCAGGCCCGATGGGACTAAG…
g19588	euni-4861	15150	17262	218	+	60S ribosomal protein L23a	1.14E-96	ATGCCGATTGAGGAACCGAAATGCGGGCCGAATCGAATGGGCCGAAAAACCTCAAACGGCCCAATATGTGGGTGGCCCCTCTTATATAAATCCCCATCTTCTTCTCCCTCAGAAGAAACCCTAGACGACGTCTCCGACCCAATACGCCGGCCGCAGGGTTTTCGAAGGATCCCGAAACCTTCTCCAACCGCCATGGCCCCTGCTAAAGGAGATAATGCAAAGAAGTCTGATCCAAAGGCTCAGGCCTTGAAGGCTGCTAAAGCAGCCAAATCGGGACCAACCTTTAAGAAGAAGGCTAAGAAGATCCGGACTTCAGTTACCTTTCACAGGCCAAGGACACTGAAGAAGGACAGAAACCCCAAATATCCTCGCATCAGCGCTCCACCGAGGAACAAACTC…
g15233	euni-3080	7112	10307	117	-	60S ribosomal protein L23a-1-like	3.32E-04	atgcgagagagCTCCAAGGATGAGGGGATGCAATTAGGGTTTGGAGAAACCCCAGGGACACTGGAAGCCGCGGTGGTGTCTGAGCTAAACTCACCGGTAGGGTCCGTCTCTTTCGCAACTTTATCGTTCTTCGTCTCTGTTCCGTCCTGCCTCCTAGTTTACTTTTGGTTGAGGCTTACGGCGCTTGATGTGCGGATTCTCCAGGTTTTTAGCTTTGCTCAGGTTGGATTTCACCGACCGGAAATGGTTCCAGCTAAAGCTGATTCTACGAAAAAGGCTGACCCTAAGGCCCAGGCATTGAAGGCCGCCAAGGCTGTCAAATCTGGCGCAGAAACCTTCAAAAAGAAGGCTTAG
g18054	euni-4168	1	222	73	+	60S ribosomal protein L26-1	1.35E-38	CGCCGGAAGTGGGTCATCCACATCGAGCGCATCACCCGCGAGAAGGTCAATGGTTCGACCGTGAACGTGGGGATTTGTCCCTCGAAGGTCGTGATCACGAAGCTCCGGCTGGACAAGGACCGCAAGTCCCTGCTCGATCGCAAGGCCCAGGGACGCGCTGCTACTGACAAGGAGAAGGGGACCAAGTTCACGGCCGAGGATGTCATCCAGAACGTTGATTAA
g18966	euni-4559	1155	1595	146	-	60S ribosomal protein L26-1	9.63E-96	ATGAAGTACAATCCTCGCGTCACTAGCTCCCGCCGCAAGAACCGGAAGGCCCACTTCACGGCGCCGTCGAGCGTCCGCCGCGTCCTGATGAGCGCTCCGGTGAGCTCCGACCTCCGGTCGAAGTACAACGTGCGGTCGATGCCGGTGCGCAAGGACGACGAGGTCCAGGTGGTCCGCGGGACGTACAAGGGTCGCGAGGGCAAGGTCGTCCAGGTCTATCGCCGGAAGTGGGTCATCCACATCGAGCGGATCACCCGCGAGAAGGTCAACGGGTCGACCGTGAACGTGGGGATTTCTCCCTCGAAGGTCGTGATCACGAAGCTCCGGCTCGACAAGGACCGCAAGTCTCTGCTCGATCGCAAGTCCCAGGGACGCGCTGCTGCTGACAAGGACAAGGGG…
g15530	euni-3179	14668	15075	135	+	60S ribosomal protein L27	7.53E-87	ATGGTGAAATTCCTCAAGCCCGGCAAGGCCGTGATCGTGCTCCAGGGCCGCTACGCCGGCCGGAAGGCCGTCATCGTCCGCAACTTCGACGACGGCACGAGGGACCGGCCGTACGGCCACTGCCTCGTCGCCGGGATCAAGAAGTACCCGAGCAAGGTCATCAAGAAGGACTCCGCCAAGAAGACGGCCAAGAAGTCGCGGGTGAAGACGTTCGTGAAGCTCGTCAACTACAGGCACCTGATGCCCACTCGCTACACCCTCGACGTCGACCTCAAGGACGTCGTCGCCGTCGACTCCCTCCAGAGCAAGGACAAGAAGGTCACCGCCGCCAAGGAGACCAAGAAGAGGCTCGAGGAGAGGTTCAAGACCGGCAAGAACAGGTGGTTCTTCACCAAGCTC…
g15531	euni-3179	19820	20303	107	-	60S ribosomal protein L27	7.66E-50	ATGGTGAAATTCCTCAAGCCCGGGAAGGCCGTGATCGTGCTCCACGGCCGCTACGCCGGCCGGAAGGCCAAGTACCCGAGCAAGGTCATCGAGAAGGACTCCGCCAAGAAGACGGCCAAGAAGTCGCGGGTGAAGACGTTCGCGAAGCTCGTCAACTACAGGCACCTGATGCCCACTCGCTACACCCTCGACGTCGACCTCAAGGACGCCGTCGCCGTCGACTCCCTCCAGAGCAAGGACAAGAAGGTCGCCGCCGCCAGGGAGACCAAGAAGAGGCTCGAGGAGCGGTTCAAGACCGGCAAGAACAGttcatggattaagtga
g4877	euni-558	60912	61355	147	-	60S ribosomal protein L27a-3	2.77E-97	ATGACGACTCGCTTCAAGAAGAACCGCAAGAAGCGCGGCCACGTCAGTGCCGGCCACGGTCGCATCGGGAAGCACCGCAAGCATCCCGGAGGCCGCGGTAACGCCGGAGGCATGCACCACCACCGCATCCTCTTCGACAAGTACCATCCTGGGTACTTCGGCAAGGTCGGCATGCGGTACTTCCACAAGCTCCGCAACAAGTTCTACTGCCCCATCGTCAACGTCGAGAAGCTCTGGTCGCTGGTCCCTCAGGACGCGAAGGACAAGgcctccggcgccgccgccgccccgGTGGTCGACGTCACCCAGTTCGGGTTCTTCAAGGTCCTCGGGAAGGGCGTCCTGCCGGAGAAGCAGCCGATCGTGGTGAAGGCCAAGCTGGTGTCGAAGATCGCCGAG…
g17928	euni-4109	9570	9977	135	+	60S ribosomal protein L27-like	6.91E-86	ATGGTTAAGTTCCTCAAGCCCGGGAAGGCCGTGATCGTACTCCAGGGCCGCTACGCCGGCCGGAAGGCCGTCATCATCCGGAACTTCGACGACGGCACGAGGGATCGCGCCTACGGCCACTGCCTCGTCGCCGGGATCAAGAAGTACCCCAGTAAGGTCATCAAGAAGGACTCCAAGAAGAAGACGGACAAGAAGTCGCGCGTGAAGACGTTCGTGAAGATCGTCAACTACAGGCACCTTATGCCCACTCGCTACACCCTCGACGTCGACCTCAAGGACGTCATCACCCCCGACTGCCTCCAGAGCAAGGACAAGAAGGTCACCGCCGCCAAGGAGACCAAGAAGAGGCTCGAGGAGAGGTTCAAGACGGGGAAGAACAGGTGGTTCTTCACCAAGCTC…
g5360	euni-635	60993	61687	88	-	60S ribosomal protein L29-1-like	1.45E-30	ATGGTGCACTTGTTCCAAATCGAGAATCGAACTCTTGATCACGAAGAGAAGCAGGACGAAGTAACCCTAGCCCGACCTCGAGAGATGGCGAAGTCGAAGAACCACACCGCTCACAACCAGTCCTACAAGGCCCACAAGAACGGCATCAAGAAGCCGCGGAGGCACCGCCACACCTCCACCAAAGGGATGGACCCCAAGTTCCTGAGGAACCAGAGGTATGCCAGGAAGCACAACCAGAAGAAGGAAGGTGCATCTGAAGAAGAGTAG
g2251	euni-196	48325	50640	389	+	60S ribosomal protein L3	0	ATGTCTCATCGTAAGTTTGAACATCCAAGACATGGCTCTTTGGGATTTCTTCCTAGGAAGAGAGCCTCCCGCCACAGAGGAAAAGTCAAGGCCTTCCCAAAGGATGATGCAACAAAACCGTGTAGGTTAACTGCCTTTCTGGGGTATAAAGCTGGGATGACTCATATTGTCAGAGAAGTTGAAAAGCCAGGATCCAAACTTCACAAGAAGGAAACATGTGAAGCAGTAACTGTGATTGAAACCCCTCCTATGGTTGTGGTTGGTTTGGTTGGCTATGTTAAAACCCCTCGTGGGCTCCGTTCTCTGAACACTGTCTGGGCTCAGCATCTTAGCGAGGAGGTGAAGAGAAGATTCTACAAGAACTGGTGTAAGTCTAAAACGAAGGCTTTCACCAAGTAC…
g19213	euni-4674	14205	15768	112	+	60S ribosomal protein L30	4.09E-72	ATGGTGGCGTCGAAGAAGACCAAGAAGACGCATGAGAGCATCAACAACAGGCTCGCTCTCGTCATGAAGAGCGGGAAGTACACCCTGGGATACAAAACGGTCCTCAAGACCTTGAGGAACTCCAAAGGTAAGCTGATCATTATCGCGAACAACTGCCCTCCTCTTCGCAAGTCCGAGATAGAGTACTATGCGATGTTGGCGAAGGTTGGAGTTCACCATTACAACGGGAATAATGTAGACTTGGGCACAGCTTGTGGAAAGTATTTCCGGGTATGCTGCCTTAGCATCATTGACCCAGGTGATTCGGATATCATTAAGAGCATGCCCGGTGACTCTTAG
g19758	euni-4941	14370	15851	120	+	60S ribosomal protein L31	1.24E-76	ATGGTGGAGAAAACAACAGGGAGGAAAGAAGAGGTGGTTACCAGAGAGTACACCATCAACCTCCACAAGCGTCTCCATGGATGCACATTCAAGAAGAAGGCTCCCAAGGCCATAAAAGAGATCCGGAAGTTTGCCCAGAAAGCCATGGGAACCAATGATGTGAGAGTTGATGTCAAGCTCAACAAACAAATATGGAGCAGGGGGATTCGAAGCGTGCCGAGGAGGATCAGGGTTCGCATTGCTCGCAAGAGGAACGAGGACGAGGATGCCAAGGAGGAGCTCTACTCTCTAGTCACCGTTGCCGAGATCCCACCGGATGGGCTGAAGGGGTTGGGCACCAAGATCATCGAAGACGATGATTGA
g2567	euni-236	57346	59893	390	-	60S ribosomal protein L3-1	0	ATGTCTCATCGGAAGTTTGAGCATCCCAGGCACGGATCACTCGGATTTCTTCCGAGAAAGAGAGCATCCCGTCACAGAGGGAAAGTGAAGGCTTTTCCTAAGGATGATCCTACCAAGCCTTGCAGGCTCACTGCCTTCTTGGGCTACAAGGCAGGGATGACTCATATTGTCAGGGAGGTCGAAAAGCCCGGATCAAAGCTTCACAAGAAGGAAACATGTGAGGCAGTGACAGTTATTGAAACCCCTCCAATGGTGGTGGTTGGTGTTGTGGGTTATGTCAAGACCCCTCGAGGCCTTCGCTCATTGAACACAGTGTGGGCTCAGCATTTGAGTGAGGAAGTGAGGCGCAGGTTCTACAAGAACTGGTGCAAGTCTAAGAAGAAGGCTTTCACCAAGTAC…
g28801	euni-11452	7236	8177	120	-	60S ribosomal protein L31-like	1.67E-75	ATGGTGGAGAAGACCGCAGGGAGAAAAGAGGAGGTGGTCACTAGAGAGTACACCATCAACCTCCACAAGCGCCTCCATGGCTGCACCTTTAAGAAGAAAGCTCCCAATGCCATAAAGGAGATCAGGAAGTTTGCCCAGAAAGCCATGGGAACCACGGATGTTAGAGTCGATGTGAAGCTGAACAAGCACGTATGGAGCAGGGGGATCCGGAGCGTTCCGAGGAGGATCAGGGTCCGCATCGCGCGCAAGAGGAACGAGGATGAAGATGCCAAGGAAGAGCTCTACTCTCTCGTCACCGTCGCCGAGATCCCACCAGATGGGATAAAGGGGCTGGGTACCAAGATCATCGAGGATGATGAGTAG
g14568	euni-2856	935	4728	144	-	60S ribosomal protein L32-1-like	9.60E-20	atgaaacggagagagagagagagagagagagagagagagggatttctgcgagtcgaagccgtcgctgccgcgccgctgctacgccaccacagactccgtttagtgatttccagtgaacatcactataaaggaaggaggtggaaggcaaagacggcagtgcgtttgttgttgaagaagatcgtcaagaagcaggtcaagcagttcaagaggccccagagcgaccgcaagatctatgtcaagacaaactggcgacagcccaaaggtatcgattcccaggagctcgaactattaatgatgcttcacaggacgtactgtgtggagattgcttacaatgtctccgcaagaaagaggaaggagTTTAAGGCGCGGGTTTGCGGAGATGGCACGGCACGCGTGGCA…
g26928	euni-9589	8427	10414	67	-	60S ribosomal protein L32-1-like	9.56E-11	atggcggtgcatttgttgttgaagaagaatgtcaagaagcgggtcaagcagttcaagaggccccagagcgaccacaagatctccgtcaagacatactggcgacggcccaaaggtattgatttccggcttgagctactaatgatgcataacagttctttagtacgtactgtgtggagattgcttacaatccaagaggacgagtaa
g11174	euni-1891	4739	6651	120	+	60S ribosomal protein L34	1.48E-75	ATGGTGCAGCGTCTCACGTACAGGAAGCGGCACAGCTACGCCACCAAGTCCAACCAGCACAGGGTCGTCAAAACCCCTGGTGGGAAGCTAGTGTACCAGACCACGAAGAAGAGAGCCAGTGGCCCCAAATGTCCCGTCACTGGAAAGAGGATTCAAGGGATTCCTCATTTGAGACCTGCTGAATACAAGAGATCGAGATTGTCAAGAAACCGTCGAACTGTGAACCGTGCATACGGTGGAGTATTATCTGGGGGAGCTGTCCGCGAGAGGATCATCCGTGCCTTTTTGGTGGAAGAGCAAAAGATCGTGAAGAAAGTTTTGAAGATTCAGAAGGCGAAGGAAAAGCTAGCCTCTAAGAGCTGA
g15698	euni-3232	23860	25162	120	+	60S ribosomal protein L34	1.48E-75	ATGGTGCAGCGTCTCACGTATCGGAAGCGGCACAGCTACGCCACCAAGTCGAACCAGCACAGGGTTGTCAAAACCCCGGGTGGGAAGCTAGTGTATCAGACCACCAAGAAGAGAGCCAGTGGCCCCAAATGTCCCGTTACTGGCAAGAGGATTCAAGGGATTCCTCATTTGAGACCAGCTGAATACAAGAGGTCGAGATTATCGAGAAATCGCCGTACTGTGAACCGTGCCTACGGTGGTGTATTGTCAGGAGGGGCTGTTCGTGAGAGGATTATCCGAGCCTTTTTGGTCGAAGAGCAAAAGATTGTGAAGAAGGTGTTGAAGATCCAGAAGGCTAAGGAAAAACTAGCCTCCAAGAGCTGA
g15973	euni-3328	23887	25413	120	+	60S ribosomal protein L34	1.48E-75	ATGGTTCAGCGTCTCACGTATCGCAAGCGGCATAGCTATGCTACTAAGTCGAACCAGCACAGGGTCGTGAAGACTCCCGGTGGGAAGCTGGTTTACCAGACCACCAAGAAGAGAGCGAGTGGCCCCAAATGCCCGGTCACGGGCAAGAGGATACAGGGGATTCCTCACTTAAGGCCAGCAGAATACAAGAGATCAAGATTGTCTAGAAATCGCAGAACTGTAAACCGGGCGTATGGTGGAGTCTTGTCTGGAGGAGCTGTTCGAGAGAGGATCATCAGAGCATTCTTAGTGGAAGAGCAGAAGATTGTGAAGAAGGTATTGAAGATTCAGAAGGCAAAGGAAAAGCTTGCCTCAAAAAGCTGA
g14626	euni-2877	30360	31926	123	-	60S ribosomal protein L35	2.92E-72	ATGGCGAGGATTAAGGTGCACGAGCTGAGGCAGAAGACGAAGGCCGAAATGCTGTCGCAGTTGAAGGACCTCAAGGCCGAGCTCGCCCTCCTCCGCGTCGCCAAGGTCACCGGTGGTGCGCCGAACAAGCTCTCCAAGATAAAGGTGGTGAGGCTGTCGATTGCGCAAGTCTTGACTGTGATTTCACAGAAACAGAAGGCTGCTTTGAGGGAGGCTTATAAGAAGAAGAAGTACTTGCCCCTTGATCTCCGTCCCAAGAAGACCAGAGCTATTCGGAGAAGGCTAACAAAATACCAGGCATCTCTGAAGACAGAGCGCGAGAAGAAGAAAGAGATGTACTTTCCTGTGAGGAAGTATGCCATTAAGGCGTAG
g6901	euni-920	9843	11343	123	-	60S ribosomal protein L35-like	2.14E-68	ATGGCGAGGATTAAGGTTCACGAGCTGCGACATAAGCCGAAGGCGGATCTGCTGAGCCAGCTGAAGGAACTCAAGGGCGAGCTCGCTCTCCTTCGCGTCGCCAAGGTCACCGGAGGTGCGGCGAACAAGCTCTCCAAGATAAAGGTGGTGAGGTTGTCGATTGCCCAGGTGTTGACTGTGATCTCACAGAAGCAGAAGGCTGCATTGAGAGAGGTCTACAAGAAAAAGAAGTACTTGCCGCTTGACCTGCGTCCAAAAAAGACCAGAGCCATCCGAAGAAGGCTTACCAAGCACCAGGCATCTTTGAAGACTGAACGGGAGAAGAAGAGAGAAATGTACTTCCCCGTGAGGAAATATGCTATCAAGGCCTAG
g17141	euni-3789	2777	4510	144	-	60S ribosomal protein L36-2-like	2.29E-66	ATGGTTAATATTGGTTTAATAGGCGACTCTGAACGTCTTAACCCTAATTCGTTCTTTCTCTTCAAGCCGACCGCCTCAGATAGTCAGGCCGCCCAAAAGGAAATGGCTCCGAGGCAGCCAAACACTGGCCTCTTCGTGGGCCTCAACAAGGGCCACATCGTGACCAAGAAGGAACTTGCTCCACGTCCCAGCGATCGTAAAGGAAAAACCAGCAAGAGGGTCCATTTCGTGAGGAGCTTGATCAGGGAAGTTGCTGGGTTTGCACCATACGAGAAAAGGATCACTGAGCTTCTGAAAGTTGGAAAGGATAAGCGTGCTCTGAAGGTGGCTAAGAGAAAGCTGGGTACCCACAAGAGGGCAAAGAAGAAGCGTGAGGAGATGTCTAATGTCCTCCGCAAG…
g3888	euni-401	64566	65207	95	+	60S ribosomal protein L37-3	3.53E-57	ATGGGTAAGGGAACGGGAAGCTTCGGTAAGAGGAGGAACAAGACGCACACGCTGTGCGTGAGGTGCGGCCGCCGCAGCTTCCACCTCCAGAAGAGCCGTTGCGGTGCCTGCGGCTTCCCCTCCGCTCGCAAGAGGAAGTataattggagtgtgaaggcgatccggaggaagaccaccgggaccggtaggatgaaatacctccgccacctgcctcgcaggttcaagagcggattcagagaagGTACCCAAGCTGCGCCAAGGAAGCAGGCGGCGGCAGCTTCTGCTTGA
g5570	euni-676	46712	48224	95	+	60S ribosomal protein L37-3	1.91E-56	ATGGGTAAGGGAACGGGGAGCTTTGGTAAGAGGAGGAACAAGACGCACACACTGTGCGTGAGGTGTGGACGACGCAGCTTCCACCTCCAGAAGAGCCGTTGCGGTGGCTGCGGCTTCCCCtccgcccgcaagaggaagtataactggagtgtgaaggcgatcagaaggaagaccactggaactggtagaatgaggtatctccgcaatgttcctcgcaggttcaagagtggtttcagagaaggtactgaagctgcgccaaggaagcacgcagcagctgcttctgcttaa
g2844	euni-269	38141	39488	92	+	60S ribosomal protein L37a-like	3.97E-55	ATGGCCAAGCGCACGAAGAAGGTTGGCATTGTCGGCAAGTATGGAACGCGATATGGTGCCAGTCTGCGTAAGCAGATTAAGAAAATGGAGGTTACGCAGCATAGCAAGTATTTCTGCGAGTTTTGTGGCAAGTATGCTGTGAAGAGGAAGTCTGTTGGTATTTGGGGATGCAAGGACTGTGGGAAGGTCAAAGCTGGTGGTGCCTACACCTTGAACACCGCAAGTGCTGTGACTGTTAGGAGCACCATCCGAAGGCTGAGGGAGCAAACAGAGAGTTAG
g24769	euni-7863	1433	2215	79	-	60S ribosomal protein L37a-like	1.70E-35	ATGGCACCCGATACGGGGCGAGTCTGCGAAAGCAGATTAAAGAAAATGGAGGTCAGCCAACACAGCAAATATTTCTGCGAGTTTTGCGGGAAGTATGCTGTCAAGAGGAAGGTTGTCGGAATCGGGGGATGCAAGGACTGTGGCAAAGTCAAGGCGGGCGGAGCTTACACATTGAACACCGCTAGCGCCGTGACGGTAAGGAGTACGATCCGGCGGCTGAGGGAGCAAACTGAAAGTTGA
g4100	euni-436	63689	64112	94	+	60S ribosomal protein L38 isoform X1	2.03E-27	ATGCCCTTAGAACTTAATGTTCTTTTAAATTTAGACAAACAGCCGAAGCAAATCCACGAGATCAAGGATTTTCTCCTCACTGCAAGGAGGAAGGACGCCCGGTCTGTCAAAATAAAGAGGAGCAAGCATGTTATCAAGTGTAAGGTTCACTGCTCCAAGTACCTCTACACACCGTGTGTGTTCGACTATGAGAAGGCCGGCAAGTTGAAGCAATCCCTCCCTCTAGCTTTGATGGCCCCTGGATTTGTTTTCATTTCTGTAGGTTTGAGCATGCAAGACCTTTGA
g24890	euni-7938	11424	13171	69	-	60S ribosomal protein L38-like	1.08E-37	ATGCCGAAGCAAATCCACGAGATCAAGGATTTTCTCCTCACGGCAAGGAGGAAGGATGCCCGGTCTGTCAAAATCAAGAGGAGCAAGGATGTTGTCAAGTTTAAGGTTCGCTGCTCCAAGTACCTCTACACACTGTGTGTGTTTGACTCTGAGAAGGCCGACAAGTTGAAGCAATCCCTCCCTCCAGGTTTGAGCGTGCAAGAACTTTGA
g13961	euni-2659	27334	31336	371	-	60S ribosomal protein L3-like	0	atgGGACTTTATAACTCGCCGCTGGGGTCGTCTCTACCGCGTCTCTCTGTTGCACCGCCACTTCAGGAGGTGAAGAATGTCTCACCGGAAAGGGCTGCTCGCCACAGGGGAAAAGTGAAGGCTTTTCCAAAGGATGATCCTAGCAAGCCCCCCAGGCTGACTGCGTTCCTGGGCTACAAGGCAGGGATGACACATATTGTCAGAGAAGTAGAAAAGCCTGGATCAAAGCTTCACAAGAAGGAAACATGTGAAGCTGTGACTGTGATCGAGACACCTCCCATGGTGGTGGTTGGTGTTGTGGGTTATGTTAAGACTCCACGTGGCCTGCGTACATTGAGCACAGTCTGGGCTCAGCATCTGAGTGAGGAAGTGAGACGTAGGTTCTACAAGAATTGGTGC…
g10909	euni-1831	7538	9563	356	-	60S ribosomal protein L4	0	ATGGCCGCAGCCGCACGCCCCCTCGTCACCGTCCAAGCCCTGGACGGCGAGATGGCCACCGACTCCGCCGTCACCGTCCCCCTCCCCGACGTCATGAAGGCCTCCATCCGCCCCGACATCGTCTCCTTCGTCCACTCCAACATCTCCAAGAACTCCCGCCAGCCCTACGCCGTCTCCAAGAAAGCCGGCCACCAGACCTCCGCCGAGTCCTGGGGAACCGGCCGTGCCGTCTCCCGTATCCCCCGCGTCCCCGGAGGCGGCACCCACCGCGCCGGCCAGGGTGCCTTCGGCAACATGTGCCGTGGCGGTCGCATGTTCGCCCCGACCAAGATCTGGCGCCGCTGGCATCGCCGTGTCAACGTGAACCAGAAGCGCTATGCCGTGGCCTCCGCCATCGCC…
g17403	euni-3884	22755	25042	105	-	60S ribosomal protein L44-like	2.69E-65	ATGGTGAATGTTCCTAAGACGAAGAAGACGTACTGCAAAAGCAAGGAGTGCCGGAAGCACACCTTGCATAAGGTAACCCAATACAAGAAAGGGAAGGATAGCCTCGCTGCCCAGGGCAAGCGGCGTTATGATCGCAAGCAATCAGGTTATGGTGGCCAAACCAAGCCCGTGTTCCACAAAAAGGCGAAAACTACCAAAAAGATTGTGCTGAGGCTTCAGTGCCAGGGTTGCAAACACGTCTCGCAGCACCCCATCAAGAGGTGCAAGCATTTCGAGATTGGCGGAGACAAGAAAGGGAAGGGAACTTCCCTGTTCTAA
g18224	euni-4231	8918	10555	105	-	60S ribosomal protein L44-like	2.69E-65	ATGGTGAACGTCCCGAAGACAAAGAAGACATATTGCAAGAGTAAAGAGTGCAGAAAGCACACCCTGCACAAGGTGACACAGTACAAGAAGGGAAAGGATAGTCTTGCTGCCCAGGGAAAGAGGCGTTATGATAGGAAGCAGTCGGGTTATGGTGGTCAGACCAAACCCGTCTTCCACAAAAAGGCCAAAACCACCAAGAAGATTGTGTTGAGGCTTCAGTGCCAGGGTTGCAAGCATGTTTCTCAGCACCCCATCAAGAGATGCAAGCATTTTGAGATTGGTGGAGATAAGAAGGGCAAGGGCACTTCACTTTTCTAG
g16225	euni-3420	25522	27524	405	+	60S ribosomal protein L4-like	0	atggccgccgccgcgcgccCTCTCGTCACCATCCAGTCCCTGGAGGGCGACATGGCCACCGACTCCGCCGCCACCCTCCCTTTGCCCGACGTCATGAGGTCTTCGATTCGCCCCGACATCGTCGGCTTCGTCCACTCCAATATCTCCAAGAACAGTCGCCAGCCCTATGCCGTCTCGAAGAAAGCCGGACATCAGACCTCCGCCGAGTCCTGGGGCACTGGCCGCGCCGTCTCCCGTATTCCCCGCGTCCCGGGAGGCGGTACCCACCGCGCCGGCCAGGGAGCCTTCGGCAACATGTGCCGCGGCGGCCGCATGTTCGCCCCCACCAAGACCTGGCGCCGCTGGCACCGCCGTGTCAACGTGAATCAGAAGCGATACGCCGTTGCTTCCGCCATTGCT…
g12717	euni-2292	33103	35778	299	-	60S ribosomal protein L5	0	ATGgcatttgtcaaggctcagaagaccaaggcttactttaagaggtaCCAGGTGAAGTACAAGAGAAGGAGAGATGGGAAGACTGACTATAGGGCGAGAATTCGCCTGATTAATCAAGACAAAAATAAGTACAACACTCCCAAGTATCGCTTCGTGGTGCGCTTTTCCAACAAGTTCATTGTTGCGCAAATAATATCTGCTAGCATTGCTGGAGATCTTGTACTTGCTGCAGCTTATTCCCATGAGCTGCCTCACTATGGCCTTGAAGTTGGTCTGACGAACTATGCAGCTGCATATTGCACTGGACTCCTGTTGGCTCGTCGGGTTTTGAAAAAGCTTGAAATGGACCAAGAATATGAGGGCAATGTTGAGGCAACTGGAGAGGATTTCTCCATTGAG…
g11147	euni-1886	9980	11332	230	-	60S ribosomal protein L6-like	1.27E-144	ATGGCgccgaagcagaagcagagcaggaatccggagctgaTCCGGGGAATTGGCAAGTTCTCGAGATCGAAGATGTACCACAAGAGGGGTCTGTGGGCCATCAAGGCCAAGAACGGCGGCGTCTTCCCCCGCCACGATCCCATCGCTAAACCATCTCCTGTCGCCGCCAAACTCCCCAAGTTCTACCCTGCCGATGACGTTAAGAAGCCGCTCCTCAATAAGCGCAACCCCAAGCCCACCAAGCTCAGGGCAAGCATAACCCCCGGAACTGTACTAATTATACTTGCCGGGAGATTCAAGGGAAAGAGGGTTGTGTTTCTGAAACAGCTCTCCTCTGGATTGCTCTTGATTACTGGACCATTCAAAATTAATGGCGTGCCGCTAAGACGGGTGAATCAG…
g4157	euni-448	30253	32609	299	-	60S ribosomal protein L6-like isoform X1	3.71E-128	ATGGCGCCCAAGAGTGCGAAGGCGAGCAGGAACCCGGAGCTGATCCGAGGTATAGGCAAATACTCGAGGTCTCGGATGTACCACAAGCGTGGTCTCTGGGCCATCAAGGCCAAGAACGGCGGCGCCTTCCCCCGCCATGACCCCGCCCCCAAGCCTTCCCCTCCCGCCACCAAGGTTTCCAAATTCTATCCTGCCGACGACTTCAAGAAGCCCCTCCACAACAAACGCAACCCCAGGCCCACCAAGCTTCGGCCATCCATCTCCCCCGGCGCTGTCCTCATCATCCTCGCCGGCCGCTTCAAGGGTAAGCGGGTTGTCTTCCTCAAGCAGCTCCCCTCCGGCTTGCTCCTCATCACTGGTCCATTCAAGATTAATGGTGTTCCTTTAAGAAGGGTTAAT…
g29859	euni-12767	2699	6648	323	+	60S ribosomal protein L7-1	4.20E-173	ATGGCCATTGCCCCACCACTGATGGGGCCCACGACTAGAGGATGCCAATCTAACTTGGGCGGGCGACCCAAGCGACCCCTGCCCAAATCCGAAAGAGGGCCTGTTGGCCCTCGCCTATGGTTGGCGGGGCGCCAGCCTACGCTTACCCCCCATCGGTGCACGCATCGGGGTCACCGTCTTTACTCGCATCCGCTCATCAGGTTTTTCTACTTGGGGTATTCGATggcggaggaggcggcggcggcggcgCAGCCATTGACGTACGTGCAAGAGGCGATCTTAAAGAAGAGGAAGAGCACCGAGGAATGGGCGCTCCGGAGGAAAGCACAGCTCGAGCTGCGCCAGAAGAGGTCGAAGCAATCCAAATCGAGCGACTTCAAAAAGCCCGAGCAGTTCATC…
g11675	euni-2012	23619	30400	604	+	60S ribosomal protein L7-2-like	6.25E-165	ATGCACTCGCCGTCGTCGGTTCGCCCTGCTGGAGATGGCACGACCGTTGTGAGAAACAGCCTGTTCGAGCTAAGCTCTCTCCGTGCCACCTCGCAACGGCAAAAACTACCCACAAAAGGGGTAaacaagaagaagaagaagacgaagaaACAAAACAACGGAGCAAGTGTAGAGAATGTGGAAGACATTTCAGTTTCTCCTTCCCAAAAAAGATTCCTGTGTAGACATAAAAGGAGGACCTTTTCCTCTGCTGGGCGTTCTGTCCGCGACTCCGTGACATCCGGCACGAAAACAGCTAGGAGGGAGAAAAGGAAGTCGTCCGTGGAGGACAGTTCAGGATTTGCCGTCGCACGTCGGCAGGAAAACGATGGAGAGGAGACAAAAAAAAAAACAACCGGC…
g8812	euni-1334	44304	46545	258	+	60S ribosomal protein L7a-1	0	ATGGCTCCTAAAAGAGGCGGAAAAGCTCCAGTTGCAGCCAAGAAGAAGCAGGAGAAGGTGACGAACCCTTTGTTCGAGAAGCGGCCGAAGCAGTTTGGGATTGGAGGTGCCCTGCCTCCGAAGAGGGACTTGACCCGATTCGTTAAGTTCCCGAAGACTGTCCAGATTCAACGGAAGAGGAGAATTCTGAGGCAGAGGTTGAAGGTTCCACCAGCCATTAACCAGTTCACGAAGACGCTCGACAAGAACTTGGCGACCAACCTATTCAAGATGCTTCTCAAGTACAGGCCTGAGGACAAGGCTGCAAAGAAGGAGCGGCTCTTGAAAGAGGCTCAGGCAAAGGCAGAAGGCAAAACTGTTGAGGCCAAAAAACCGATTGTTGTGAAATATGGCCTTAAT…
g18257	euni-4241	22094	22416	93	+	60S ribosomal protein L7a-1	7.58E-16	ATGGCCAGCTATGGTGGGAAAGCAGCCGCTAGGCCCCGACTAGGGGACGACAACCCTTACCAGGCCCTCACCCAGTTCCGGCCGACCCTCGAGAGCTACTGTTTTCATGAGAAAGTTATGAACCCTTTGTTCAAGAAGCGACCGAAGCAATTAGGCATCGACGGCACGCTTCTGCCGAAGAGGGATTTGACCCAGTTTGTGGAATTCCCCATGATTGTTCAAATTCAGAGGAAGAGGAAGATTCTAAAGCAGAGGTTGAAGGTTCAACCCCCTTTGAACTAG
g21298	euni-5694	2930	5329	258	+	60S ribosomal protein L7a-1	0	ATGGGTCCCAAGAAAGGTGGGAAAGCTCCTGTTGCGGCCAAAAAGAAGCAGGAGAAGGTGACGAATCCTTTGTTCGAGAAGCGACCGAAGCAGTTTGGAATTGGAGGTGCCCTGCCTCCGAAGAGGGACTTGACACGGTTCGTTAAGTTCCCTAAGGCTGTTCAGATTCAGAGGAAGAGGAGAATTCTGAAACAGAGGTTGAAGGTTCCACCAGCTTTGAACCAGTTCACAAAGACCCTCGACAAGAACTTGGCCACGAGCCTGTTCAAAATGCTTCTCAAGTATAGGCCTGAGGACAAAGCAGCAAAAAAGGAGCGGCTCTTGAAGAAGGCCCAGGTTGAAGCAGAAGGGAAGTCGGTTGAGGCTAAGAAGCCCATTGTTGTGAAATATGGTCTTAAC…
g13365	euni-2478	14941	24427	1498	+	60S ribosomal protein L8-3	0	ATGGGTGCCTCCACCGCCCAACCGACGACGTCCTCCACGGCGGCTCTTCCGTCGACCGCCGACTCCGTCCCGCTCTCTCCCTCGTATCAGAAGAGGATTGGAAAACTTGCTGACGTGGTTCTGGCAAACCTCGCCAAGTTGGGCCCTACCAATGGAGTGCCTGCGTCCTATTCCCGAATCAGCATCGAGAAGCGACTCAGCAAGCTATTCCCAACGTTACAGACTCCCGATCACCCCACCTATGCCGTGATGATTCGCAGGGCAATTCAGGAACTAAATGAGGAAGGGGGTTCTAGTGAGGAATCGATATCTAAGTTCATTAAGGCAGAGTATCAGGATTTGCCATGGGGACATGCCAGCTTGTTGAATCACCATCTAAGGAAGCTCAGTGAATGTGGG…
g32689	euni-17469	2495	4461	261	-	60S ribosomal protein L8-3	0	ATGGGTCGGGTCATCCGGGCGCAGAGGAAGGGAGCTGGATCCGTCTTCAAGTCCCACACCCACCACCGCAAGGGCCCCGCCCGCTTCCGCAGCCTCGACTTCGGCGAGCGCAACGGCTACCTGAAGGGCGTCGTCACCGAGATCATCCACGACCCGGGCCGCGGCGCGCCCCTCGCCCGCGTCGCCTTCCGCCACCCCTTCCGCTACAAGAAGCAGAAGGAGCTCTTCGTCGCCGCCGAGGGCATGTACACCGGTCAGTTCGTCTACTGCGGCAAGAAGGCCACCCTCGTCGTCGGCAACGTCCTGCCGCTGAGGTCGATCCCCGAGGGTGCCGTCGTCTGCAACGTCGAGCACCACGTCGGCGACCGCGGCGTCTTCGCCAGGGCATCTGGGGACTAC…
g15355	euni-3124	15862	17245	194	-	60S ribosomal protein L9	6.93E-131	ATGAAGACGATCCTCTCGTCCGAGACGATGGACATCCCCGATGGCGTCACCATCAAGGTGAACGCCAAGGTGATCGAGGTCGAGGGCCCTCGCGGCAAGCTCACCCGTAACTTCAAGCACCTCAACCTCGACTTCCAGCTCATCAAGGACGCAGAGACCGGCAAGAGGAAGCTCAAGATCGAGGCCTGGTTCGGCACCCGGAAGACCGCCGCCGCCATCCGGACGGCCCTCAGCCACGTCGAGAACCTCATCACCGGCGTCACCAAGGGTTACAGGTACAAGATGCGCTTCGTGTACGCTCACTTCCCCATTAACGCCAGCATCCAGAACTCGAACAAGTCCATCGAGATTCGCAACTTCTTGGGTGAGAAGAAGGTGAGGAAGGTAGATATGCTTGAT…
g31135	euni-14605	1080	2722	194	+	60S ribosomal protein L9-1	1.54E-131	ATGAAGACGATCCTGTCGTCGGAGACGATGGACATCCCCGACGGGGTGAGCATCAAGATCAACGCGAAAATCATCGAGGTGGAGGGGCCTCGGGGCAAGCTCACCCGAAACTTCAAGCACCTCAACCTCGACTTCCAGCTCATCAAGGACGAGTCAACCGGCCAGCGGAAGCTCAAGATCGAGGCCTGGTTCGGCACCCGCAAGACCTCCGCCGCCATCCGCACCGCCCTCAGCCACGTCGAGAACCTCATCACCGGCGTCACCAAGGGGTACCGCTACAAGATGCGCTTCGTCTACGCCCACTTCCCCATCAACGCCAGCATCGCCAACTCCAGCAAGTCCATCGAGATCCGCAACTTTCTCGGAGAGAAGAAGGTGAGAAAGGTTGATATGCTTGAG…
g612	euni-35	46458	49210	189	+	60S ribosome subunit biogenesis protein NIP7 homolog	3.09E-106	ATGAGGACGCTGGACGAGAAGGAGACGACCCAGGTGTTCGAGAAGCTCTTCAAGTTCACCGGCAACAACCTCAAGAACATCGTCGACAGCCCCTCCCACGAGGGTCCCGACCCGGATCCGGGCCGCTACTGCTTCCGCCTCTGCAAGAACCGGGTCTACTACGTCAGCGAGTCGCTGGTCAAGCGCGCCACCAACATCGGCCGCCACAACCTGGCCTCCCTCGGCACCTGCATCGGCAAGTTCACCAAGGGCGGGAGCTTCCACCTGACGGTCCAGGCTCTGGGCATCCTGGCCGCGAACGCGAAGCACAAGGTCTGGCTCAAGCCCACCTCGGAGATGTCGTTCCTCTATGGGAATCACGTGTTGAAGGGAGGGTTGGGGAGAATCACCGAGAACATC…
g10905	euni-1830	20325	20759	124	-	60S ribosome subunit biogenesis protein NIP7 homolog	7.22E-51	ATGAGGACACTGGATGAGAAGGAGACGACCCAGGTGTTTGAGAAGCTCTTCAAGTTCACTGGAAACAACCTCAAGAACATCGTTGAGAGCCCCTCCCACAAGGGGCCCGACAGGCCGCTACTGCTTCCGGCTCTGCAAGAACCGAGTCTACTACGCACCTGCATTGGCAAGTTCACCAAGGATGGAAACTTCCACCTGACAATCCAGGCGCTGAGCATTTTGGCCGCCAACGCGAAGCACAAGGTCTGGCTCAAGCCCACCTCAGACATGTCATTCCTTTACAGGAGTCACGTGTTGAAGGGTGGATTGGGGAGGATCCCCGAAAACATCAATCCAGGTGATGTTTTGATTTCAGCTCAAATTCTGAGATTTTGA
[truncated: 29,543 more rows]
